# Supplementary material for: Structure–property relationship of a complex photoluminescent arylacetylide-gold(I) compound. I: a pressure-induced phase transformation caught in the act
Source: IUCrJ. 2024 Aug 23;11(Pt 5):737–43. doi: 10.1107/S2052252524007681 (PMC11364033; doi:10.1107/S2052252524007681)
Supplement: Supplementary file 1 [file m-11-00737-sup1.cif]

data_crystal_1
#==============================================================================

# PROCESSING SUMMARY (IUCr Office Use Only)

_journal_date_recd_electronic      2024-06-14
_journal_date_to_coeditor         ?
_journal_date_from_coeditor       ?
_journal_date_accepted     ?
_journal_date_printers_first      ?
_journal_date_printers_final      ?
_journal_date_proofs_out          ?
_journal_date_proofs_in           ?
_journal_coeditor_name            ?
_journal_coeditor_code      LT5070
_journal_coeditor_notes
; ?
;
_journal_paper_category      RL
_journal_techeditor_code      ?
_iucr_compatibility_tag          ACTA95
_journal_techeditor_notes  
;
;
_journal_coden_ASTM               ?
_journal_name_full                ?
_journal_year                     ?
_journal_volume                   ?
_journal_issue                    ?
_journal_page_first               ?
_journal_page_last                ?
_journal_suppl_publ_number        ?
_journal_suppl_publ_pages         ?

#==============================================================================

_audit_creation_date               2024-04-17
_audit_creation_method
;
Olex2 1.5-alpha
(compiled 2023.11.24 svn.r209d9fb for OlexSys, GUI svn.r6869)
;
_shelxl_version_number             2013-2
_audit_contact_author_address      ?
_audit_contact_author_email        ?
_audit_contact_author_name         ''
_audit_contact_author_phone        ?
_publ_contact_author_id_orcid      ?
_publ_section_references
;
Dolomanov, O.V., Bourhis, L.J., Gildea, R.J, Howard, J.A.K. & Puschmann, H.
 (2009), J. Appl. Cryst. 42, 339-341.

Sheldrick, G.M. (2015). Acta Cryst. C71, 3-8.
;
_chemical_name_common              ?
_chemical_name_systematic
;
 ?
;
_chemical_formula_moiety           '0.25(C100 H96 Au4 O4 P4)'
_chemical_formula_sum              'C25 H24 Au O P'
_chemical_formula_weight           568.38
_chemical_melting_point            ?
loop_
  _atom_type_symbol
  _atom_type_description
  _atom_type_scat_dispersion_real
  _atom_type_scat_dispersion_imag
  _atom_type_scat_source
 'C' 'C' 0.0033 0.0016 'International Tables Vol C Tables 4.2.6.8 and 6.1.1.4'
 'H' 'H' 0.0000 0.0000 'International Tables Vol C Tables 4.2.6.8 and 6.1.1.4'
 'Au' 'Au' -2.0133 8.8022
 'International Tables Vol C Tables 4.2.6.8 and 6.1.1.4'
 'O' 'O' 0.0106 0.0060 'International Tables Vol C Tables 4.2.6.8 and 6.1.1.4'
 'P' 'P' 0.1023 0.0942 'International Tables Vol C Tables 4.2.6.8 and 6.1.1.4'

_shelx_space_group_comment
;
The symmetry employed for this shelxl refinement is uniquely defined
by the following loop, which should always be used as a source of
symmetry information in preference to the above space-group names.
They are only intended as comments.
;
_space_group_crystal_system        'triclinic'
_space_group_IT_number             2
_space_group_name_H-M_alt          'P -1'
_space_group_name_Hall             '-P 1'
loop_
  _space_group_symop_operation_xyz
 'x, y, z'
 '-x, -y, -z'

_cell_length_a                     16.0839(5)
_cell_length_b                     14.2240(7)
_cell_length_c                     10.1393(3)
_cell_angle_alpha                  109.816(4)
_cell_angle_beta                   98.398(2)
_cell_angle_gamma                  85.874(3)
_cell_volume                       2158.26(15)
_cell_formula_units_Z              4
_cell_measurement_reflns_used      11269
_cell_measurement_temperature      293(2)
_cell_measurement_theta_max        27.9040
_cell_measurement_theta_min        3.1020
_shelx_estimated_absorpt_T_max     ?
_shelx_estimated_absorpt_T_min     ?
_exptl_absorpt_coefficient_mu      6.903
_exptl_absorpt_correction_T_max    1.00000
_exptl_absorpt_correction_T_min    0.83105
_exptl_absorpt_correction_type     multi-scan
_exptl_absorpt_process_details
;
CrysAlisPro 1.171.38.43c (Rigaku Oxford Diffraction, 2015)
Empirical absorption correction using spherical harmonics,
 implemented in SCALE3 ABSPACK scaling algorithm.
;
_exptl_crystal_colour              'clear light yellow'
_exptl_crystal_colour_lustre       clear
_exptl_crystal_colour_modifier     light
_exptl_crystal_colour_primary      yellow
_exptl_crystal_density_diffrn      1.749
_exptl_crystal_density_meas        ?
_exptl_crystal_density_method      ?
_exptl_crystal_description         plate
_exptl_crystal_F_000               1104
_exptl_crystal_size_max            0.29
_exptl_crystal_size_mid            0.21
_exptl_crystal_size_min            0.11
_exptl_special_details
;
 ?
;
_exptl_transmission_factor_max     ?
_exptl_transmission_factor_min     ?
_diffrn_reflns_av_R_equivalents    0.0308
_diffrn_reflns_av_unetI/netI       0.0335
_diffrn_reflns_Laue_measured_fraction_full  0.998
_diffrn_reflns_Laue_measured_fraction_max  0.998
_diffrn_reflns_limit_h_max         22
_diffrn_reflns_limit_h_min         -22
_diffrn_reflns_limit_k_max         20
_diffrn_reflns_limit_k_min         -20
_diffrn_reflns_limit_l_max         14
_diffrn_reflns_limit_l_min         -14
_diffrn_reflns_number              42542
_diffrn_reflns_point_group_measured_fraction_full  0.998
_diffrn_reflns_point_group_measured_fraction_max  0.998
_diffrn_reflns_theta_full          25.242
_diffrn_reflns_theta_max           30.508
_diffrn_reflns_theta_min           3.117
_diffrn_ambient_temperature        293(2)
_diffrn_detector_area_resol_mean   8.0013
_diffrn_detector_type              Eos
_diffrn_measured_fraction_theta_full  0.998
_diffrn_measured_fraction_theta_max  0.998
_diffrn_measurement_details
;
List of Runs (angles in degrees, time in seconds):

  # Type    Start    End  Width  t~exp~   \w     \q     \k     \f   Frames
--------------------------------------------------------------------------
  1  \w    -34.00  -3.00   1.00   20.00    --   33.59 126.00-143.71   31
  2  \w     49.00 116.00   1.00   20.00    --   33.59 160.00-150.00   67
  3  \w    -19.00  86.00   1.00   20.00    --   33.59 -99.00 -30.00  105
  4  \w    -43.00  68.00   1.00   20.00    --   33.59 -37.00 -30.00  111
  5  \w   -107.00  -1.00   1.00   20.00    --  -33.91 -57.00-150.00  106
  6  \w   -108.00  -2.00   1.00   20.00    --  -33.91 -57.00 -30.00  106
  7  \w    -40.00  39.00   1.00   20.00    --  -33.91  57.00-180.00   79
  8  \w   -108.00  -3.00   1.00   20.00    --  -33.91 -57.00 -90.00  105
  9  \w    -70.00  43.00   1.00   20.00    --  -33.91  77.00-120.00  113
 10  \w   -105.00  -1.00   1.00   20.00    --  -33.91 -57.00 120.00  104
 11  \w   -107.00 -82.00   1.00   20.00    --  -33.91 -77.00  60.00   25
;
_diffrn_measurement_device         'four-circle diffractometer'
_diffrn_measurement_device_type    'SuperNova, Single source at offset, Eos'
_diffrn_measurement_method         '\w scans'
_diffrn_radiation_type             MoK\a
_diffrn_radiation_wavelength       0.71073
_diffrn_source                     ?
_reflns_Friedel_coverage           0.000
_reflns_Friedel_fraction_full      .
_reflns_Friedel_fraction_max       .
_reflns_number_gt                  9022
_reflns_number_total               13173
_reflns_special_details
;
 Reflections were merged by SHELXL according to the crystal
 class for the calculation of statistics and refinement.
 
 _reflns_Friedel_fraction is defined as the number of unique
 Friedel pairs measured divided by the number that would be
 possible theoretically, ignoring centric projections and
 systematic absences.
;
_reflns_threshold_expression       'I > 2\s(I)'
_computing_cell_refinement         'CrysAlisPro 1.171.38.43c (Rigaku OD, 2015)'
_computing_data_collection         'CrysAlisPro 1.171.38.43c (Rigaku OD, 2015)'
_computing_data_reduction          'CrysAlisPro 1.171.38.43c (Rigaku OD, 2015)'
_computing_molecular_graphics      'Olex2 1.5-alpha (Dolomanov et al., 2009)'
_computing_publication_material    'Olex2 1.5-alpha (Dolomanov et al., 2009)'
_computing_structure_refinement    'SHELXL 2013/2 (Sheldrick, 2015)'
_computing_structure_solution      ?
_refine_diff_density_max           1.011
_refine_diff_density_min           -1.472
_refine_diff_density_rms           0.081
_refine_ls_extinction_coef         .
_refine_ls_extinction_method       none
_refine_ls_goodness_of_fit_ref     1.029
_refine_ls_hydrogen_treatment      constr
_refine_ls_matrix_type             full
_refine_ls_number_parameters       603
_refine_ls_number_reflns           13173
_refine_ls_number_restraints       32
_refine_ls_R_factor_all            0.0700
_refine_ls_R_factor_gt             0.0396
_refine_ls_restrained_S_all        1.028
_refine_ls_shift/su_max            0.002
_refine_ls_shift/su_mean           0.000
_refine_ls_structure_factor_coef   Fsqd
_refine_ls_weighting_details
;
 w=1/[\s^2^(Fo^2^)+(0.0240P)^2^+1.6049P]
 where P=(Fo^2^+2Fc^2^)/3
;
_refine_ls_weighting_scheme        calc
_refine_ls_wR_factor_gt            0.0713
_refine_ls_wR_factor_ref           0.0816
_refine_special_details
;
 ?
;
_olex2_refinement_description
;
1. Fixed Uiso
 At 1.2 times of:
  All C(H) groups, All C(H,H) groups
 At 1.5 times of:
  All C(H,H,H) groups
2. Restrained distances
 C204-C203 = C104-C103
 1.5 with sigma of 0.1
3. Uiso/Uaniso restraints and constraints
C204 \\sim C104 \\sim C203 \\sim C103: within 1.7A with sigma of 0.04 and sigma
for terminal atoms of 0.08 within 1.7A
4. Others
 Sof(C203)=Sof(H20A)=Sof(H20B)=Sof(C204)=Sof(H20C)=Sof(H20D)=Sof(H20E)=0.5*(1-
 FVAR(2))
 Sof(C104)=Sof(H10A)=Sof(H10B)=Sof(H10C)=Sof(C103)=Sof(H10D)=Sof(H10E)=0.5*
 FVAR(2)
 Fixed Sof: Au4(0.5) P3(0.5) P4(0.5) C113(0.5) H11A(0.5) H11B(0.5) C114(0.5)
 H11C(0.5) H11D(0.5) H11E(0.5) C112(0.5) H11F(0.5) H11G(0.5) H11H(0.5)
 C111(0.5) H11I(0.5) H11J(0.5) C115(0.5) H11K(0.5) H11L(0.5) C116(0.5)
 H11M(0.5) H11N(0.5) H11O(0.5) C102(0.5) H10F(0.5) H10G(0.5) H10H(0.5)
 C101(0.5) H10I(0.5) H10J(0.5) C105(0.5) H10K(0.5) H10L(0.5) C106(0.5)
 H10M(0.5) H10N(0.5) H10O(0.5)
5.a Secondary CH2 refined with riding coordinates:
 C85(H85A,H85B), C81(H81A,H81B), C83(H83A,H83B), C113(H11A,H11B), C103(H10D,
 H10E), C111(H11I,H11J), C115(H11K,H11L), C101(H10I,H10J), C105(H10K,H10L),
 C203(H20A,H20B)
5.b Aromatic/amide H refined with riding coordinates:
 C34(H34), C23(H23), C3(H3), C24(H24), C14(H14), C33(H33), C26(H26), C31(H31),
 C13(H13), C27(H27), C30(H30), C4(H4), C28(H28), C11(H11), C10(H10), C7(H7),
 C8(H8), C6(H6)
5.c Idealised Me refined as rotating group:
 C82(H82A,H82B,H82C), C84(H84A,H84B,H84C), C86(H86A,H86B,H86C), C104(H10A,H10B,
 H10C), C114(H11C,H11D,H11E), C112(H11F,H11G,H11H), C116(H11M,H11N,H11O),
 C102(H10F,H10G,H10H), C106(H10M,H10N,H10O), C204(H20C,H20D,H20E)
;
_atom_sites_solution_hydrogens     geom
_atom_sites_solution_primary       ?
_atom_sites_solution_secondary     ?
loop_
  _atom_site_label
  _atom_site_type_symbol
  _atom_site_fract_x
  _atom_site_fract_y
  _atom_site_fract_z
  _atom_site_U_iso_or_equiv
  _atom_site_adp_type
  _atom_site_occupancy
  _atom_site_site_symmetry_order
  _atom_site_calc_flag
  _atom_site_refinement_flags_posn
  _atom_site_refinement_flags_adp
  _atom_site_refinement_flags_occupancy
  _atom_site_disorder_assembly
  _atom_site_disorder_group
 Au2 Au 0.5000 1.0000 0.5000 0.05348(7) Uani 1 2 d S . P A .
 Au1 Au 0.49819(2) 0.76965(2) 0.51597(2) 0.06113(6) Uani 1 1 d . . . . .
 P1 P 0.58216(6) 0.95252(8) 0.31846(10) 0.0506(2) Uani 1 1 d . . . . .
 O2 O 0.71550(19) 0.9036(3) 0.9898(3) 0.0917(11) Uani 1 1 d . . . . .
 C85 C 0.5250(3) 0.9521(4) 0.1502(4) 0.0684(12) Uani 1 1 d . . . . .
 H85A H 0.5113 1.0206 0.1547 0.082 Uiso 1 1 calc R U . . .
 H85B H 0.5611 0.9236 0.0770 0.082 Uiso 1 1 calc R U . . .
 O1 O 0.32491(19) 0.6219(3) 0.0142(3) 0.1046(13) Uani 1 1 d . . . . .
 C19 C 0.4083(3) 0.7236(3) 0.3550(5) 0.0641(11) Uani 1 1 d . . . . .
 C34 C 0.8091(3) 0.8406(3) 0.6701(4) 0.0571(10) Uani 1 1 d . . . . .
 H34 H 0.7583 0.8314 0.6109 0.069 Uiso 1 1 calc R U . . .
 C81 C 0.6689(3) 1.0339(3) 0.3477(4) 0.0642(11) Uani 1 1 d . . . . .
 H81A H 0.7022 1.0069 0.2701 0.077 Uiso 1 1 calc R U . . .
 H81B H 0.6467 1.0988 0.3463 0.077 Uiso 1 1 calc R U . . .
 C22 C 0.8862(2) 0.8655(3) 0.9027(4) 0.0470(8) Uani 1 1 d . . . . .
 C38 C 0.6527(3) 0.8361(3) 0.7598(5) 0.0652(11) Uani 1 1 d . . . . .
 C39 C 0.5923(3) 0.8113(3) 0.6723(5) 0.0635(11) Uani 1 1 d . . . . .
 C18 C 0.3554(3) 0.6943(3) 0.2541(4) 0.0650(11) Uani 1 1 d . . . . .
 C1 C 0.2072(2) 0.6509(3) 0.1404(4) 0.0499(9) Uani 1 1 d . . . . .
 C23 C 0.8943(3) 0.8763(3) 1.0501(4) 0.0567(9) Uani 1 1 d . . . . .
 H23 H 0.8460 0.8785 1.0915 0.068 Uiso 1 1 calc R U . . .
 C21 C 0.8089(2) 0.8563(3) 0.8132(4) 0.0501(9) Uani 1 1 d . . . . .
 C3 C 0.1558(3) 0.6208(3) -0.1173(4) 0.0643(11) Uani 1 1 d . . . . .
 H3 H 0.2103 0.6210 -0.1375 0.077 Uiso 1 1 calc R U . . .
 C32 C 0.9599(3) 0.8489(3) 0.6982(4) 0.0565(9) Uani 1 1 d . . . . .
 C82 C 0.7263(3) 1.0479(4) 0.4860(5) 0.0909(16) Uani 1 1 d . . . . .
 H82A H 0.6937 1.0723 0.5635 0.136 Uiso 1 1 calc R U . . .
 H82B H 0.7685 1.0953 0.4967 0.136 Uiso 1 1 calc R U . . .
 H82C H 0.7528 0.9851 0.4850 0.136 Uiso 1 1 calc R U . . .
 C37 C 0.7251(2) 0.8669(3) 0.8654(4) 0.0595(10) Uani 1 1 d . . . . .
 C36 C 1.0416(2) 0.8709(3) 0.9309(4) 0.0541(9) Uani 1 1 d . . . . .
 C25 C 1.0460(3) 0.8827(3) 1.0746(5) 0.0604(10) Uani 1 1 d . . . . .
 C83 C 0.6274(3) 0.8284(4) 0.2983(6) 0.0865(16) Uani 1 1 d . . . . .
 H83A H 0.6469 0.8257 0.3922 0.104 Uiso 1 1 calc R U . . .
 H83B H 0.5825 0.7810 0.2575 0.104 Uiso 1 1 calc R U . . .
 C17 C 0.2980(3) 0.6538(3) 0.1274(4) 0.0619(10) Uani 1 1 d . . . . .
 C24 C 0.9697(3) 0.8835(3) 1.1305(4) 0.0622(11) Uani 1 1 d . . . . .
 H24 H 0.9719 0.8891 1.2250 0.075 Uiso 1 1 calc R U . . .
 C14 C 0.1871(3) 0.6667(3) 0.2761(4) 0.0630(11) Uani 1 1 d . . . . .
 H14 H 0.2297 0.6803 0.3522 0.076 Uiso 1 1 calc R U . . .
 C35 C 0.9620(2) 0.8616(3) 0.8435(4) 0.0494(8) Uani 1 1 d . . . . .
 C2 C 0.1425(2) 0.6338(3) 0.0253(4) 0.0512(9) Uani 1 1 d . . . . .
 C33 C 0.8825(3) 0.8382(3) 0.6134(4) 0.0655(11) Uani 1 1 d . . . . .
 H33 H 0.8802 0.8294 0.5178 0.079 Uiso 1 1 calc R U . . .
 C12 C 0.0405(3) 0.6464(3) 0.1900(6) 0.0736(14) Uani 1 1 d . . . . .
 C26 C 1.1248(3) 0.8911(3) 1.1587(6) 0.0775(14) Uani 1 1 d . . . . .
 H26 H 1.1282 0.8982 1.2539 0.093 Uiso 1 1 calc R U . . .
 C29 C 1.1170(3) 0.8691(3) 0.8720(6) 0.0690(12) Uani 1 1 d . . . . .
 C15 C 0.0576(3) 0.6322(3) 0.0508(5) 0.0633(11) Uani 1 1 d . . . . .
 C31 C 1.0376(3) 0.8483(3) 0.6437(5) 0.0758(13) Uani 1 1 d . . . . .
 H31 H 1.0366 0.8410 0.5489 0.091 Uiso 1 1 calc R U . . .
 C13 C 0.1052(3) 0.6624(3) 0.2987(5) 0.0784(14) Uani 1 1 d . . . . .
 H13 H 0.0937 0.6706 0.3893 0.094 Uiso 1 1 calc R U . . .
 C27 C 1.1974(3) 0.8886(4) 1.0983(7) 0.0917(17) Uani 1 1 d . . . . .
 H27 H 1.2494 0.8944 1.1542 0.110 Uiso 1 1 calc R U . . .
 C84 C 0.6968(4) 0.7930(5) 0.2133(7) 0.135(3) Uani 1 1 d . . . . .
 H84A H 0.6787 0.7928 0.1187 0.203 Uiso 1 1 calc R U . . .
 H84B H 0.7138 0.7265 0.2113 0.203 Uiso 1 1 calc R U . . .
 H84C H 0.7435 0.8367 0.2543 0.203 Uiso 1 1 calc R U . . .
 C30 C 1.1111(3) 0.8579(3) 0.7265(6) 0.0803(14) Uani 1 1 d . . . . .
 H30 H 1.1601 0.8571 0.6876 0.096 Uiso 1 1 calc R U . . .
 C4 C 0.0915(3) 0.6084(3) -0.2219(5) 0.0815(14) Uani 1 1 d . . . . .
 H4 H 0.1030 0.6015 -0.3120 0.098 Uiso 1 1 calc R U . . .
 C86 C 0.4449(3) 0.8941(5) 0.1095(6) 0.1044(19) Uani 1 1 d . . . . .
 H86A H 0.4075 0.9240 0.1788 0.157 Uiso 1 1 calc R U . . .
 H86B H 0.4578 0.8262 0.1049 0.157 Uiso 1 1 calc R U . . .
 H86C H 0.4185 0.8952 0.0187 0.157 Uiso 1 1 calc R U . . .
 C28 C 1.1943(3) 0.8781(3) 0.9609(7) 0.0860(16) Uani 1 1 d . . . . .
 H28 H 1.2440 0.8767 0.9236 0.103 Uiso 1 1 calc R U . . .
 C5 C 0.0071(3) 0.6053(3) -0.2007(7) 0.0865(16) Uani 1 1 d . . . . .
 C16 C -0.0092(3) 0.6178(3) -0.0621(7) 0.0791(15) Uani 1 1 d . . . . .
 C11 C -0.0461(4) 0.6422(4) 0.2113(8) 0.104(2) Uani 1 1 d . . . . .
 H11 H -0.0589 0.6504 0.3012 0.124 Uiso 1 1 calc R U . . .
 C10 C -0.1069(4) 0.6270(4) 0.1048(11) 0.125(3) Uani 1 1 d . . . . .
 H10 H -0.1616 0.6233 0.1220 0.150 Uiso 1 1 calc R U . . .
 C7 C -0.1422(6) 0.5929(7) -0.2790(12) 0.164(5) Uani 1 1 d . . . . .
 H7 H -0.1869 0.5858 -0.3508 0.196 Uiso 1 1 calc R U . . .
 C9 C -0.0932(3) 0.6158(4) -0.0350(10) 0.110(2) Uani 1 1 d . . . . .
 C8 C -0.1574(5) 0.6029(5) -0.1473(12) 0.153(5) Uani 1 1 d . . . . .
 H8 H -0.2126 0.6012 -0.1311 0.183 Uiso 1 1 calc R U . . .
 C6 C -0.0606(4) 0.5930(4) -0.3082(8) 0.125(3) Uani 1 1 d . . . . .
 H6 H -0.0508 0.5849 -0.3996 0.150 Uiso 1 1 calc R U . . .
 Au4 Au 0.50364(3) 0.53222(3) 0.50258(5) 0.06749(14) Uani 0.5 1 d . . P A -1
 P3 P 0.4470(3) 0.5714(4) 0.7107(5) 0.0728(13) Uani 0.5 1 d . . P A -1
 P4 P 0.5593(3) 0.4717(3) 0.2913(5) 0.0481(8) Uani 0.5 1 d . . P A -1
 C113 C 0.4745(16) 0.451(3) 0.1370(19) 0.115(14) Uani 0.5 1 d . . P A -1
 H11A H 0.4673 0.5130 0.1148 0.138 Uiso 0.5 1 calc R U P A -1
 H11B H 0.4951 0.4008 0.0566 0.138 Uiso 0.5 1 calc R U P A -1
 C104 C 0.584(3) 0.629(4) 0.874(7) 0.104(15) Uani 0.29(2) 1 d D U P A -1
 H10A H 0.6041 0.6199 0.7849 0.157 Uiso 0.29(2) 1 calc R U P A -1
 H10B H 0.6309 0.6226 0.9412 0.157 Uiso 0.29(2) 1 calc R U P A -1
 H10C H 0.5592 0.6950 0.9075 0.157 Uiso 0.29(2) 1 calc R U P A -1
 C103 C 0.5160(16) 0.5470(17) 0.852(3) 0.052(6) Uani 0.29(2) 1 d D U P A -1
 H10D H 0.4886 0.5595 0.9360 0.062 Uiso 0.29(2) 1 calc R U P A -1
 H10E H 0.5398 0.4796 0.8242 0.062 Uiso 0.29(2) 1 calc R U P A -1
 C114 C 0.399(2) 0.425(2) 0.147(4) 0.111(11) Uani 0.5 1 d . . P A -1
 H11C H 0.3624 0.4179 0.0601 0.167 Uiso 0.5 1 calc R U P A -1
 H11D H 0.3755 0.4747 0.2235 0.167 Uiso 0.5 1 calc R U P A -1
 H11E H 0.4032 0.3619 0.1636 0.167 Uiso 0.5 1 calc R U P A -1
 C112 C 0.6893(16) 0.347(3) 0.385(3) 0.116(10) Uani 0.5 1 d . . P A -1
 H11F H 0.6748 0.3864 0.4760 0.174 Uiso 0.5 1 calc R U P A -1
 H11G H 0.7358 0.3760 0.3643 0.174 Uiso 0.5 1 calc R U P A -1
 H11H H 0.7047 0.2802 0.3837 0.174 Uiso 0.5 1 calc R U P A -1
 C111 C 0.6047(19) 0.343(2) 0.259(3) 0.086(7) Uani 0.5 1 d . . P A -1
 H11I H 0.5627 0.2991 0.2638 0.103 Uiso 0.5 1 calc R U P A -1
 H11J H 0.6222 0.3175 0.1653 0.103 Uiso 0.5 1 calc R U P A -1
 C115 C 0.6346(11) 0.5540(13) 0.2712(17) 0.063(3) Uani 0.5 1 d . . P A -1
 H11K H 0.6604 0.5185 0.1868 0.075 Uiso 0.5 1 calc R U P A -1
 H11L H 0.6037 0.6111 0.2552 0.075 Uiso 0.5 1 calc R U P A -1
 C116 C 0.7034(11) 0.5922(17) 0.391(2) 0.087(4) Uani 0.5 1 d . . P A -1
 H11M H 0.6793 0.6219 0.4779 0.131 Uiso 0.5 1 calc R U P A -1
 H11N H 0.7343 0.6414 0.3745 0.131 Uiso 0.5 1 calc R U P A -1
 H11O H 0.7406 0.5378 0.3985 0.131 Uiso 0.5 1 calc R U P A -1
 C102 C 0.3152(16) 0.676(2) 0.640(3) 0.099(8) Uani 0.5 1 d . . P A -1
 H10F H 0.2741 0.6268 0.6239 0.148 Uiso 0.5 1 calc R U P A -1
 H10G H 0.3396 0.6653 0.5548 0.148 Uiso 0.5 1 calc R U P A -1
 H10H H 0.2888 0.7417 0.6675 0.148 Uiso 0.5 1 calc R U P A -1
 C101 C 0.374(2) 0.6707(19) 0.740(2) 0.085(9) Uani 0.5 1 d . . P A -1
 H10I H 0.3462 0.6711 0.8192 0.102 Uiso 0.5 1 calc R U P A -1
 H10J H 0.4053 0.7318 0.7711 0.102 Uiso 0.5 1 calc R U P A -1
 C105 C 0.3912(15) 0.4686(15) 0.717(2) 0.107(7) Uani 0.5 1 d . . P A -1
 H10K H 0.4315 0.4157 0.7233 0.129 Uiso 0.5 1 calc R U P A -1
 H10L H 0.3645 0.4905 0.8027 0.129 Uiso 0.5 1 calc R U P A -1
 C106 C 0.3230(17) 0.425(2) 0.589(3) 0.156(11) Uani 0.5 1 d . . P A -1
 H10M H 0.2755 0.4702 0.5954 0.233 Uiso 0.5 1 calc R U P A -1
 H10N H 0.3055 0.3617 0.5899 0.233 Uiso 0.5 1 calc R U P A -1
 H10O H 0.3458 0.4148 0.5029 0.233 Uiso 0.5 1 calc R U P A -1
 C203 C 0.5229(16) 0.636(3) 0.868(3) 0.070(8) Uani 0.21(2) 1 d D U P A -1
 H20A H 0.5191 0.7066 0.8818 0.085 Uiso 0.21(2) 1 calc R U P A -1
 H20B H 0.5052 0.6265 0.9499 0.085 Uiso 0.21(2) 1 calc R U P A -1
 C204 C 0.609(4) 0.604(5) 0.862(9) 0.071(15) Uani 0.21(2) 1 d D U P A -1
 H20C H 0.6276 0.6129 0.7817 0.107 Uiso 0.21(2) 1 calc R U P A -1
 H20D H 0.6144 0.5350 0.8547 0.107 Uiso 0.21(2) 1 calc R U P A -1
 H20E H 0.6421 0.6436 0.9469 0.107 Uiso 0.21(2) 1 calc R U P A -1

loop_
  _atom_site_aniso_label
  _atom_site_aniso_U_11
  _atom_site_aniso_U_22
  _atom_site_aniso_U_33
  _atom_site_aniso_U_23
  _atom_site_aniso_U_13
  _atom_site_aniso_U_12
 Au2 0.05237(12) 0.06738(15) 0.04691(11) 0.02373(10) 0.01713(9) 0.00370(10)
 Au1 0.04725(9) 0.07435(13) 0.06321(10) 0.02368(9) 0.00691(7) -0.00719(7)
 P1 0.0540(5) 0.0518(6) 0.0516(5) 0.0195(5) 0.0205(4) 0.0025(4)
 O2 0.064(2) 0.146(3) 0.0618(19) 0.027(2) 0.0168(15) -0.004(2)
 C85 0.070(3) 0.090(3) 0.046(2) 0.022(2) 0.0120(19) -0.006(2)
 O1 0.061(2) 0.184(4) 0.0548(17) 0.021(2) 0.0173(15) 0.010(2)
 C19 0.060(3) 0.070(3) 0.065(3) 0.026(2) 0.009(2) 0.000(2)
 C34 0.061(2) 0.060(3) 0.046(2) 0.0145(18) 0.0003(17) -0.0016(19)
 C81 0.066(3) 0.066(3) 0.069(3) 0.026(2) 0.020(2) -0.004(2)
 C22 0.052(2) 0.037(2) 0.050(2) 0.0125(16) 0.0022(16) -0.0036(15)
 C38 0.054(2) 0.069(3) 0.075(3) 0.027(2) 0.007(2) -0.005(2)
 C39 0.053(2) 0.064(3) 0.078(3) 0.028(2) 0.010(2) -0.006(2)
 C18 0.061(3) 0.076(3) 0.058(2) 0.021(2) 0.012(2) 0.003(2)
 C1 0.055(2) 0.040(2) 0.055(2) 0.0133(17) 0.0166(18) 0.0030(16)
 C23 0.063(2) 0.049(2) 0.059(2) 0.0195(19) 0.0056(19) -0.0021(18)
 C21 0.056(2) 0.040(2) 0.052(2) 0.0128(17) 0.0058(17) 0.0003(16)
 C3 0.067(3) 0.062(3) 0.064(3) 0.024(2) 0.000(2) -0.007(2)
 C32 0.061(2) 0.044(2) 0.062(2) 0.0134(18) 0.0153(19) 0.0031(18)
 C82 0.082(3) 0.102(4) 0.081(3) 0.022(3) -0.002(3) -0.024(3)
 C37 0.056(2) 0.060(3) 0.064(2) 0.023(2) 0.0054(19) -0.0043(19)
 C36 0.052(2) 0.0312(19) 0.074(3) 0.0143(18) 0.0003(19) 0.0000(16)
 C25 0.059(2) 0.035(2) 0.080(3) 0.017(2) -0.010(2) -0.0039(17)
 C83 0.089(4) 0.063(3) 0.119(4) 0.034(3) 0.049(3) 0.013(3)
 C17 0.060(2) 0.073(3) 0.053(2) 0.022(2) 0.0133(19) 0.009(2)
 C24 0.078(3) 0.047(2) 0.060(2) 0.0221(19) -0.008(2) -0.001(2)
 C14 0.080(3) 0.052(3) 0.060(2) 0.017(2) 0.024(2) 0.008(2)
 C35 0.053(2) 0.0326(19) 0.059(2) 0.0106(16) 0.0066(17) 0.0002(15)
 C2 0.050(2) 0.034(2) 0.067(2) 0.0141(17) 0.0064(18) -0.0024(15)
 C33 0.078(3) 0.068(3) 0.049(2) 0.016(2) 0.013(2) 0.004(2)
 C12 0.067(3) 0.035(2) 0.122(4) 0.020(2) 0.042(3) 0.007(2)
 C26 0.080(3) 0.051(3) 0.093(3) 0.027(2) -0.029(3) -0.009(2)
 C29 0.058(3) 0.038(2) 0.104(4) 0.015(2) 0.010(2) -0.0018(18)
 C15 0.053(2) 0.031(2) 0.104(3) 0.019(2) 0.017(2) 0.0045(17)
 C31 0.080(3) 0.065(3) 0.080(3) 0.013(2) 0.034(3) 0.007(2)
 C13 0.102(4) 0.055(3) 0.087(3) 0.019(2) 0.054(3) 0.008(3)
 C27 0.064(3) 0.065(3) 0.136(5) 0.032(3) -0.021(3) -0.011(2)
 C84 0.155(6) 0.097(5) 0.173(6) 0.049(5) 0.098(5) 0.050(4)
 C30 0.066(3) 0.064(3) 0.109(4) 0.019(3) 0.034(3) 0.004(2)
 C4 0.103(4) 0.061(3) 0.075(3) 0.027(2) -0.021(3) -0.014(3)
 C86 0.088(4) 0.133(5) 0.086(4) 0.030(4) -0.005(3) -0.031(4)
 C28 0.055(3) 0.056(3) 0.141(5) 0.027(3) 0.004(3) -0.002(2)
 C5 0.084(4) 0.041(3) 0.122(5) 0.027(3) -0.034(3) -0.012(2)
 C16 0.051(3) 0.033(2) 0.144(5) 0.025(3) -0.007(3) -0.0010(18)
 C11 0.082(4) 0.053(3) 0.181(6) 0.024(4) 0.072(4) 0.006(3)
 C10 0.060(4) 0.046(3) 0.264(10) 0.031(5) 0.058(5) 0.006(3)
 C7 0.110(7) 0.078(5) 0.259(12) 0.044(8) -0.094(8) -0.018(4)
 C9 0.057(3) 0.039(3) 0.215(8) 0.025(4) 0.008(4) 0.002(2)
 C8 0.062(4) 0.054(4) 0.305(13) 0.040(7) -0.048(7) -0.006(3)
 C6 0.114(5) 0.064(4) 0.168(6) 0.036(4) -0.074(5) -0.018(3)
 Au4 0.05461(18) 0.1044(4) 0.04069(13) 0.0190(3) 0.01689(12) 0.0121(3)
 P3 0.0571(17) 0.122(4) 0.0394(14) 0.026(3) 0.0158(12) 0.015(3)
 P4 0.0555(16) 0.0525(19) 0.0379(12) 0.0153(15) 0.0148(10) 0.0071(16)
 C113 0.104(17) 0.20(4) 0.025(6) 0.028(10) -0.012(7) -0.001(15)
 C104 0.08(3) 0.15(4) 0.072(16) 0.02(3) 0.02(2) -0.03(2)
 C103 0.047(10) 0.042(10) 0.071(16) 0.019(9) 0.025(10) 0.009(8)
 C114 0.085(15) 0.10(2) 0.121(15) 0.019(13) -0.037(11) -0.016(13)
 C112 0.137(17) 0.111(19) 0.108(14) 0.066(13) -0.014(11) 0.032(13)
 C111 0.077(12) 0.119(14) 0.099(13) 0.075(12) 0.036(8) 0.012(9)
 C115 0.079(8) 0.057(8) 0.059(7) 0.022(5) 0.026(6) 0.000(5)
 C116 0.095(10) 0.081(12) 0.078(8) 0.014(7) 0.009(8) -0.017(8)
 C102 0.107(14) 0.089(12) 0.132(17) 0.057(12) 0.073(13) 0.007(9)
 C101 0.092(18) 0.096(13) 0.056(9) -0.001(9) 0.031(9) -0.026(13)
 C105 0.17(2) 0.081(13) 0.099(11) 0.046(9) 0.079(13) 0.039(12)
 C106 0.19(2) 0.082(13) 0.19(2) -0.007(13) 0.092(17) -0.045(13)
 C203 0.044(12) 0.088(19) 0.069(13) 0.012(12) 0.011(10) -0.002(12)
 C204 0.06(2) 0.08(4) 0.07(3) 0.01(2) 0.02(2) -0.02(2)

_geom_special_details
;
 All esds (except the esd in the dihedral angle between two l.s. planes)
 are estimated using the full covariance matrix.  The cell esds are taken
 into account individually in the estimation of esds in distances, angles
 and torsion angles; correlations between esds in cell parameters are only
 used when they are defined by crystal symmetry.  An approximate (isotropic)
 treatment of cell esds is used for estimating esds involving l.s. planes.
;
loop_
  _geom_bond_atom_site_label_1
  _geom_bond_atom_site_label_2
  _geom_bond_distance
  _geom_bond_site_symmetry_2
  _geom_bond_publ_flag
 Au2 Au1 3.3373(2) 2_676 ?
 Au2 Au1 3.3373(2) . ?
 Au2 P1 2.3086(9) . ?
 Au2 P1 2.3086(8) 2_676 ?
 Au1 C19 1.976(4) . ?
 Au1 C39 1.987(4) . ?
 Au1 Au4 3.3289(4) . ?
 P1 C85 1.815(4) . ?
 P1 C81 1.804(4) . ?
 P1 C83 1.817(5) . ?
 O2 C37 1.220(5) . ?
 C85 H85A 0.9700 . ?
 C85 H85B 0.9700 . ?
 C85 C86 1.509(6) . ?
 O1 C17 1.215(4) . ?
 C19 C18 1.205(5) . ?
 C34 H34 0.9300 . ?
 C34 C21 1.392(5) . ?
 C34 C33 1.380(5) . ?
 C81 H81A 0.9700 . ?
 C81 H81B 0.9700 . ?
 C81 C82 1.522(6) . ?
 C22 C23 1.437(5) . ?
 C22 C21 1.414(5) . ?
 C22 C35 1.426(5) . ?
 C38 C39 1.201(5) . ?
 C38 C37 1.443(6) . ?
 C18 C17 1.436(6) . ?
 C1 C17 1.490(5) . ?
 C1 C14 1.400(5) . ?
 C1 C2 1.412(5) . ?
 C23 H23 0.9300 . ?
 C23 C24 1.348(5) . ?
 C21 C37 1.498(5) . ?
 C3 H3 0.9300 . ?
 C3 C2 1.441(5) . ?
 C3 C4 1.343(6) . ?
 C32 C35 1.417(5) . ?
 C32 C33 1.392(6) . ?
 C32 C31 1.438(5) . ?
 C82 H82A 0.9600 . ?
 C82 H82B 0.9600 . ?
 C82 H82C 0.9600 . ?
 C36 C25 1.400(6) . ?
 C36 C35 1.434(5) . ?
 C36 C29 1.422(6) . ?
 C25 C24 1.422(6) . ?
 C25 C26 1.410(6) . ?
 C83 H83A 0.9700 . ?
 C83 H83B 0.9700 . ?
 C83 C84 1.466(6) . ?
 C24 H24 0.9300 . ?
 C14 H14 0.9300 . ?
 C14 C13 1.379(6) . ?
 C2 C15 1.429(5) . ?
 C33 H33 0.9300 . ?
 C12 C15 1.422(7) . ?
 C12 C13 1.371(7) . ?
 C12 C11 1.449(6) . ?
 C26 H26 0.9300 . ?
 C26 C27 1.389(7) . ?
 C29 C30 1.419(7) . ?
 C29 C28 1.411(6) . ?
 C15 C16 1.421(7) . ?
 C31 H31 0.9300 . ?
 C31 C30 1.332(6) . ?
 C13 H13 0.9300 . ?
 C27 H27 0.9300 . ?
 C27 C28 1.343(7) . ?
 C84 H84A 0.9600 . ?
 C84 H84B 0.9600 . ?
 C84 H84C 0.9600 . ?
 C30 H30 0.9300 . ?
 C4 H4 0.9300 . ?
 C4 C5 1.411(7) . ?
 C86 H86A 0.9600 . ?
 C86 H86B 0.9600 . ?
 C86 H86C 0.9600 . ?
 C28 H28 0.9300 . ?
 C5 C16 1.416(8) . ?
 C5 C6 1.398(7) . ?
 C16 C9 1.423(7) . ?
 C11 H11 0.9300 . ?
 C11 C10 1.316(9) . ?
 C10 H10 0.9300 . ?
 C10 C9 1.420(10) . ?
 C7 H7 0.9300 . ?
 C7 C8 1.351(13) . ?
 C7 C6 1.388(11) . ?
 C9 C8 1.392(10) . ?
 C8 H8 0.9300 . ?
 C6 H6 0.9300 . ?
 Au4 P3 2.299(5) . ?
 Au4 P4 2.308(5) . ?
 P3 C103 1.80(3) . ?
 P3 C101 1.74(3) . ?
 P3 C105 1.794(16) . ?
 P3 C203 1.86(3) . ?
 P4 C113 1.88(2) . ?
 P4 C111 1.86(3) . ?
 P4 C115 1.821(13) . ?
 C113 H11A 0.9700 . ?
 C113 H11B 0.9700 . ?
 C113 C114 1.33(4) . ?
 C104 H10A 0.9600 . ?
 C104 H10B 0.9600 . ?
 C104 H10C 0.9600 . ?
 C104 C103 1.60(6) . ?
 C103 H10D 0.9700 . ?
 C103 H10E 0.9700 . ?
 C114 H11C 0.9600 . ?
 C114 H11D 0.9600 . ?
 C114 H11E 0.9600 . ?
 C112 H11F 0.9600 . ?
 C112 H11G 0.9600 . ?
 C112 H11H 0.9600 . ?
 C112 C111 1.71(4) . ?
 C111 H11I 0.9700 . ?
 C111 H11J 0.9700 . ?
 C115 H11K 0.9700 . ?
 C115 H11L 0.9700 . ?
 C115 C116 1.50(3) . ?
 C116 H11M 0.9600 . ?
 C116 H11N 0.9600 . ?
 C116 H11O 0.9600 . ?
 C102 H10F 0.9600 . ?
 C102 H10G 0.9600 . ?
 C102 H10H 0.9600 . ?
 C102 C101 1.30(4) . ?
 C101 H10I 0.9700 . ?
 C101 H10J 0.9700 . ?
 C105 H10K 0.9700 . ?
 C105 H10L 0.9700 . ?
 C105 C106 1.55(4) . ?
 C106 H10M 0.9600 . ?
 C106 H10N 0.9600 . ?
 C106 H10O 0.9600 . ?
 C203 H20A 0.9700 . ?
 C203 H20B 0.9700 . ?
 C203 C204 1.42(6) . ?
 C204 H20C 0.9600 . ?
 C204 H20D 0.9600 . ?
 C204 H20E 0.9600 . ?

loop_
  _geom_angle_atom_site_label_1
  _geom_angle_atom_site_label_2
  _geom_angle_atom_site_label_3
  _geom_angle
  _geom_angle_site_symmetry_1
  _geom_angle_site_symmetry_3
  _geom_angle_publ_flag
 Au1 Au2 Au1 180.0 2_676 . ?
 P1 Au2 Au1 86.43(3) . 2_676 ?
 P1 Au2 Au1 86.42(3) 2_676 . ?
 P1 Au2 Au1 93.58(3) 2_676 2_676 ?
 P1 Au2 Au1 93.57(3) . . ?
 P1 Au2 P1 180.0 . 2_676 ?
 C19 Au1 Au2 94.50(13) . . ?
 C19 Au1 C39 177.23(17) . . ?
 C19 Au1 Au4 83.46(13) . . ?
 C39 Au1 Au2 86.64(12) . . ?
 C39 Au1 Au4 95.17(12) . . ?
 Au4 Au1 Au2 174.547(9) . . ?
 C85 P1 Au2 113.35(14) . . ?
 C85 P1 C83 108.8(2) . . ?
 C81 P1 Au2 113.61(14) . . ?
 C81 P1 C85 104.4(2) . . ?
 C81 P1 C83 106.6(2) . . ?
 C83 P1 Au2 109.69(16) . . ?
 P1 C85 H85A 108.9 . . ?
 P1 C85 H85B 108.9 . . ?
 H85A C85 H85B 107.7 . . ?
 C86 C85 P1 113.6(3) . . ?
 C86 C85 H85A 108.9 . . ?
 C86 C85 H85B 108.9 . . ?
 C18 C19 Au1 178.0(4) . . ?
 C21 C34 H34 119.0 . . ?
 C33 C34 H34 119.0 . . ?
 C33 C34 C21 122.0(4) . . ?
 P1 C81 H81A 108.7 . . ?
 P1 C81 H81B 108.7 . . ?
 H81A C81 H81B 107.6 . . ?
 C82 C81 P1 114.4(3) . . ?
 C82 C81 H81A 108.7 . . ?
 C82 C81 H81B 108.7 . . ?
 C21 C22 C23 124.5(3) . . ?
 C21 C22 C35 118.5(3) . . ?
 C35 C22 C23 117.0(3) . . ?
 C39 C38 C37 179.4(5) . . ?
 C38 C39 Au1 175.5(4) . . ?
 C19 C18 C17 175.0(4) . . ?
 C14 C1 C17 116.5(4) . . ?
 C14 C1 C2 119.7(4) . . ?
 C2 C1 C17 123.9(3) . . ?
 C22 C23 H23 118.9 . . ?
 C24 C23 C22 122.2(4) . . ?
 C24 C23 H23 118.9 . . ?
 C34 C21 C22 119.4(3) . . ?
 C34 C21 C37 117.3(3) . . ?
 C22 C21 C37 123.3(3) . . ?
 C2 C3 H3 119.1 . . ?
 C4 C3 H3 119.1 . . ?
 C4 C3 C2 121.7(4) . . ?
 C35 C32 C31 118.9(4) . . ?
 C33 C32 C35 118.9(4) . . ?
 C33 C32 C31 122.2(4) . . ?
 C81 C82 H82A 109.5 . . ?
 C81 C82 H82B 109.5 . . ?
 C81 C82 H82C 109.5 . . ?
 H82A C82 H82B 109.5 . . ?
 H82A C82 H82C 109.5 . . ?
 H82B C82 H82C 109.5 . . ?
 O2 C37 C38 119.7(4) . . ?
 O2 C37 C21 123.3(4) . . ?
 C38 C37 C21 116.9(4) . . ?
 C25 C36 C35 120.6(4) . . ?
 C25 C36 C29 119.5(4) . . ?
 C29 C36 C35 119.9(4) . . ?
 C36 C25 C24 118.3(4) . . ?
 C36 C25 C26 119.8(4) . . ?
 C26 C25 C24 121.9(4) . . ?
 P1 C83 H83A 107.6 . . ?
 P1 C83 H83B 107.6 . . ?
 H83A C83 H83B 107.1 . . ?
 C84 C83 P1 118.8(4) . . ?
 C84 C83 H83A 107.6 . . ?
 C84 C83 H83B 107.6 . . ?
 O1 C17 C18 119.3(4) . . ?
 O1 C17 C1 122.3(4) . . ?
 C18 C17 C1 118.4(3) . . ?
 C23 C24 C25 121.8(4) . . ?
 C23 C24 H24 119.1 . . ?
 C25 C24 H24 119.1 . . ?
 C1 C14 H14 119.5 . . ?
 C13 C14 C1 121.0(4) . . ?
 C13 C14 H14 119.5 . . ?
 C22 C35 C36 120.1(3) . . ?
 C32 C35 C22 120.7(3) . . ?
 C32 C35 C36 119.2(3) . . ?
 C1 C2 C3 124.2(3) . . ?
 C1 C2 C15 118.8(4) . . ?
 C15 C2 C3 117.0(4) . . ?
 C34 C33 C32 120.5(4) . . ?
 C34 C33 H33 119.8 . . ?
 C32 C33 H33 119.8 . . ?
 C15 C12 C11 118.0(6) . . ?
 C13 C12 C15 119.9(4) . . ?
 C13 C12 C11 122.1(5) . . ?
 C25 C26 H26 120.2 . . ?
 C27 C26 C25 119.5(5) . . ?
 C27 C26 H26 120.2 . . ?
 C30 C29 C36 118.5(4) . . ?
 C28 C29 C36 118.5(5) . . ?
 C28 C29 C30 123.0(5) . . ?
 C12 C15 C2 119.5(4) . . ?
 C16 C15 C2 120.1(5) . . ?
 C16 C15 C12 120.4(4) . . ?
 C32 C31 H31 119.4 . . ?
 C30 C31 C32 121.3(4) . . ?
 C30 C31 H31 119.4 . . ?
 C14 C13 H13 119.4 . . ?
 C12 C13 C14 121.1(4) . . ?
 C12 C13 H13 119.4 . . ?
 C26 C27 H27 119.3 . . ?
 C28 C27 C26 121.4(5) . . ?
 C28 C27 H27 119.3 . . ?
 C83 C84 H84A 109.5 . . ?
 C83 C84 H84B 109.5 . . ?
 C83 C84 H84C 109.5 . . ?
 H84A C84 H84B 109.5 . . ?
 H84A C84 H84C 109.5 . . ?
 H84B C84 H84C 109.5 . . ?
 C29 C30 H30 118.9 . . ?
 C31 C30 C29 122.2(4) . . ?
 C31 C30 H30 118.9 . . ?
 C3 C4 H4 118.7 . . ?
 C3 C4 C5 122.7(5) . . ?
 C5 C4 H4 118.7 . . ?
 C85 C86 H86A 109.5 . . ?
 C85 C86 H86B 109.5 . . ?
 C85 C86 H86C 109.5 . . ?
 H86A C86 H86B 109.5 . . ?
 H86A C86 H86C 109.5 . . ?
 H86B C86 H86C 109.5 . . ?
 C29 C28 H28 119.3 . . ?
 C27 C28 C29 121.3(5) . . ?
 C27 C28 H28 119.3 . . ?
 C4 C5 C16 117.6(5) . . ?
 C6 C5 C4 123.4(7) . . ?
 C6 C5 C16 119.0(6) . . ?
 C15 C16 C9 119.4(6) . . ?
 C5 C16 C15 120.8(4) . . ?
 C5 C16 C9 119.8(6) . . ?
 C12 C11 H11 119.7 . . ?
 C10 C11 C12 120.7(6) . . ?
 C10 C11 H11 119.7 . . ?
 C11 C10 H10 118.3 . . ?
 C11 C10 C9 123.4(6) . . ?
 C9 C10 H10 118.3 . . ?
 C8 C7 H7 119.7 . . ?
 C8 C7 C6 120.6(9) . . ?
 C6 C7 H7 119.7 . . ?
 C10 C9 C16 118.2(6) . . ?
 C8 C9 C16 118.0(8) . . ?
 C8 C9 C10 123.8(8) . . ?
 C7 C8 C9 122.3(10) . . ?
 C7 C8 H8 118.9 . . ?
 C9 C8 H8 118.9 . . ?
 C5 C6 H6 119.9 . . ?
 C7 C6 C5 120.3(8) . . ?
 C7 C6 H6 119.9 . . ?
 P3 Au4 Au1 92.80(12) . . ?
 P3 Au4 P4 172.62(13) . . ?
 P4 Au4 Au1 94.54(8) . . ?
 C103 P3 Au4 114.6(7) . . ?
 C103 P3 C203 39.1(17) . . ?
 C101 P3 Au4 114.8(8) . . ?
 C101 P3 C103 122.3(11) . . ?
 C101 P3 C105 104.6(12) . . ?
 C101 P3 C203 94.5(13) . . ?
 C105 P3 Au4 111.6(7) . . ?
 C105 P3 C103 82.8(11) . . ?
 C105 P3 C203 117.7(15) . . ?
 C203 P3 Au4 112.3(9) . . ?
 C113 P4 Au4 111.1(7) . . ?
 C111 P4 Au4 112.2(8) . . ?
 C111 P4 C113 101.4(16) . . ?
 C115 P4 Au4 114.0(6) . . ?
 C115 P4 C113 106.5(13) . . ?
 C115 P4 C111 110.8(11) . . ?
 P4 C113 H11A 107.4 . . ?
 P4 C113 H11B 107.4 . . ?
 H11A C113 H11B 107.0 . . ?
 C114 C113 P4 120(2) . . ?
 C114 C113 H11A 107.4 . . ?
 C114 C113 H11B 107.4 . . ?
 H10A C104 H10B 109.5 . . ?
 H10A C104 H10C 109.5 . . ?
 H10B C104 H10C 109.5 . . ?
 C103 C104 H10A 109.5 . . ?
 C103 C104 H10B 109.5 . . ?
 C103 C104 H10C 109.5 . . ?
 P3 C103 H10D 112.2 . . ?
 P3 C103 H10E 112.2 . . ?
 C104 C103 P3 98(3) . . ?
 C104 C103 H10D 112.2 . . ?
 C104 C103 H10E 112.2 . . ?
 H10D C103 H10E 109.8 . . ?
 C113 C114 H11C 109.5 . . ?
 C113 C114 H11D 109.5 . . ?
 C113 C114 H11E 109.5 . . ?
 H11C C114 H11D 109.5 . . ?
 H11C C114 H11E 109.5 . . ?
 H11D C114 H11E 109.5 . . ?
 H11F C112 H11G 109.5 . . ?
 H11F C112 H11H 109.5 . . ?
 H11G C112 H11H 109.5 . . ?
 C111 C112 H11F 109.5 . . ?
 C111 C112 H11G 109.5 . . ?
 C111 C112 H11H 109.5 . . ?
 P4 C111 H11I 109.9 . . ?
 P4 C111 H11J 109.9 . . ?
 C112 C111 P4 108.8(18) . . ?
 C112 C111 H11I 109.9 . . ?
 C112 C111 H11J 109.9 . . ?
 H11I C111 H11J 108.3 . . ?
 P4 C115 H11K 108.0 . . ?
 P4 C115 H11L 108.0 . . ?
 H11K C115 H11L 107.3 . . ?
 C116 C115 P4 117.0(10) . . ?
 C116 C115 H11K 108.0 . . ?
 C116 C115 H11L 108.0 . . ?
 C115 C116 H11M 109.5 . . ?
 C115 C116 H11N 109.5 . . ?
 C115 C116 H11O 109.5 . . ?
 H11M C116 H11N 109.5 . . ?
 H11M C116 H11O 109.5 . . ?
 H11N C116 H11O 109.5 . . ?
 H10F C102 H10G 109.5 . . ?
 H10F C102 H10H 109.5 . . ?
 H10G C102 H10H 109.5 . . ?
 C101 C102 H10F 109.5 . . ?
 C101 C102 H10G 109.5 . . ?
 C101 C102 H10H 109.5 . . ?
 P3 C101 H10I 107.1 . . ?
 P3 C101 H10J 107.1 . . ?
 C102 C101 P3 121(2) . . ?
 C102 C101 H10I 107.1 . . ?
 C102 C101 H10J 107.1 . . ?
 H10I C101 H10J 106.8 . . ?
 P3 C105 H10K 108.5 . . ?
 P3 C105 H10L 108.5 . . ?
 H10K C105 H10L 107.5 . . ?
 C106 C105 P3 115.1(15) . . ?
 C106 C105 H10K 108.5 . . ?
 C106 C105 H10L 108.5 . . ?
 C105 C106 H10M 109.5 . . ?
 C105 C106 H10N 109.5 . . ?
 C105 C106 H10O 109.5 . . ?
 H10M C106 H10N 109.5 . . ?
 H10M C106 H10O 109.5 . . ?
 H10N C106 H10O 109.5 . . ?
 P3 C203 H20A 108.1 . . ?
 P3 C203 H20B 108.1 . . ?
 H20A C203 H20B 107.3 . . ?
 C204 C203 P3 117(4) . . ?
 C204 C203 H20A 108.1 . . ?
 C204 C203 H20B 108.1 . . ?
 C203 C204 H20C 109.5 . . ?
 C203 C204 H20D 109.5 . . ?
 C203 C204 H20E 109.5 . . ?
 H20C C204 H20D 109.5 . . ?
 H20C C204 H20E 109.5 . . ?
 H20D C204 H20E 109.5 . . ?

loop_
  _geom_torsion_atom_site_label_1
  _geom_torsion_atom_site_label_2
  _geom_torsion_atom_site_label_3
  _geom_torsion_atom_site_label_4
  _geom_torsion
  _geom_torsion_site_symmetry_1
  _geom_torsion_site_symmetry_2
  _geom_torsion_site_symmetry_3
  _geom_torsion_site_symmetry_4
  _geom_torsion_publ_flag
 Au2 P1 C85 C86 -51.4(4) . . . . ?
 Au2 P1 C81 C82 55.0(4) . . . . ?
 Au2 P1 C83 C84 -165.7(5) . . . . ?
 C85 P1 C81 C82 179.0(3) . . . . ?
 C85 P1 C83 C84 69.8(6) . . . . ?
 C34 C21 C37 O2 -162.1(4) . . . . ?
 C34 C21 C37 C38 14.8(5) . . . . ?
 C81 P1 C85 C86 -175.6(4) . . . . ?
 C81 P1 C83 C84 -42.2(6) . . . . ?
 C22 C23 C24 C25 1.3(6) . . . . ?
 C22 C21 C37 O2 15.2(6) . . . . ?
 C22 C21 C37 C38 -167.8(4) . . . . ?
 C1 C14 C13 C12 -2.5(6) . . . . ?
 C1 C2 C15 C12 -0.9(5) . . . . ?
 C1 C2 C15 C16 178.3(3) . . . . ?
 C23 C22 C21 C34 -176.5(4) . . . . ?
 C23 C22 C21 C37 6.2(6) . . . . ?
 C23 C22 C35 C32 178.7(3) . . . . ?
 C23 C22 C35 C36 -1.5(5) . . . . ?
 C21 C34 C33 C32 1.8(6) . . . . ?
 C21 C22 C23 C24 179.1(4) . . . . ?
 C21 C22 C35 C32 0.0(5) . . . . ?
 C21 C22 C35 C36 179.8(3) . . . . ?
 C3 C2 C15 C12 -178.9(4) . . . . ?
 C3 C2 C15 C16 0.3(5) . . . . ?
 C3 C4 C5 C16 1.1(7) . . . . ?
 C3 C4 C5 C6 179.6(5) . . . . ?
 C32 C31 C30 C29 0.0(7) . . . . ?
 C36 C25 C24 C23 -2.1(6) . . . . ?
 C36 C25 C26 C27 0.7(6) . . . . ?
 C36 C29 C30 C31 -0.5(7) . . . . ?
 C36 C29 C28 C27 -0.3(7) . . . . ?
 C25 C36 C35 C22 0.7(5) . . . . ?
 C25 C36 C35 C32 -179.5(3) . . . . ?
 C25 C36 C29 C30 -179.5(4) . . . . ?
 C25 C36 C29 C28 0.8(6) . . . . ?
 C25 C26 C27 C28 -0.2(7) . . . . ?
 C83 P1 C85 C86 70.9(4) . . . . ?
 C83 P1 C81 C82 -65.9(4) . . . . ?
 C17 C1 C14 C13 -177.9(4) . . . . ?
 C17 C1 C2 C3 -2.5(6) . . . . ?
 C17 C1 C2 C15 179.7(4) . . . . ?
 C24 C25 C26 C27 179.2(4) . . . . ?
 C14 C1 C17 O1 164.9(4) . . . . ?
 C14 C1 C17 C18 -14.1(6) . . . . ?
 C14 C1 C2 C3 177.4(4) . . . . ?
 C14 C1 C2 C15 -0.5(5) . . . . ?
 C35 C22 C23 C24 0.5(5) . . . . ?
 C35 C22 C21 C34 2.1(5) . . . . ?
 C35 C22 C21 C37 -175.2(3) . . . . ?
 C35 C32 C33 C34 0.4(6) . . . . ?
 C35 C32 C31 C30 1.0(6) . . . . ?
 C35 C36 C25 C24 1.0(5) . . . . ?
 C35 C36 C25 C26 179.6(4) . . . . ?
 C35 C36 C29 C30 -0.1(6) . . . . ?
 C35 C36 C29 C28 -179.8(4) . . . . ?
 C2 C1 C17 O1 -15.3(7) . . . . ?
 C2 C1 C17 C18 165.7(4) . . . . ?
 C2 C1 C14 C13 2.2(6) . . . . ?
 C2 C3 C4 C5 -1.2(7) . . . . ?
 C2 C15 C16 C5 -0.3(6) . . . . ?
 C2 C15 C16 C9 179.6(4) . . . . ?
 C33 C34 C21 C22 -3.1(6) . . . . ?
 C33 C34 C21 C37 174.4(4) . . . . ?
 C33 C32 C35 C22 -1.3(6) . . . . ?
 C33 C32 C35 C36 178.9(4) . . . . ?
 C33 C32 C31 C30 -179.5(4) . . . . ?
 C12 C15 C16 C5 178.9(4) . . . . ?
 C12 C15 C16 C9 -1.2(6) . . . . ?
 C12 C11 C10 C9 -1.3(9) . . . . ?
 C26 C25 C24 C23 179.4(4) . . . . ?
 C26 C27 C28 C29 0.0(8) . . . . ?
 C29 C36 C25 C24 -179.5(4) . . . . ?
 C29 C36 C25 C26 -1.0(6) . . . . ?
 C29 C36 C35 C22 -178.7(3) . . . . ?
 C29 C36 C35 C32 1.1(5) . . . . ?
 C15 C12 C13 C14 1.0(6) . . . . ?
 C15 C12 C11 C10 -0.8(7) . . . . ?
 C15 C16 C9 C10 -0.9(7) . . . . ?
 C15 C16 C9 C8 179.1(5) . . . . ?
 C31 C32 C35 C22 178.2(4) . . . . ?
 C31 C32 C35 C36 -1.6(5) . . . . ?
 C31 C32 C33 C34 -179.1(4) . . . . ?
 C13 C12 C15 C2 0.7(6) . . . . ?
 C13 C12 C15 C16 -178.6(4) . . . . ?
 C13 C12 C11 C10 179.8(5) . . . . ?
 C30 C29 C28 C27 -180.0(5) . . . . ?
 C4 C3 C2 C1 -177.5(4) . . . . ?
 C4 C3 C2 C15 0.4(6) . . . . ?
 C4 C5 C16 C15 -0.4(6) . . . . ?
 C4 C5 C16 C9 179.7(4) . . . . ?
 C4 C5 C6 C7 -178.6(6) . . . . ?
 C28 C29 C30 C31 179.2(4) . . . . ?
 C5 C16 C9 C10 179.0(5) . . . . ?
 C5 C16 C9 C8 -1.0(7) . . . . ?
 C16 C5 C6 C7 -0.2(8) . . . . ?
 C16 C9 C8 C7 -0.3(11) . . . . ?
 C11 C12 C15 C2 -178.7(4) . . . . ?
 C11 C12 C15 C16 2.1(6) . . . . ?
 C11 C12 C13 C14 -179.6(4) . . . . ?
 C11 C10 C9 C16 2.2(8) . . . . ?
 C11 C10 C9 C8 -177.8(6) . . . . ?
 C10 C9 C8 C7 179.7(8) . . . . ?
 C8 C7 C6 C5 -1.1(12) . . . . ?
 C6 C5 C16 C15 -178.9(4) . . . . ?
 C6 C5 C16 C9 1.2(7) . . . . ?
 C6 C7 C8 C9 1.3(15) . . . . ?
 Au4 P3 C103 C104 67(2) . . . . ?
 Au4 P3 C101 C102 45(3) . . . . ?
 Au4 P3 C105 C106 -53.4(19) . . . . ?
 Au4 P3 C203 C204 -36(5) . . . . ?
 Au4 P4 C113 C114 -32(4) . . . . ?
 Au4 P4 C111 C112 -65.3(16) . . . . ?
 Au4 P4 C115 C116 49.7(17) . . . . ?
 C113 P4 C111 C112 176.1(16) . . . . ?
 C113 P4 C115 C116 172.5(17) . . . . ?
 C103 P3 C101 C102 -167.9(19) . . . . ?
 C103 P3 C105 C106 -167.1(19) . . . . ?
 C103 P3 C203 C204 66(4) . . . . ?
 C111 P4 C113 C114 87(3) . . . . ?
 C111 P4 C115 C116 -78.0(18) . . . . ?
 C115 P4 C113 C114 -157(3) . . . . ?
 C115 P4 C111 C112 63.3(16) . . . . ?
 C101 P3 C103 C104 -80(2) . . . . ?
 C101 P3 C105 C106 71.3(19) . . . . ?
 C101 P3 C203 C204 -155(4) . . . . ?
 C105 P3 C103 C104 177(2) . . . . ?
 C105 P3 C101 C102 -77(2) . . . . ?
 C105 P3 C203 C204 96(4) . . . . ?
 C203 P3 C103 C104 -29(2) . . . . ?
 C203 P3 C101 C102 163(2) . . . . ?
 C203 P3 C105 C106 174.6(18) . . . . ?

loop_
  _diffrn_refln_index_h
  _diffrn_refln_index_k
  _diffrn_refln_index_l
  _diffrn_refln_intensity_net
  _diffrn_refln_intensity_u
  _diffrn_refln_scale_group_code
 -3 0 0 27236.85 468.66 6
 3 0 0 27749.25 465.35 3
 3 0 0 27871.55 472.53 4
 4 0 0 19002.93 337.26 4
 4 0 0 19174.53 328.96 3
 -4 0 0 18093.34 332.05 6
 -5 0 0 28197.45 489.61 11
 5 0 0 29585.43 496.65 3
 5 0 0 28865.34 506.97 4
 -5 0 0 28403.14 501.07 6
 -6 0 0 21912.2 400.37 6
 6 0 0 22712.2 408.29 4
 6 0 0 22097.2 394.92 3
 6 0 0 21493.01 373.86 10
 -6 0 0 22158.8 387.74 11
 -6 0 0 22630.2 373.53 1
 7 0 0 13339.48 256.78 3
 -7 0 0 13371.98 231.83 1
 7 0 0 13179.88 233.34 10
 7 0 0 13487.98 270.12 4
 -7 0 0 13080.68 261.76 6
 -7 0 0 13164.28 247.49 11
 8 0 0 10944.5 223.79 3
 -8 0 0 11016.2 213.87 11
 8 0 0 10818.4 198.28 10
 -8 0 0 11013.1 196.45 1
 8 0 0 10957.3 238.73 4
 -8 0 0 11206.6 230.52 6
 9 0 0 11528.9 237.36 3
 -9 0 0 11505.4 244.56 6
 -9 0 0 11516.2 206.08 1
 9 0 0 11601.4 253.27 4
 -9 0 0 11474.8 224.98 11
 9 0 0 11186.3 208.37 10
 -10 0 0 11208.1 225.74 11
 -10 0 0 11742.89 249.09 6
 10 0 0 11470.2 240.97 3
 10 0 0 11463.7 258.78 4
 10 0 0 11174.5 208.34 10
 11 0 0 8905.56 221.64 4
 -11 0 0 9194.89 212.46 6
 -11 0 0 8861.3 188.88 11
 11 0 0 8890.31 204.6 3
 -12 0 0 4324.66 112.31 11
 -12 0 0 4443.79 134.65 6
 12 0 0 4316.79 126.82 3
 12 0 0 4240.27 141.29 4
 13 0 0 7646.93 211.57 4
 13 0 0 7494.42 190.51 3
 -13 0 0 7461.88 171.35 11
 14 0 0 2928.71 120.44 4
 14 0 0 2968.48 106.72 3
 -15 0 0 2784.42 111.24 6
 15 0 0 2636.19 118.07 4
 15 0 0 2741.29 105.08 3
 -16 0 0 1767.09 86.47 6
 16 0 0 1606.42 91.09 4
 16 0 0 1614.73 80.56 3
 17 0 0 1291.08 72.49 3
 17 0 0 1178.26 79.67 4
 -17 0 0 1257.58 74.97 6
 18 0 0 930.16 73.51 4
 18 0 0 914.83 62.79 3
 -18 0 0 969.43 66.84 6
 19 0 0 533.44 57.28 4
 -19 0 0 473.42 48.88 6
 20 0 0 535.9 59.32 4
 -20 0 0 730.87 61.47 6
 21 0 0 319.9 48.8 4
 -21 0 0 296.52 43.27 6
 -22 0 0 223.48 38.71 6
 -22 0 0 258.79 38.3 8
 22 0 0 191.35 38.17 4
 22 -1 0 13.89 18.51 4
 -22 1 0 47.29 22.04 8
 -22 1 0 -0.61 16.85 6
 -21 1 0 45.14 20.61 8
 -21 1 0 31.86 23.02 6
 21 -1 0 -15.6 23.21 4
 -20 1 0 27.71 19.16 8
 -20 1 0 5.7 18.46 6
 20 -1 0 -11.52 21.97 4
 19 -1 0 10.44 20.36 4
 -19 1 0 -15.1 21.26 6
 -18 1 0 34.76 21.02 6
 18 -1 0 10.11 14.52 3
 18 -1 0 46.2 23.81 4
 17 -1 0 -2.84 18.36 4
 -17 1 0 -0.73 15.66 6
 17 -1 0 7.53 11.81 3
 16 -1 0 28.78 15.93 3
 -16 1 0 -4.48 16.52 6
 16 -1 0 -2.38 18.48 4
 -15 1 0 13.22 11.02 7
 15 -1 0 1.54 11.26 3
 -15 1 0 -7.84 14.6 6
 15 -1 0 33.54 19.49 4
 14 -1 0 16.37 13.02 3
 -14 1 0 22.77 17.72 6
 14 -1 0 -12.03 18.3 4
 13 -1 0 534.73 49.99 4
 13 -1 0 550.34 41.78 3
 -12 1 0 116.15 14.34 11
 -12 1 0 85.65 19.52 6
 12 -1 0 83.66 15.75 3
 12 -1 0 108.81 23.07 4
 11 -1 0 197.79 26.99 4
 11 -1 0 199.52 24.04 3
 -11 1 0 219.93 27.05 6
 11 -1 0 206.28 16.35 10
 -11 1 0 206.42 18.44 11
 10 -1 0 166.08 20.3 3
 -10 1 0 204.91 23.83 6
 10 -1 0 206.54 16 10
 10 -1 0 198.33 25.42 4
 -10 1 0 186.8 16.97 11
 9 -1 0 255.44 27.34 4
 -9 1 0 272.55 25.87 6
 9 -1 0 255.87 24.35 3
 9 -1 0 232.23 16.96 10
 -9 1 0 262.77 19.09 11
 8 -1 0 650.68 42.12 4
 8 -1 0 624.82 26.91 10
 -8 1 0 622.33 28.78 11
 8 -1 0 647.37 36.83 3
 -8 1 0 552.28 34.9 6
 -7 1 0 432.23 22.16 11
 7 -1 0 430.28 32.16 4
 7 -1 0 441.01 28.37 3
 -7 1 0 459.29 29.7 6
 7 -1 0 443.47 21.28 10
 6 -1 0 19.96 6.14 4
 -6 1 0 24.53 5.32 11
 6 -1 0 30.61 5.2 10
 -6 1 0 37.37 8.8 6
 6 -1 0 31.78 7.34 3
 -5 1 0 84.31 10.99 6
 5 -1 0 73.7 10.16 3
 -5 1 0 77.39 7.68 11
 5 -1 0 86.36 8.34 10
 4 -1 0 1569.94 40.56 10
 4 -1 0 1581.5 47.34 3
 -4 1 0 1508.86 47.55 6
 3 -1 0 215.25 13.36 3
 -3 1 0 179.25 12.84 6
 3 1 0 199.61 13.15 4
 -3 -1 0 188.39 12.33 6
 3 1 0 197.82 11.38 3
 3 1 0 202.32 12.04 5
 4 1 0 356.9 20.63 4
 -4 -1 0 338.59 19.14 6
 4 1 0 356.99 19.07 5
 4 1 0 381.11 18.53 3
 5 1 0 55.82 9 4
 5 1 0 79.05 10 5
 -5 -1 0 70.8 9.79 6
 5 1 0 69.22 8.63 3
 6 1 0 52.92 10.23 4
 -6 -1 0 47.5 8.87 6
 6 1 0 62.03 8.64 3
 -7 -1 0 179.81 18.42 6
 7 1 0 159.7 19.08 4
 7 1 0 176.72 17.06 3
 8 1 0 7.08 5.35 3
 -8 -1 0 6.03 2.93 1
 8 1 0 -2.89 8.96 4
 -8 -1 0 -0.52 8.05 6
 9 1 0 87.38 16.57 4
 -9 -1 0 111.21 16.92 6
 9 1 0 97.8 14.4 3
 9 1 0 104.49 8.06 10
 -9 -1 0 100.8 9.27 1
 -10 -1 0 228.55 21.45 11
 -10 -1 0 263.12 15.43 1
 10 1 0 267.33 24.87 3
 10 1 0 300.03 31.19 4
 10 1 0 248.01 13.16 10
 -10 -1 0 281.21 27.37 6
 -11 -1 0 172.55 23.59 6
 -11 -1 0 108.83 15.75 11
 11 1 0 146.33 19.97 3
 11 1 0 127.59 23.39 4
 12 1 0 23.36 11.91 3
 -12 -1 0 14.9 8.39 11
 -12 -1 0 8.48 11.23 6
 12 1 0 18.51 11.94 4
 -13 -1 0 868.37 54.88 6
 13 1 0 769.18 56.39 4
 13 1 0 774.19 48.73 3
 -13 -1 0 733.98 41.56 11
 14 1 0 -15.92 15.91 4
 -14 -1 0 5.51 7.95 11
 -14 -1 0 9.17 15.92 6
 14 1 0 0.32 10.4 3
 15 1 0 -9.62 16.76 4
 15 1 0 19.57 12.84 3
 -15 -1 0 23.12 15.32 6
 16 1 0 -3.94 16.41 4
 -16 -1 0 -4.82 15.27 6
 16 1 0 12.29 11.95 3
 -17 -1 0 61.26 23.83 6
 17 1 0 19.41 13.32 3
 18 1 0 14.31 19 4
 -18 -1 0 21.21 18.89 6
 19 1 0 -5.88 20.6 4
 -19 -1 0 -17.91 18.18 6
 -20 -1 0 9.42 18.12 6
 20 1 0 20.21 22.07 4
 21 1 0 49.91 25.02 4
 -21 -1 0 -0.92 19.78 6
 -22 -1 0 1 16.08 6
 22 1 0 16.1 21.06 4
 -22 2 0 -5.82 19.03 6
 22 -2 0 -55.94 28.96 4
 -21 2 0 6.26 16.19 6
 -21 2 0 13.33 17.61 8
 21 -2 0 -38.35 22.82 4
 20 -2 0 -22.6 24.88 4
 -20 2 0 12.2 16.48 8
 -20 2 0 -4.73 17.71 6
 19 -2 0 1.99 13.49 3
 -19 2 0 31.79 17.28 8
 19 -2 0 -11.65 17.04 4
 -19 2 0 -10.32 16.71 6
 18 -2 0 13.26 18.13 4
 -18 2 0 18.39 15.26 8
 18 -2 0 -7.96 14.44 3
 -18 2 0 1.33 19.43 6
 -17 2 0 0.02 14.54 8
 -17 2 0 10.9 17.77 6
 17 -2 0 -2.4 17.67 4
 17 -2 0 -10.47 14.87 3
 -16 2 0 -2.59 16.87 6
 16 -2 0 10.36 12.64 3
 16 -2 0 -0.57 16.62 4
 15 -2 0 -10.05 13.06 3
 -15 2 0 -4.17 14.92 6
 15 -2 0 -30.17 21.86 4
 14 -2 0 33.47 15.12 3
 -14 2 0 16.99 10.56 7
 14 -2 0 32.39 15.52 4
 -14 2 0 28.55 17.15 6
 -13 2 0 3.19 15.57 6
 -13 2 0 17.41 9.77 7
 13 -2 0 -6.89 16.2 4
 13 -2 0 1.32 12.29 3
 12 -2 0 152.14 16.65 10
 -12 2 0 167.01 24.53 6
 12 -2 0 113.96 22 4
 -12 2 0 143.99 18.54 7
 12 -2 0 114.25 19.86 3
 11 -2 0 0.67 10.06 3
 11 -2 0 -9.17 14.8 4
 -11 2 0 1.91 13.67 6
 11 -2 0 7.28 5.73 10
 -11 2 0 5.06 4.54 11
 -11 2 0 -7.82 8.47 7
 10 -2 0 -5.12 10.2 3
 -10 2 0 -1.89 13.28 6
 10 -2 0 -8.37 15.29 4
 10 -2 0 2.82 5.66 10
 -10 2 0 -6.64 5.23 11
 -10 2 0 4.68 5.95 7
 9 -2 0 69.65 10.52 10
 -9 2 0 30.48 10.24 6
 -9 2 0 51.76 8.6 11
 9 -2 0 44.66 9.91 4
 -9 2 0 50.02 10.15 7
 9 -2 0 65.52 14.27 3
 -8 2 0 5.17 3.97 11
 -8 2 0 12.9 6.54 7
 8 -2 0 12.61 6.85 3
 8 -2 0 6.06 4.89 10
 7 -2 0 525.83 32.27 3
 -7 2 0 472.53 25.87 7
 -7 2 0 469.02 31.37 6
 7 -2 0 503.32 25.73 10
 -7 2 0 481.2 22.22 11
 6 -2 0 112.8 11.6 10
 6 -2 0 136.58 15.53 3
 -6 2 0 129.17 15.5 6
 -6 2 0 118.34 12.24 7
 -5 2 0 75.79 11.15 6
 5 -2 0 79.17 9.32 10
 -5 2 0 72.87 9.73 8
 5 -2 0 80.13 11.34 3
 -5 2 0 84.66 9.46 7
 -4 2 0 508.77 26.44 6
 -4 2 0 542.22 22.98 7
 4 -2 0 550.3 24.31 10
 -4 2 0 536.1 24.74 8
 -3 2 0 425.87 19.93 8
 3 -2 0 425.91 20.23 10
 -3 2 0 437.98 18.8 7
 -3 2 0 434.95 22.23 6
 -2 2 0 171.15 12.27 6
 2 -2 0 168.79 11.49 10
 -2 2 0 171.29 10.97 8
 1 -2 0 328.24 15.38 10
 -1 2 0 362.21 16.25 6
 1 2 0 7527.49 137.93 4
 2 2 0 3027.54 68.28 4
 2 2 0 3095.27 66.76 3
 2 2 0 3220.9 65.33 2
 3 2 0 131.35 10.14 3
 3 2 0 118.01 9.23 5
 3 2 0 131.69 9.29 2
 3 2 0 156.33 12.15 4
 4 2 0 34 6.05 5
 4 2 0 32.24 5.99 3
 4 2 0 28.77 5.14 2
 4 2 0 39.17 7.4 4
 -5 -2 0 18.02 6.75 6
 5 2 0 18.29 5.59 5
 5 2 0 17.39 5.34 3
 5 2 0 20.9 4.95 2
 5 2 0 13.27 6.43 4
 6 2 0 141.78 14.05 3
 6 2 0 158.68 15.11 5
 -6 -2 0 143.15 15.61 6
 6 2 0 139.79 16.22 4
 7 2 0 345.54 27.13 4
 7 2 0 421.94 25.96 3
 -7 -2 0 346.34 25.91 6
 8 2 0 454.68 29.89 3
 8 2 0 447.1 33.32 4
 -8 -2 0 488.25 32.74 6
 9 2 0 589.97 40.9 4
 9 2 0 576.3 35.96 3
 -9 -2 0 620.83 38.5 6
 -10 -2 0 310.42 29.05 6
 10 2 0 317.36 32.68 4
 10 2 0 347.79 28.52 3
 -11 -2 0 109.58 19.51 6
 11 2 0 115.4 20.96 4
 11 2 0 126.34 19.29 3
 12 2 0 51.39 14.27 3
 -12 -2 0 55.72 14.69 6
 12 2 0 45.23 16.6 4
 -12 -2 0 80.45 15.4 11
 -13 -2 0 132.55 19.24 11
 -13 -2 0 130.38 21.05 6
 13 2 0 93.86 20.18 4
 13 2 0 147.17 21.58 3
 -14 -2 0 -1.51 14.86 6
 14 2 0 0.87 15.37 4
 -14 -2 0 4.03 10.62 11
 14 2 0 12.1 10.83 3
 15 2 0 13.86 12.85 3
 -15 -2 0 9.4 17.38 6
 15 2 0 11.51 15.32 4
 16 2 0 52.15 17.52 3
 16 2 0 -6.76 19.68 4
 -16 -2 0 30.66 19.81 6
 17 2 0 15.93 13.19 3
 17 2 0 6.63 17.55 4
 -17 -2 0 17.44 15.75 6
 -18 -2 0 46.64 22.89 6
 18 2 0 22.71 15.76 4
 19 2 0 33 18.96 4
 -19 -2 0 32.59 20.91 6
 20 2 0 16.07 21.57 4
 -20 -2 0 26.98 20.31 6
 21 2 0 19.31 19.01 4
 -21 -2 0 48.45 22.21 6
 -22 -2 0 11.2 17.53 6
 22 2 0 23.79 22.51 4
 22 -3 0 -49.23 24.58 4
 -22 3 0 -24.67 21.49 6
 -21 3 0 13.32 15.8 8
 -21 3 0 43.43 25.74 6
 21 -3 0 30.12 24.69 4
 -20 3 0 17.02 19.46 6
 20 -3 0 3.36 20.94 4
 -20 3 0 11.16 15.81 8
 -19 3 0 78.96 22.64 8
 -19 3 0 96.63 27.51 6
 19 -3 0 97.53 30.5 4
 19 -3 0 105.15 25.36 3
 -18 3 0 107.36 28.06 6
 18 -3 0 72.04 25.27 4
 18 -3 0 61.9 19.41 3
 -18 3 0 113.49 24.45 8
 -17 3 0 142.81 27.16 8
 17 -3 0 176.47 35.1 4
 -17 3 0 183.35 33.45 6
 17 -3 0 102.19 22.35 3
 16 -3 0 388.51 40.62 3
 -16 3 0 415.52 40.76 8
 16 -3 0 336.26 44.24 4
 -16 3 0 415.85 44.2 6
 15 -3 0 585.82 47.35 3
 -15 3 0 600.65 47.32 8
 15 -3 0 490.07 50.08 4
 -15 3 0 513.61 48.98 6
 -14 3 0 127.55 23.29 8
 -14 3 0 102.41 23.06 6
 14 -3 0 97.5 22.24 3
 14 -3 0 80.12 23.68 4
 -13 3 0 1036.64 62.38 6
 -13 3 0 1144.53 62.69 8
 13 -3 0 994.55 60.24 3
 13 -3 0 1042.26 69.78 4
 -13 3 0 1066.08 52.49 7
 12 -3 0 -1.77 12.34 3
 12 -3 0 10.31 16.33 4
 -12 3 0 5.68 10.45 8
 -12 3 0 2.62 7.14 7
 12 -3 0 14.93 7.2 10
 -12 3 0 -8.29 18.6 6
 -11 3 0 237.58 27.95 6
 11 -3 0 210.06 25.61 3
 -11 3 0 218.94 25.58 8
 11 -3 0 209.53 29.43 4
 -11 3 0 219.93 22.19 7
 11 -3 0 247.12 21.95 10
 -10 3 0 343.06 25.96 7
 10 -3 0 338.76 31.42 3
 10 -3 0 307.45 23.75 10
 -10 3 0 344.93 31.41 6
 -10 3 0 333.6 29.23 8
 -9 3 0 285.28 22.36 7
 -9 3 0 267.46 24.83 8
 9 -3 0 296.61 23.06 10
 9 -3 0 264.75 26.4 3
 -9 3 0 299.35 26.98 6
 -8 3 0 239.3 22.43 8
 -8 3 0 237.42 19.43 7
 -8 3 0 235.37 23.53 6
 8 -3 0 243.97 19.93 10
 8 -3 0 251.5 24.95 3
 7 -3 0 83.06 11.74 10
 -7 3 0 62.13 11.26 6
 -7 3 0 75.76 12.54 8
 -7 3 0 95.34 11.91 7
 7 -3 0 78.09 14.39 3
 -6 3 0 206.7 19.97 6
 6 -3 0 190.71 16.87 10
 -6 3 0 207.78 16.79 7
 -6 3 0 204.33 18.23 8
 -5 3 0 347.92 24.58 6
 -5 3 0 383.5 21.22 7
 5 -3 0 394.18 23.93 10
 -5 3 0 373.7 23.21 8
 -4 3 0 798.46 30.32 7
 -4 3 0 801.29 32.74 8
 4 -3 0 779.75 33.63 10
 -4 3 0 758.25 35.24 6
 -3 3 0 3100.41 79.6 6
 3 -3 0 3136.59 77.08 10
 -3 3 0 3110.56 72.23 7
 -3 3 0 3129.89 74.98 8
 -2 3 0 2584.01 61.49 7
 2 -3 0 2602.21 65.58 10
 -2 3 0 2631.44 62.98 8
 -2 3 0 2555.24 66.96 6
 -1 3 0 253.98 15.87 6
 -1 3 0 262.7 14.96 8
 1 -3 0 254.84 15.63 10
 -1 3 0 247.68 14.42 7
 0 -3 0 696.96 26.44 10
 0 3 0 729.24 27.23 4
 0 3 0 736.93 25.83 8
 1 3 0 34.75 5.73 8
 1 3 0 28.89 5.41 4
 1 3 0 42.96 6.21 2
 -1 -3 0 49.13 6.3 10
 2 3 0 376.58 19.18 8
 2 3 0 369.89 19.14 3
 2 3 0 384.07 18.09 2
 -2 -3 0 360.3 16.22 10
 2 3 0 354.33 18.98 4
 3 3 0 149.32 10.37 5
 3 3 0 162.19 13.78 4
 3 3 0 155.37 12.82 3
 3 3 0 147.64 11.58 2
 4 3 0 386.91 19.57 2
 4 3 0 423.82 23.82 4
 4 3 0 385.19 21.1 3
 4 3 0 378.31 19.36 5
 5 3 0 34.28 7.06 5
 5 3 0 29.31 5.95 2
 5 3 0 29.55 7.87 4
 5 3 0 30.59 7.32 3
 -6 -3 0 106.13 14.11 6
 6 3 0 99.82 12.1 5
 6 3 0 94.03 10.58 2
 6 3 0 97.59 12.4 3
 6 3 0 98.88 13.96 4
 -7 -3 0 650.3 35.87 6
 7 3 0 599.53 36.31 4
 7 3 0 608.14 28.66 2
 7 3 0 607.5 32.61 5
 7 3 0 606.74 32.58 3
 -8 -3 0 608.23 37.19 6
 8 3 0 608.85 39.61 4
 8 3 0 668.53 36.59 5
 8 3 0 608.42 34.86 3
 -9 -3 0 6.56 8.2 6
 9 3 0 11.84 6.29 3
 9 3 0 15.37 11.26 4
 10 3 0 50.92 12.54 3
 10 3 0 43.43 13.4 4
 -10 -3 0 45.4 13.54 6
 11 3 0 45.79 16.25 4
 11 3 0 72.39 15.58 3
 -11 -3 0 83.91 16.54 6
 12 3 0 207.71 25.29 3
 -12 -3 0 191.97 26.36 6
 12 3 0 182.55 28.15 4
 13 3 0 -10.4 15.83 4
 -13 -3 0 -0.02 17.29 6
 13 3 0 9.41 12.04 3
 -14 -3 0 52.51 17.99 6
 -14 -3 0 85.53 18.16 11
 14 3 0 63.04 17.23 3
 14 3 0 68.81 22.11 4
 15 3 0 50.87 22.53 4
 15 3 0 33.07 14.06 3
 -15 -3 0 32.64 15.95 6
 -15 -3 0 40.06 14.59 11
 16 3 0 28.9 14.89 3
 -16 -3 0 31.75 19.73 6
 16 3 0 26.93 20.1 4
 17 3 0 25.98 20.31 4
 17 3 0 9.51 13.79 3
 -17 -3 0 8.51 15.66 6
 -18 -3 0 10.72 16.7 6
 18 3 0 31.79 21.97 4
 19 3 0 26.33 22.06 4
 -19 -3 0 9.45 17.62 6
 20 3 0 -4.74 20.55 4
 -20 -3 0 2.35 18.41 6
 -21 -3 0 43.15 22.74 6
 21 3 0 36.41 25.59 4
 22 3 0 38.7 24.62 4
 -22 -3 0 -6.44 16.49 6
 -22 4 0 155.2 31.88 8
 -22 4 0 148.72 33.81 6
 22 -4 0 139.8 37.05 4
 21 -4 0 266.21 46.11 4
 -21 4 0 278.49 41.8 6
 -21 4 0 296.37 39.44 8
 -20 4 0 197.24 33.95 6
 20 -4 0 217.13 41.19 4
 -20 4 0 222.2 33.82 8
 -19 4 0 393.37 43.47 8
 19 -4 0 412.3 52.8 4
 -19 4 0 410.53 47.97 6
 19 -4 0 376.43 44.18 3
 -18 4 0 452.65 45.76 8
 18 -4 0 442.09 52.9 4
 18 -4 0 497.41 48.58 3
 -18 4 0 505.43 49.82 6
 17 -4 0 665.52 64.79 4
 -17 4 0 796.84 61.19 6
 -17 4 0 828.17 58.25 8
 17 -4 0 618.06 53.42 3
 16 -4 0 1105.28 69.21 3
 -16 4 0 1154.01 72.88 6
 16 -4 0 1082.58 78.15 4
 -16 4 0 1113.96 67.28 8
 -15 4 0 1298.93 74.93 6
 15 -4 0 1220.42 71.31 3
 15 -4 0 1168.62 78.93 4
 -15 4 0 1322.98 70.81 8
 -14 4 0 3226.84 114.53 8
 14 -4 0 3054.4 117.74 3
 14 -4 0 2987.43 129.23 4
 -14 4 0 3142.42 118.44 6
 -13 4 0 1704.38 77.98 8
 -13 4 0 1845.43 85.54 6
 13 -4 0 1652.7 81.84 3
 13 -4 0 1698.77 91.06 4
 -13 4 0 1711.62 68.23 7
 13 -4 0 1782.72 68.97 10
 -12 4 0 5867.23 158.32 8
 -12 4 0 5617.37 143.33 7
 12 -4 0 5475.06 162.24 3
 12 -4 0 5506.49 142.56 10
 -12 4 0 5920.6 165.21 6
 -11 4 0 5649.17 159.24 6
 -11 4 0 5612.47 138.19 7
 -11 4 0 5483.47 150.14 8
 11 -4 0 5456 139.17 10
 11 -4 0 5404.31 155.56 3
 10 -4 0 5860.49 160.43 3
 -10 4 0 6200.82 145.02 7
 -10 4 0 5906.29 155.46 8
 -10 4 0 6102.33 163.08 6
 10 -4 0 5891.31 145.72 10
 -9 4 0 7278.25 160.82 7
 9 -4 0 6990.21 177.91 3
 -9 4 0 7108.77 170.39 8
 9 -4 0 7120.97 163.73 10
 -9 4 0 6981.04 177.88 6
 -8 4 0 8975.71 187.71 7
 8 -4 0 8549.52 204.57 3
 -8 4 0 9100.17 206.62 6
 8 -4 0 9008.81 193.26 10
 -8 4 0 9123.02 198.85 8
 -7 4 0 9747.16 199.04 7
 7 -4 0 9986.09 206.77 10
 -7 4 0 9710 215.81 6
 -7 4 0 9819.98 208.14 8
 -6 4 0 6104.14 151.71 6
 6 -4 0 6479.85 146.28 10
 -6 4 0 6305.07 145.46 8
 -6 4 0 6494.13 138.44 7
 -5 4 0 5592.75 127 8
 5 -4 0 5538.11 130.05 10
 -5 4 0 5285.77 132.92 6
 -5 4 0 5473.41 120.71 7
 4 -4 0 13925.47 266.41 10
 -4 4 0 14062.47 270.63 6
 -4 4 0 13772.48 262 8
 -4 4 0 13851.38 256.95 7
 -3 4 0 16867.75 300.9 8
 -3 4 0 16216.75 306.79 6
 3 -4 0 16318.25 304.75 10
 -3 4 0 16307.25 296.13 7
 -2 4 0 16941.25 304.19 8
 -2 4 0 15949.16 300.79 7
 2 -4 0 16310.55 306.93 10
 -2 4 0 16614.45 309.51 6
 -1 4 0 87847.91 1514.51 7
 1 -4 0 89320.5 1518.55 10
 0 -4 0 1804.65 52.67 10
 0 4 0 1851.23 54.06 4
 0 4 0 1799.23 51.1 8
 1 4 0 35581.88 594.94 4
 -1 -4 0 34125.49 591.04 10
 1 4 0 34645.19 591.96 8
 1 4 0 34925.89 592.42 2
 2 4 0 15144.96 276.69 8
 2 4 0 15230.26 274.21 2
 2 4 0 15107.96 277.38 4
 -2 -4 0 15173.16 270.54 10
 2 4 0 14972.47 260.3 5
 3 4 0 17804.04 313.12 2
 3 4 0 17891.64 318.14 3
 3 4 0 17317.84 318.86 4
 3 4 0 17115.95 303.31 5
 -3 -4 0 17554.54 306.93 10
 4 4 0 24681.28 424.09 2
 4 4 0 24747.48 429.15 3
 4 4 0 24306.88 433.46 4
 4 4 0 24958.08 418.69 5
 5 4 0 19305.13 359.05 4
 5 4 0 19440.43 344.65 5
 5 4 0 19494.02 352.25 3
 5 4 0 19205.63 345.93 2
 6 4 0 13973.27 275.91 4
 6 4 0 13857.28 259.79 2
 6 4 0 14117.37 262.91 5
 6 4 0 13681.08 267 3
 7 4 0 9735.33 196.1 2
 7 4 0 9616.32 214.29 4
 7 4 0 9946.03 205.75 3
 7 4 0 10155.91 203.06 5
 8 4 0 8116.9 180.63 3
 8 4 0 8266.43 192.23 4
 8 4 0 8049.15 169.04 2
 8 4 0 8164.22 179.21 5
 -8 -4 0 8248 186.49 6
 9 4 0 6015.05 161.94 4
 -9 -4 0 6310.27 158.85 6
 9 4 0 6412.83 154.57 3
 9 4 0 6469.54 153.55 5
 -10 -4 0 4151.93 124.4 6
 10 4 0 4231.53 131.05 4
 10 4 0 4394.85 122.82 3
 -11 -4 0 3440.04 113.46 6
 11 4 0 3445.38 119.5 4
 11 4 0 3474.13 110.45 3
 -12 -4 0 5294.12 151.67 6
 12 4 0 5297.53 148.63 3
 13 4 0 1910.89 84.12 3
 13 4 0 1828.05 90.38 4
 -13 -4 0 1823.09 83.29 6
 -14 -4 0 2286.51 98.85 6
 14 4 0 2429.18 108.83 4
 14 4 0 2351.78 98.88 3
 -15 -4 0 1456.7 72.71 11
 15 4 0 1732.58 82.82 3
 -15 -4 0 1725.87 85.19 6
 15 4 0 1580.41 89.8 4
 16 4 0 1270.96 72.38 3
 -16 -4 0 1320.27 75.88 6
 -16 -4 0 1175.51 64.76 11
 16 4 0 1170.8 79.96 4
 17 4 0 891.9 70.17 4
 -17 -4 0 854.84 63.81 6
 -18 -4 0 480.67 49.04 6
 18 4 0 511.46 55.43 4
 -19 -4 0 472.92 48.71 6
 19 4 0 544.36 59.18 4
 -20 -4 0 257.03 39.15 6
 20 4 0 250.31 42.41 4
 21 4 0 256.53 44.52 4
 -21 -4 0 315.79 44.5 6
 22 4 0 89.68 27.79 4
 -22 -4 0 114.06 29.83 6
 -21 5 0 24.93 22.28 6
 -21 5 0 51.53 22.75 8
 21 -5 0 59.63 23.92 4
 -20 5 0 132.69 30.6 6
 20 -5 0 92.14 28.25 4
 -20 5 0 94.57 25.11 8
 19 -5 0 51.98 19.87 3
 19 -5 0 24.77 21.9 4
 -19 5 0 87.92 22.93 8
 -19 5 0 63.21 21.81 6
 -18 5 0 96.08 28.07 6
 18 -5 0 35.28 16.02 3
 18 -5 0 104.67 30.3 4
 -18 5 0 91.57 25.07 8
 17 -5 0 86.06 23.64 3
 -17 5 0 104.51 24.89 8
 17 -5 0 56.14 23.93 4
 -17 5 0 107.47 27.19 6
 16 -5 0 89.26 28.64 4
 -16 5 0 84.2 23.54 6
 16 -5 0 77.51 23.22 3
 -16 5 0 101.73 24.17 8
 -15 5 0 60.21 19.64 8
 15 -5 0 130.39 27.84 3
 -15 5 0 118.34 28.51 6
 15 -5 0 86.25 24.87 4
 -14 5 0 242.89 33.84 6
 14 -5 0 209.27 32.91 3
 14 -5 0 186.81 33.62 4
 -14 5 0 248.48 31.79 8
 13 -5 0 105.89 22.63 3
 -13 5 0 112.27 24.27 8
 13 -5 0 103.78 18.52 10
 -13 5 0 108.54 24.89 6
 -12 5 0 511.49 46.1 6
 -12 5 0 545.57 36.98 7
 12 -5 0 541.73 38.38 10
 12 -5 0 526.88 44.39 3
 -12 5 0 539.4 41.99 8
 11 -5 0 670.96 49.55 3
 -11 5 0 797.17 52.92 6
 11 -5 0 733.58 44.5 10
 -11 5 0 792.61 43.69 7
 -11 5 0 859.31 50.28 8
 -10 5 0 1155.25 51.47 7
 -10 5 0 1157.82 62.48 6
 -10 5 0 1192.83 58.61 8
 10 -5 0 1069.13 60.5 3
 10 -5 0 1098.78 54.22 10
 -9 5 0 1617.01 66.8 8
 -9 5 0 1692.63 73.25 6
 -9 5 0 1656.11 61.43 7
 9 -5 0 1638.65 66.73 10
 -8 5 0 2207.63 83.64 6
 8 -5 0 2189.03 77.94 10
 -8 5 0 2233.76 78.75 8
 -8 5 0 2296.43 72.42 7
 -7 5 0 1309.51 61.41 6
 -7 5 0 1369.94 57.03 8
 -7 5 0 1375.35 51.66 7
 7 -5 0 1297.6 57.01 10
 -6 5 0 3657.46 99.81 8
 -6 5 0 3558.8 92.54 7
 -6 5 0 3384.75 104.52 6
 6 -5 0 3527.65 101.98 10
 -5 5 0 3385.97 92.36 8
 -5 5 0 3307.61 98.06 6
 5 -5 0 3274.58 96.09 10
 -5 5 0 3304.24 86.85 7
 4 -5 0 1615.08 59.59 10
 -4 5 0 1627.61 56.84 8
 -4 5 0 1558.11 60.57 6
 -4 5 0 1603.92 53.64 7
 -3 5 0 1719.57 62.07 6
 3 -5 0 1690.96 60.32 10
 -3 5 0 1757.85 56 7
 -3 5 0 1770.52 57.7 8
 -2 5 0 4424.47 104.04 8
 -2 5 0 4379.52 103.61 7
 -2 5 0 4331.82 108.18 6
 2 -5 0 4382.31 108.23 10
 1 -5 0 1608.12 55.15 10
 -1 5 0 1632.4 53.04 8
 -1 5 0 1613.57 53 7
 0 5 0 5110.6 119.29 4
 0 5 0 5233.46 101.61 5
 0 5 0 5222.82 116.73 8
 0 -5 0 5242.91 119.24 10
 1 5 0 4790.27 92.71 5
 1 5 0 4663.51 108.37 8
 1 5 0 4787.55 110.09 2
 1 5 0 4724.11 110.66 4
 -1 -5 0 4667.54 108.32 10
 2 5 0 4502.73 105.03 8
 -2 -5 0 4321.79 100.12 10
 2 5 0 4192.47 104.51 4
 2 5 0 4391.17 87.55 5
 2 5 0 4209.99 101.76 2
 3 5 0 3631.51 89.33 2
 3 5 0 3446.7 92.62 4
 3 5 0 3706.13 93.33 3
 3 5 0 3494.62 91.61 8
 3 5 0 3592.52 77.48 5
 -3 -5 0 3592.46 85.13 10
 4 5 0 2729.54 74.27 2
 -4 -5 0 2748.06 68.33 10
 4 5 0 2752.58 66.65 5
 4 5 0 2658.05 79.36 4
 4 5 0 2648.16 77.16 3
 -5 -5 0 2976.77 71.33 10
 5 5 0 3008.53 80.9 2
 5 5 0 3105.72 76.42 5
 5 5 0 3025.27 85.66 3
 5 5 0 3072.38 89.89 4
 6 5 0 3075.46 88.65 3
 6 5 0 3104.52 83.44 2
 6 5 0 3123.64 81.52 5
 6 5 0 3023.77 92.98 4
 7 5 0 2193.49 79.01 4
 7 5 0 2260.57 68.32 2
 7 5 0 2176.21 68.67 5
 7 5 0 2115.4 72.6 3
 8 5 0 1504.03 54.62 2
 8 5 0 1570.68 62.57 3
 8 5 0 1451.06 56.59 5
 8 5 0 1549.01 67.25 4
 9 5 0 1201.41 53.37 5
 9 5 0 1198.89 61.06 4
 9 5 0 1184.94 55.71 3
 -9 -5 0 1219.51 58.77 6
 9 5 0 1121.05 47.64 2
 10 5 0 1013.17 53.23 3
 10 5 0 1007.79 57.82 4
 10 5 0 910.72 43.34 2
 -10 -5 0 1116.44 57.49 6
 11 5 0 1250.39 68.06 4
 11 5 0 1164.03 59.96 3
 -11 -5 0 1244.68 64.8 6
 -12 -5 0 2753.99 102.31 6
 12 5 0 2544.34 106.82 4
 12 5 0 2586.92 97.51 3
 -13 -5 0 186.65 27.58 6
 13 5 0 190.7 26.92 3
 13 5 0 178.07 31.86 4
 14 5 0 690.71 51.7 3
 14 5 0 691.4 59.02 4
 -14 -5 0 828.18 58.47 6
 -15 -5 0 450.79 44.22 6
 15 5 0 397.71 46.24 4
 15 5 0 430.58 43.04 3
 16 5 0 296.15 42.27 4
 -16 -5 0 332.32 40.41 6
 16 5 0 309.68 37.31 3
 -16 -5 0 276.16 33.07 11
 17 5 0 285.03 42.41 4
 -17 -5 0 240.59 35.25 6
 -17 -5 0 202.92 29.83 11
 -18 -5 0 216.88 34.31 6
 18 5 0 196.01 39.54 4
 19 5 0 50.06 25 4
 -19 -5 0 84.98 26.83 6
 -20 -5 0 50.44 22.83 6
 20 5 0 40.82 20.93 4
 -21 -5 0 43.87 24.12 6
 21 5 0 37.65 25.49 4
 -22 -5 0 67.76 27.09 6
 22 5 0 26.68 23.21 4
 21 -6 0 -33.03 25.75 4
 -21 6 0 0.03 15.63 8
 -21 6 0 -19.64 19.23 6
 20 -6 0 18.52 17.53 3
 20 -6 0 8.82 24.47 4
 -20 6 0 17.25 18.23 8
 -20 6 0 -10.04 20.87 6
 -19 6 0 46.25 19.44 8
 19 -6 0 14.53 20.61 4
 19 -6 0 -14.14 20.48 3
 -19 6 0 66.71 24.46 6
 -18 6 0 34.95 18.8 8
 18 -6 0 31.91 22.16 4
 -18 6 0 -0.64 19.41 6
 18 -6 0 3.17 14.85 3
 -17 6 0 21.84 17.17 8
 17 -6 0 30.39 22.25 4
 17 -6 0 7.84 15.21 3
 -17 6 0 -11.47 18.5 6
 -16 6 0 -22.11 18.11 8
 16 -6 0 -1.79 14.64 3
 -16 6 0 -26.29 22.22 6
 16 -6 0 -4 19.66 4
 15 -6 0 39.07 21.07 3
 -15 6 0 42.88 18.88 6
 15 -6 0 2.24 19.02 4
 -15 6 0 24.8 16.97 8
 -14 6 0 1.66 12.54 8
 14 -6 0 -13.37 12.71 10
 14 -6 0 12.69 16.61 3
 -14 6 0 -5.39 19.62 6
 13 -6 0 110.84 19.95 10
 -13 6 0 200.98 26.42 8
 13 -6 0 136.03 25.82 3
 -13 6 0 152.07 26.23 6
 12 -6 0 9.28 11.44 10
 -12 6 0 9.52 12 8
 12 -6 0 2.44 11.52 3
 -12 6 0 -7.39 19.62 6
 -11 6 0 115.73 16.91 7
 -11 6 0 114.35 22.19 6
 11 -6 0 110.25 21.99 3
 11 -6 0 120.65 19.51 10
 -11 6 0 135.12 20.23 8
 -10 6 0 272.09 29.27 6
 -10 6 0 221.54 26.24 8
 -10 6 0 251.13 23.86 7
 10 -6 0 302.44 29.39 10
 10 -6 0 199.49 26.02 3
 -9 6 0 259.88 23.85 7
 -9 6 0 213.3 23.81 8
 9 -6 0 275.39 27.94 10
 -9 6 0 211.56 26.94 6
 -8 6 0 21.3 8.24 7
 -8 6 0 26.52 11.32 8
 8 -6 0 43.66 12.61 10
 -8 6 0 15.83 12.44 6
 7 -6 0 587.94 39.57 10
 -7 6 0 599.09 37.67 8
 -7 6 0 533.07 39.9 6
 -7 6 0 558.06 32.85 7
 -6 6 0 27.96 8.88 7
 6 -6 0 25.24 10.5 10
 -6 6 0 41.69 11.75 8
 -6 6 0 33.54 13.16 6
 -5 6 0 152.04 20.68 6
 -5 6 0 153.64 17 7
 5 -6 0 161.44 19.99 10
 -5 6 0 164.65 18.51 8
 -4 6 0 1004.99 45.7 8
 -4 6 0 1018.54 44.47 7
 -4 6 0 1118.92 52.4 6
 4 -6 0 996.49 48.84 10
 -3 6 0 1375.5 58.21 6
 -3 6 0 1464.89 54.15 7
 3 -6 0 1518.42 59.21 10
 -3 6 0 1390.73 53.63 8
 -2 6 0 395.97 26.03 8
 -2 6 0 405.66 26.62 7
 2 -6 0 368.3 27.64 10
 -2 6 0 383.29 28.02 6
 -1 6 0 305.26 22.67 8
 1 -6 0 260.44 22.84 10
 0 6 0 339.69 23.45 8
 0 6 0 302.82 23.81 4
 0 6 0 306.64 16.06 5
 0 -6 0 328.71 23.95 10
 -1 -6 0 165.43 17.2 10
 1 6 0 155.45 17.04 4
 1 6 0 135.25 10.29 5
 1 6 0 162.25 16.44 8
 1 6 0 167.55 17.2 2
 2 6 0 14.9 8.89 2
 2 6 0 14.48 6.92 8
 -2 -6 0 5.83 5.27 10
 2 6 0 17.41 4.33 5
 2 6 0 14.92 8.46 4
 3 6 0 251 22.17 4
 3 6 0 252.21 14.98 5
 3 6 0 249.58 22.05 8
 3 6 0 260.42 21.15 2
 -3 -6 0 250.2 19.79 10
 4 6 0 131.88 15.59 2
 -4 -6 0 135.27 14.22 10
 4 6 0 131.87 16.27 3
 4 6 0 126.64 11.85 5
 4 6 0 154.68 19.2 4
 5 6 0 6.62 6.25 2
 5 6 0 9.1 7.73 3
 5 6 0 13.62 9.6 4
 5 6 0 7.94 4.19 5
 6 6 0 50.49 11.05 2
 6 6 0 48.54 12.56 3
 6 6 0 54.54 13.94 4
 6 6 0 55.9 9.98 5
 -6 -6 0 60.58 8.75 10
 7 6 0 29.22 8.69 5
 7 6 0 26.59 8.32 2
 7 6 0 30.89 11.33 3
 7 6 0 28.54 13.68 4
 8 6 0 216.39 26.08 4
 8 6 0 208.76 20.42 2
 8 6 0 208.93 23.35 3
 8 6 0 224.62 21.38 5
 9 6 0 489.31 36.06 3
 9 6 0 541.77 41.4 4
 9 6 0 495.13 31.82 2
 9 6 0 470.5 32.27 5
 10 6 0 492.46 35.08 5
 10 6 0 447.3 30.54 2
 10 6 0 463.66 36.32 3
 -10 -6 0 518.72 40.18 6
 10 6 0 469.46 40.92 4
 -11 -6 0 184.85 25.9 6
 11 6 0 205.37 26 3
 11 6 0 190.2 20.87 2
 11 6 0 170.61 28.47 4
 -12 -6 0 524.4 43.45 6
 12 6 0 454.32 39.45 3
 12 6 0 499.02 46.36 4
 13 6 0 22.15 13.63 3
 13 6 0 -7.91 17.71 4
 -13 -6 0 -13.27 18.46 6
 14 6 0 222.28 33.75 4
 14 6 0 205.66 30.07 3
 -14 -6 0 226.41 31.14 6
 -15 -6 0 82.13 22.96 6
 15 6 0 89.15 22.68 3
 -16 -6 0 20.15 18.27 6
 16 6 0 0.5 18.73 4
 17 6 0 8.26 22.82 4
 -17 -6 0 49.29 19.42 11
 -18 -6 0 91.47 28.34 6
 18 6 0 31.99 19.11 4
 -19 -6 0 73.65 25.27 6
 19 6 0 61.92 24.69 4
 20 6 0 -5.22 20.42 4
 -20 -6 0 35.74 20.74 6
 -21 -6 0 54.52 28.37 6
 21 6 0 24.84 26.37 4
 -20 7 0 17.84 18.84 6
 20 -7 0 5.05 17.08 4
 20 -7 0 -16.82 16.91 3
 -20 7 0 13.69 15.43 8
 -19 7 0 -13.84 16.59 8
 19 -7 0 33.55 23.89 4
 -19 7 0 -17.84 23.71 6
 19 -7 0 18.8 15.15 3
 18 -7 0 28.08 18.63 3
 -18 7 0 15.21 14.77 8
 -18 7 0 15.79 18.56 6
 18 -7 0 21.13 20.43 4
 -17 7 0 38.41 18.62 6
 17 -7 0 51.17 19.37 3
 17 -7 0 17.87 21.8 4
 -17 7 0 52.8 18.85 8
 16 -7 0 71.06 21.69 3
 -16 7 0 83.91 20.04 8
 16 -7 0 19.8 17.44 4
 -16 7 0 -11.67 21.18 6
 -15 7 0 26.92 14.54 8
 -15 7 0 44 21.29 6
 15 -7 0 64.82 22.3 3
 -14 7 0 477.7 42.56 8
 -14 7 0 507.17 47.65 6
 14 -7 0 440.84 44.91 3
 14 -7 0 492.73 40.67 10
 -13 7 0 3.81 16.62 6
 13 -7 0 2.11 13.43 3
 -13 7 0 -1.15 13.15 8
 13 -7 0 -7.13 11.62 10
 -12 7 0 525.92 45.28 6
 -12 7 0 488.83 39.82 8
 12 -7 0 463.08 42.99 3
 12 -7 0 457.9 40.15 10
 11 -7 0 156.06 26.54 3
 -11 7 0 204.81 25.56 8
 11 -7 0 206.82 26.28 10
 -11 7 0 238.28 31.77 6
 -11 7 0 241.08 24.86 7
 10 -7 0 218.68 27.21 10
 -10 7 0 195.86 24.85 8
 -10 7 0 197.53 26.98 6
 -10 7 0 172.48 20.92 7
 9 -7 0 204.95 26.34 10
 -9 7 0 244.54 26.23 8
 -9 7 0 219.31 26.31 6
 -9 7 0 225.3 23.5 7
 -8 7 0 40.23 11.57 8
 -8 7 0 21.31 7.11 7
 8 -7 0 42.4 13.1 10
 -7 7 0 58.37 15.28 6
 -7 7 0 54.49 12.98 8
 7 -7 0 46.32 13.06 10
 -7 7 0 44.27 11.51 7
 -6 7 0 -1.42 11.11 6
 6 -7 0 20.4 10.77 10
 -6 7 0 12.64 8.18 8
 -6 7 0 16.96 8.96 7
 5 -7 0 347.59 31.03 10
 -5 7 0 329.19 30.51 6
 -5 7 0 313.86 27.26 8
 -5 7 0 364.01 27.41 7
 -4 7 0 1180.63 51.8 7
 -4 7 0 1339.72 60.97 6
 4 -7 0 1295.26 59.26 10
 -4 7 0 1191.81 53.27 8
 -3 7 0 708.78 38.21 8
 -3 7 0 704.96 38.78 7
 3 -7 0 668.34 40.88 10
 -3 7 0 686.4 41.94 6
 -2 7 0 391.32 28.44 7
 2 -7 0 394.85 30.59 10
 -2 7 0 372.89 27.19 8
 1 -7 0 947.16 46.36 10
 -1 7 0 914.49 33.63 5
 -1 7 0 1005.75 45.44 8
 0 7 0 51.31 7.17 5
 0 7 0 67.65 13.1 8
 0 -7 0 63.06 12.11 10
 0 7 0 41.67 11.57 4
 1 7 0 707.31 39.1 4
 1 7 0 694.3 26.27 5
 1 7 0 686.71 38.16 2
 -1 -7 0 723.09 38.38 10
 1 7 0 737.01 38.08 8
 2 7 0 30.04 10.24 4
 2 7 0 29.63 5.68 5
 2 7 0 39.2 10.82 8
 -2 -7 0 13.43 6.73 10
 2 7 0 27.04 9.33 2
 3 7 0 -5.23 8 2
 3 7 0 4.7 7.69 8
 -3 -7 0 14.03 7.57 10
 3 7 0 11.37 9.07 4
 3 7 0 4.08 3.51 5
 4 7 0 -2.74 7.96 2
 4 7 0 8.28 5.24 5
 4 7 0 15.18 8.65 4
 -4 -7 0 -3.07 5.65 10
 5 7 0 148.5 17.49 2
 -5 -7 0 153.41 15.75 10
 5 7 0 126.68 19.56 4
 5 7 0 167.44 14.83 5
 6 7 0 252.71 26.64 4
 6 7 0 250.92 22.8 2
 -6 -7 0 230.68 18.18 10
 6 7 0 264.3 19.8 5
 6 7 0 270.89 25.38 3
 7 7 0 43.59 10.43 2
 7 7 0 46.79 15.23 4
 7 7 0 36.08 9.33 5
 7 7 0 51.14 13.44 3
 8 7 0 37.67 12.06 3
 8 7 0 61.43 16.74 4
 8 7 0 59.6 10.95 5
 8 7 0 35.67 10.94 2
 9 7 0 174.11 19.35 2
 9 7 0 166.81 22.31 3
 9 7 0 160.08 18.71 5
 9 7 0 136.91 22.79 4
 10 7 0 180 27.41 4
 10 7 0 215.67 23.15 2
 10 7 0 202.77 21.77 5
 10 7 0 140.64 21.7 3
 -11 -7 0 101.68 20.44 6
 11 7 0 129.15 21.24 3
 11 7 0 94.91 16.09 2
 11 7 0 102.54 23.15 4
 -12 -7 0 107.4 23.8 6
 12 7 0 63.42 13.46 2
 12 7 0 102.65 21.26 3
 12 7 0 71.15 18.24 4
 -13 -7 0 -12.93 16.61 6
 13 7 0 2.27 11.6 3
 13 7 0 -12.98 20.8 4
 14 7 0 -20.37 19.28 4
 -14 -7 0 20.59 18.54 6
 14 7 0 -25.27 17.05 3
 15 7 0 -5.35 14.98 3
 15 7 0 -16.11 19.68 4
 -15 -7 0 -29.19 19.69 6
 -16 -7 0 -31.48 21.5 6
 16 7 0 -21.62 21.74 4
 -17 -7 0 0.3 21.02 6
 17 7 0 -7.68 22.92 4
 -18 -7 0 -34.26 21.18 6
 18 7 0 -30.15 23.57 4
 -18 -7 0 18.37 17.64 11
 19 7 0 -12.47 20.8 4
 -19 -7 0 -7.81 21.47 6
 20 7 0 7.7 21.45 4
 -20 -7 0 2.76 22.99 6
 -21 -7 0 0.06 20.81 6
 21 7 0 3.48 20.42 4
 20 -8 0 106.57 32.44 4
 -20 8 0 74.24 24.38 8
 20 -8 0 32.57 21.17 3
 -20 8 0 36.35 24.33 6
 19 -8 0 32.86 23.29 4
 19 -8 0 71.61 22.45 3
 -19 8 0 47.11 22.34 6
 -19 8 0 56.11 22.49 8
 -18 8 0 108.72 28.37 6
 -18 8 0 91.37 24.52 8
 18 -8 0 150.15 30.54 3
 18 -8 0 119.9 31.52 4
 -17 8 0 152.83 28.05 8
 17 -8 0 86.37 24.66 3
 17 -8 0 130.19 31.88 4
 -16 8 0 172.5 31.93 6
 16 -8 0 159.81 30.11 3
 -16 8 0 138.08 26.58 8
 15 -8 0 151.13 28.37 3
 -15 8 0 207.27 30.65 8
 15 -8 0 234.56 30.63 10
 14 -8 0 108.08 23.06 10
 -14 8 0 140.93 30.72 6
 14 -8 0 110.7 25.05 3
 -14 8 0 123.41 24.64 8
 -13 8 0 706.98 50.48 8
 -13 8 0 802.07 59.92 6
 13 -8 0 672.3 55.84 3
 13 -8 0 688.52 51.67 10
 12 -8 0 381.75 43.01 3
 12 -8 0 422.87 39.6 10
 -12 8 0 348.27 40.01 6
 -12 8 0 381.24 37.71 8
 11 -8 0 723.3 52.1 10
 -11 8 0 683.16 53.02 6
 -11 8 0 717.55 48.71 8
 -10 8 0 818.04 51.39 8
 -10 8 0 899.79 59.63 6
 10 -8 0 1041.49 60.52 10
 -10 8 0 933.78 49.94 7
 -9 8 0 1160.73 60.77 8
 -9 8 0 1224.92 68.69 6
 -9 8 0 1211.67 56.93 7
 9 -8 0 1264.83 66.97 10
 -8 8 0 1334.2 60.22 7
 -8 8 0 1363.47 64.78 8
 8 -8 0 1421.74 71.44 10
 -8 8 0 1388.5 71.81 6
 -7 8 0 1022.43 52.22 7
 -7 8 0 1067.09 55.84 8
 7 -8 0 1148.03 62.03 10
 -7 8 0 1106.95 62.28 6
 6 -8 0 2289.06 89.21 10
 -6 8 0 2120.34 78.23 7
 -6 8 0 2212.02 90.23 6
 -6 8 0 2201.34 82.27 8
 5 -8 0 2309.33 88.53 10
 -5 8 0 2226.05 79.46 7
 -5 8 0 2152.03 80.16 8
 -5 8 0 2332.84 90.11 6
 -4 8 0 1156.08 54.84 7
 -4 8 0 1188.3 60.9 6
 4 -8 0 1125.69 58.81 10
 -4 8 0 1135.49 53.31 8
 3 -8 0 1499.13 67.06 10
 -3 8 0 1414.63 59.8 8
 -3 8 0 1482.56 62.84 7
 2 -8 0 4350.76 126.19 10
 -2 8 0 4533.1 121.22 8
 -1 8 0 845.29 45.14 8
 1 -8 0 762.85 44.61 10
 0 8 0 6374.01 129.39 5
 0 -8 0 6208.42 157.03 10
 0 8 0 6370.15 156.45 4
 0 8 0 6405.62 154.93 8
 1 8 0 460.41 33.45 4
 1 8 0 500.35 23.16 5
 1 8 0 578.43 36.31 8
 -1 -8 0 573.09 37.02 10
 1 8 0 546.21 36.44 2
 2 8 0 2238.14 77.13 8
 -2 -8 0 2121.23 75.02 10
 2 8 0 2224.95 78.27 2
 2 8 0 2187.01 56.91 5
 2 8 0 2167.35 79.1 4
 3 8 0 3787.48 112.51 4
 3 8 0 3845.38 109.25 2
 3 8 0 3795.86 86.12 5
 3 8 0 3826.14 110.22 8
 -3 -8 0 3747.53 104.99 10
 4 8 0 3636.69 106.08 2
 4 8 0 3592.08 86.06 5
 4 8 0 3685.32 112.73 4
 -4 -8 0 3854.59 102.99 10
 5 8 0 2432.6 88.76 4
 5 8 0 2390.68 82.31 2
 5 8 0 2437.03 67.69 5
 -5 -8 0 2588.79 77.9 10
 6 8 0 1699.21 72.69 4
 6 8 0 1702.57 55.6 5
 -6 -8 0 1658.41 58.18 10
 6 8 0 1645.99 65.36 2
 7 8 0 1717.6 59.78 5
 7 8 0 1761.23 77.26 4
 7 8 0 1833.91 69.78 2
 7 8 0 1889.68 76.06 3
 8 8 0 1322.81 63.08 3
 8 8 0 1214.98 56.51 2
 8 8 0 1274.94 66.35 4
 8 8 0 1233.66 51.27 5
 9 8 0 772.8 43.83 2
 9 8 0 807.01 42.24 5
 9 8 0 765.86 50.14 3
 9 8 0 751.6 52.34 4
 10 8 0 813.81 55.93 4
 10 8 0 741.81 50.16 3
 10 8 0 744.49 42.6 5
 10 8 0 718.74 43.14 2
 11 8 0 775.49 45.43 2
 11 8 0 779.21 57.95 4
 11 8 0 818.63 53.77 3
 12 8 0 235.76 35.19 4
 12 8 0 245.39 25.4 2
 12 8 0 292.18 32.89 3
 -12 -8 0 262.38 34.01 6
 13 8 0 455.42 47 4
 13 8 0 467.12 43.53 3
 -13 -8 0 508.53 47.51 6
 -14 -8 0 352.53 42.12 6
 14 8 0 305.02 36.37 3
 14 8 0 277.61 39.19 4
 15 8 0 302.19 42.59 4
 -15 -8 0 335.35 40.62 6
 -16 -8 0 322.58 43.55 6
 16 8 0 289.42 43.2 4
 -17 -8 0 309.06 42.65 6
 17 8 0 181.78 36.82 4
 -18 -8 0 172.42 31.8 6
 18 8 0 192.22 38.41 4
 -19 -8 0 43.05 20.34 6
 -19 -8 0 57.48 20.06 11
 20 8 0 54.73 23.46 4
 -20 -8 0 129.56 32.22 6
 -19 9 0 118.13 30.01 6
 19 -9 0 99.2 33.73 4
 19 -9 0 112.75 28.66 3
 18 -9 0 126.74 29.4 3
 18 -9 0 161.51 36.09 4
 -18 9 0 147 29.57 8
 -18 9 0 166.31 34.05 6
 -17 9 0 156.93 31.01 6
 17 -9 0 141.32 34.14 3
 -17 9 0 150.57 27.75 8
 -16 9 0 231.81 32.76 8
 -16 9 0 256.36 38.81 6
 16 -9 0 217.95 36.18 3
 15 -9 0 279.75 40.08 3
 -15 9 0 266.77 38.52 6
 -15 9 0 262.39 34.46 8
 15 -9 0 261.05 34.29 10
 14 -9 0 206.64 30.7 10
 -14 9 0 189.85 28.33 8
 14 -9 0 234.66 36.55 3
 -14 9 0 227.02 35.88 6
 13 -9 0 301.58 37.06 10
 -13 9 0 318.58 36.04 8
 -13 9 0 346.68 41.69 6
 13 -9 0 283.61 38.7 3
 12 -9 0 442.82 43.43 10
 -12 9 0 455.6 46.7 6
 -12 9 0 463.72 41.36 8
 11 -9 0 731.04 53.45 10
 -11 9 0 588.27 53.61 6
 -11 9 0 617.77 47.15 8
 10 -9 0 854.82 60.8 10
 -10 9 0 812.57 52.98 8
 -10 9 0 950.91 52.63 7
 -10 9 0 969.26 64.01 6
 9 -9 0 1274.38 70.34 10
 -9 9 0 1196.39 63.63 8
 -9 9 0 1340.22 74.14 6
 -9 9 0 1230.88 60.81 7
 -8 9 0 1020.66 66.63 6
 -8 9 0 1027.88 55.31 7
 -8 9 0 1063.28 58.86 8
 8 -9 0 1077.26 65.36 10
 -7 9 0 2848.42 109.97 6
 7 -9 0 3045.11 111.68 10
 -7 9 0 2781.54 100.2 8
 -7 9 0 2774.48 96.8 7
 -6 9 0 2527.69 91.31 7
 6 -9 0 2666.89 102.61 10
 -6 9 0 2723.38 105.7 6
 -6 9 0 2490.75 91.87 8
 -5 9 0 2792.79 97.23 7
 -5 9 0 2978.17 107.09 6
 -5 9 0 2738.33 95.85 8
 5 -9 0 3100.23 108.72 10
 -4 9 0 2966.62 99.7 8
 4 -9 0 3349.57 112.93 10
 -4 9 0 3162.67 103.92 7
 3 -9 0 3079.12 107.19 10
 -3 9 0 3050.88 99.04 8
 -2 9 0 2086.93 78.96 8
 2 -9 0 2114.02 83.87 10
 -2 9 0 2004.65 61.63 5
 -1 9 0 3746.49 91.33 5
 -1 9 0 3928.42 116.96 8
 1 -9 0 3794.19 118.72 10
 0 9 0 2444.56 88.13 4
 0 9 0 2593.32 92.34 2
 0 9 0 2472.82 66.05 5
 0 9 0 2484.6 87.18 8
 0 -9 0 2577.72 90.91 10
 1 9 0 2337.23 61.94 5
 1 9 0 2516.88 88.63 2
 -1 -9 0 2388.72 85.63 10
 1 9 0 2325.31 87.45 4
 1 9 0 2399.11 84.64 8
 2 9 0 2587.38 90.29 2
 2 9 0 2465.73 64.14 5
 -2 -9 0 2528.93 87.37 10
 2 9 0 2568.2 91.97 4
 2 9 0 2693.76 90.57 8
 -3 -9 0 3386.27 103.12 10
 3 9 0 3388.55 107.02 2
 3 9 0 3368.49 108.08 8
 3 9 0 3419.31 110.28 4
 4 9 0 4130.41 119.75 2
 4 9 0 4114.54 124.57 4
 -4 -9 0 3961.89 113.17 10
 5 9 0 3421.31 111.9 4
 5 9 0 3232.6 104.47 2
 -5 -9 0 3343.85 98.89 10
 6 9 0 2247.23 84.14 2
 -6 -9 0 2487.25 78.95 10
 6 9 0 2302.14 93.96 4
 7 9 0 2233.51 83.26 2
 7 9 0 2326.54 93.57 4
 8 9 0 2021.16 89.92 4
 8 9 0 1962.18 77.07 2
 8 9 0 2057.77 84.95 3
 9 9 0 1591.03 75.75 3
 9 9 0 1643.18 80.73 4
 9 9 0 1427.79 65.18 2
 10 9 0 1254.73 60.88 2
 10 9 0 1275.28 68.5 3
 10 9 0 1369.09 76.93 4
 11 9 0 1165.56 66.84 3
 11 9 0 1137.36 58.25 2
 11 9 0 1252.01 75.02 4
 -12 -9 0 200.87 31.43 6
 12 9 0 160.86 22.49 2
 12 9 0 157.96 31.5 4
 12 9 0 153.42 25.37 3
 13 9 0 967.41 64.15 3
 13 9 0 1016.19 72.06 4
 -13 -9 0 1030.05 68.52 6
 14 9 0 429.11 44.23 3
 14 9 0 368.04 46.56 4
 -14 -9 0 425.26 44.66 6
 15 9 0 487.5 52.84 4
 -15 -9 0 475.37 48.66 6
 -16 -9 0 514.44 52.49 6
 16 9 0 489.48 54.38 4
 -17 -9 0 346.77 46.19 6
 17 9 0 312 47.33 4
 18 9 0 193.53 39.68 4
 -18 -9 0 165.08 35.6 6
 -19 -9 0 129.34 33.28 6
 -19 -9 0 118.08 28.82 11
 19 9 0 190.65 41.7 4
 20 9 0 85.94 34.05 4
 -20 -9 0 78.94 28.91 6
 -19 10 0 28.87 21.45 6
 19 -10 0 1.71 17.82 4
 19 -10 0 -12.57 16.51 3
 18 -10 0 7.11 16.94 3
 -18 10 0 -23.3 22.49 6
 17 -10 0 4.51 18.44 3
 -17 10 0 51.31 23.95 6
 -16 10 0 38.71 21.01 6
 -16 10 0 35.37 18.99 8
 16 -10 0 31.92 21.51 3
 15 -10 0 -11.04 19.74 3
 -15 10 0 19.59 20.92 6
 -15 10 0 17.94 15.59 8
 15 -10 0 17.43 17.97 10
 14 -10 0 22.32 18.5 3
 -14 10 0 91.65 26.78 6
 -14 10 0 56.45 19.47 8
 14 -10 0 32.54 18.92 10
 13 -10 0 21.14 18.91 3
 -13 10 0 -6.05 16.89 6
 13 -10 0 -1.2 14.29 10
 -13 10 0 -0.39 13.65 8
 -12 10 0 27.32 19.37 6
 -12 10 0 23.06 14.03 8
 12 -10 0 27.54 15.81 10
 11 -10 0 14.28 16.51 10
 -11 10 0 24.08 14.82 8
 -11 10 0 51.1 19.07 6
 10 -10 0 69.52 21.39 10
 -10 10 0 67.4 23.72 6
 -10 10 0 48.78 17.3 8
 -9 10 0 21.56 12.86 8
 -9 10 0 22.66 19.43 6
 -9 10 0 27.13 14.62 7
 9 -10 0 -2.31 14.61 10
 -8 10 0 235.49 29.15 8
 -8 10 0 234.78 33.14 6
 8 -10 0 212.93 30.17 10
 -8 10 0 227.48 26.18 7
 -7 10 0 26.82 13.44 8
 7 -10 0 23.34 17.13 10
 -7 10 0 -11.5 20.68 6
 -7 10 0 44.71 15.31 7
 -6 10 0 31.85 11.9 7
 -6 10 0 24.05 15.07 6
 6 -10 0 31.7 16.45 10
 -6 10 0 38.05 14.63 8
 -5 10 0 9.91 12.36 8
 -5 10 0 -3.56 12.78 7
 5 -10 0 -7.52 17.13 10
 -4 10 0 13.92 12.77 8
 4 -10 0 7.55 18.4 10
 3 -10 0 9.14 15.35 10
 -3 10 0 4.75 9.98 8
 2 -10 0 -11.72 15.33 10
 -2 10 0 4.58 10.77 8
 1 -10 0 16.94 11.98 10
 -1 10 0 17.83 10.43 8
 0 10 0 176.58 24.39 2
 0 -10 0 173.72 23.71 10
 0 10 0 192.87 25.46 8
 -1 -10 0 67.8 17.76 10
 1 10 0 21.28 12.74 2
 1 10 0 41.92 13.86 8
 1 10 0 60.65 18.44 4
 -2 -10 0 2.82 9.78 10
 2 10 0 13.46 11.89 2
 2 10 0 -9.74 12.49 4
 2 10 0 9.56 11.03 8
 3 10 0 -11.99 16.16 4
 -3 -10 0 2.91 9.63 10
 3 10 0 17.12 14.76 8
 3 10 0 -0.03 10.59 2
 -4 -10 0 2.97 8.54 10
 4 10 0 23.66 15.04 2
 4 10 0 -5.31 15.14 4
 5 10 0 51.83 16.04 2
 5 10 0 24.5 14.24 4
 -5 -10 0 25.13 11.44 10
 6 10 0 36.01 18.32 4
 -6 -10 0 37.97 10.83 10
 6 10 0 39.35 13.12 2
 7 10 0 26.33 13.71 2
 7 10 0 17.92 15.54 4
 8 10 0 9.95 16.06 4
 8 10 0 29.38 15.87 2
 9 10 0 28.72 14.24 2
 9 10 0 49.69 19.46 4
 10 10 0 37.51 20.32 4
 10 10 0 25.94 14.86 3
 10 10 0 27.77 14.94 2
 11 10 0 171.02 31.2 4
 11 10 0 172.93 24.1 2
 11 10 0 143.61 26.05 3
 12 10 0 43.52 23.12 4
 12 10 0 23.52 17.27 3
 13 10 0 170.27 32.7 4
 13 10 0 135.15 26.31 3
 -13 -10 0 154.02 30.69 6
 14 10 0 43.24 21.74 4
 14 10 0 17.11 14.91 3
 -14 -10 0 12.4 20.84 6
 15 10 0 28 22.68 4
 -15 -10 0 0.38 18.89 6
 -16 -10 0 34.45 20.19 6
 16 10 0 31.22 22.87 4
 17 10 0 24.66 25.56 4
 -17 -10 0 -8.2 22.03 6
 -18 -10 0 13.99 21.74 6
 18 10 0 27.54 21.25 4
 19 10 0 25.29 23.67 4
 -19 -10 0 -24.11 22.03 6
 -18 11 0 1.33 16.9 6
 18 -11 0 -10.46 16.18 3
 -17 11 0 -63.42 25.33 6
 17 -11 0 -0.7 16.01 3
 16 -11 0 -21.78 18.25 3
 -16 11 0 24.64 18.88 6
 16 -11 0 13.27 18.18 10
 -15 11 0 27.82 23.04 6
 15 -11 0 15.6 15.64 10
 15 -11 0 27.8 20.11 3
 -14 11 0 -6.89 20.86 6
 14 -11 0 7.28 17.21 10
 14 -11 0 1.63 17.29 3
 -14 11 0 43.07 17.43 8
 -13 11 0 91.1 21.17 8
 -13 11 0 91.15 25.8 6
 13 -11 0 45.34 18.91 10
 13 -11 0 58.3 21.84 3
 -12 11 0 -23.08 15.8 8
 -12 11 0 25.96 20.17 6
 12 -11 0 16.2 15.48 10
 11 -11 0 -0.93 16.72 10
 -11 11 0 11.65 12.87 8
 -10 11 0 29.36 14.29 8
 -10 11 0 32.23 18.99 6
 10 -11 0 32.09 16.41 10
 9 -11 0 -19.01 18.7 10
 -9 11 0 -22.96 19.92 6
 -9 11 0 31.94 13.61 8
 -8 11 0 -12.5 13.51 7
 -8 11 0 -3.41 23.02 6
 8 -11 0 -21.43 21.06 10
 -8 11 0 6.03 11.06 8
 -7 11 0 33.67 19.36 6
 -7 11 0 12.88 11.03 8
 7 -11 0 7.36 16.18 10
 -7 11 0 3.99 10.86 7
 -6 11 0 47.99 15.37 8
 6 -11 0 20.77 15.58 10
 -6 11 0 27.53 13.61 7
 -5 11 0 9.86 10.37 8
 5 -11 0 -4.16 16.44 10
 4 -11 0 -24.46 22.67 10
 -4 11 0 -11.47 12.28 8
 -3 11 0 7.92 12.3 8
 3 -11 0 6.35 14.93 10
 -2 11 0 17.08 10.38 8
 2 -11 0 -14.61 17.5 10
 -1 11 0 -1.14 10.51 8
 1 -11 0 -25.68 19.18 10
 -1 11 0 -14.22 16.4 2
 0 11 0 256.87 30.43 8
 0 11 0 238.18 30.83 2
 0 -11 0 215.01 28.54 10
 1 11 0 25.11 13.6 8
 1 11 0 34.65 18.1 4
 1 11 0 41.98 16.27 2
 -1 -11 0 19.49 10.32 10
 2 11 0 82.01 19.59 8
 2 11 0 99.98 20.95 2
 -2 -11 0 95.04 20.23 10
 2 11 0 92.73 21.64 4
 3 11 0 95.93 22.6 2
 -3 -11 0 115.02 20.48 10
 3 11 0 71.94 20.36 4
 3 11 0 92.4 20.91 8
 4 11 0 50 19.38 4
 -4 -11 0 69.72 16.67 10
 4 11 0 69.94 18.63 2
 -5 -11 0 37.89 13.35 10
 5 11 0 40.99 15.45 2
 5 11 0 36.68 17.28 4
 6 11 0 13.18 16.62 4
 -6 -11 0 18.36 10.14 10
 6 11 0 -12.91 13.76 2
 7 11 0 68.73 17.14 2
 7 11 0 83.32 22.18 4
 8 11 0 53.1 22.59 4
 8 11 0 30.59 15.39 2
 9 11 0 76.34 22.22 4
 9 11 0 45.2 14.53 2
 10 11 0 36.8 17.42 4
 10 11 0 64.44 17.15 2
 11 11 0 14.04 20.34 4
 11 11 0 25.25 13.04 2
 12 11 0 12.16 19.72 4
 -13 -11 0 50.45 23.7 6
 13 11 0 72.98 22.96 3
 13 11 0 40.59 23.1 4
 -14 -11 0 47.78 21.12 6
 14 11 0 64.4 26.01 4
 15 11 0 26.24 22.58 4
 -15 -11 0 19.83 19.7 6
 -16 -11 0 29.74 21.91 6
 16 11 0 17.75 20.65 4
 17 11 0 2.54 22.66 4
 -17 -11 0 -15.53 19.3 6
 18 11 0 13.54 22.46 4
 -18 -11 0 9.47 19.16 6
 -17 12 0 11.5 20.39 6
 17 -12 0 6.25 15.44 3
 -16 12 0 2.39 21.04 6
 16 -12 0 7.37 16.72 10
 16 -12 0 -4.66 15.49 3
 -15 12 0 22.95 19.6 6
 15 -12 0 21.7 20.44 3
 15 -12 0 -23.16 20.25 10
 14 -12 0 18.2 16.9 3
 -14 12 0 26.36 19.18 6
 14 -12 0 3.9 15.81 10
 -13 12 0 -24.22 18.83 6
 13 -12 0 -4.9 18.11 10
 -12 12 0 4.14 14.66 8
 -12 12 0 4.48 19.45 6
 12 -12 0 6.14 17.02 10
 11 -12 0 -10.58 18.71 10
 -11 12 0 11.55 15.63 8
 -11 12 0 -34.33 26.04 6
 -10 12 0 1.18 14.72 8
 -10 12 0 5.79 17.96 6
 10 -12 0 11.75 16.44 10
 9 -12 0 -9.76 19.29 10
 -9 12 0 10.46 13.22 8
 -9 12 0 43.29 22.87 6
 -8 12 0 -3.96 15.87 8
 -8 12 0 24.17 15.07 7
 8 -12 0 22.05 17.71 10
 -8 12 0 -5.73 19.68 6
 -7 12 0 211.93 28.77 7
 7 -12 0 182.74 31.39 10
 -7 12 0 141.17 23.92 8
 -6 12 0 60.05 18 8
 6 -12 0 75.62 22.69 10
 -5 12 0 72.11 18.98 8
 5 -12 0 35.71 19.05 10
 -4 12 0 147.46 24.74 8
 4 -12 0 93.81 22.98 10
 -3 12 0 87.31 19.75 8
 3 -12 0 76.88 19.31 10
 -2 12 0 38.23 19.18 2
 2 -12 0 23.65 14.05 10
 -1 12 0 394.98 39.28 8
 1 -12 0 359.48 37.36 10
 -1 12 0 369.6 39.86 2
 0 12 0 46.03 18.57 8
 0 12 0 76.03 21.59 2
 0 -12 0 71.32 17.46 10
 1 12 0 13.44 13.6 2
 1 12 0 40.1 16.29 8
 -1 -12 0 54.91 17.38 10
 2 12 0 22.35 15.71 8
 -2 -12 0 31.7 14.62 10
 2 12 0 32.02 17.34 4
 2 12 0 11.97 12.82 2
 -3 -12 0 60.22 15.2 10
 3 12 0 47.51 17.17 8
 3 12 0 53.1 16.88 2
 3 12 0 86.05 24.98 4
 4 12 0 63.8 21.02 4
 4 12 0 46.07 16.13 2
 -4 -12 0 95.49 19.55 10
 5 12 0 23.23 13.03 2
 5 12 0 45.4 20.94 4
 6 12 0 158.95 28.38 4
 6 12 0 188.17 27.36 2
 7 12 0 78.98 18.81 2
 7 12 0 86.01 25.89 4
 8 12 0 100.43 24.91 4
 8 12 0 113.62 22.64 2
 9 12 0 100.18 25.11 4
 9 12 0 87.34 20.16 2
 10 12 0 77.96 23.06 4
 10 12 0 51.69 16.26 2
 11 12 0 -2.94 19.59 4
 11 12 0 15.26 12.97 2
 12 12 0 11.4 17.21 4
 13 12 0 21.03 20.48 4
 14 12 0 -20.87 24.88 4
 -14 -12 0 45.55 25.82 6
 15 12 0 37.24 24.7 4
 -15 -12 0 15.8 20.44 6
 16 12 0 -32.89 26.55 4
 -16 -12 0 30.35 24.9 6
 -17 -12 0 -22.22 24.34 6
 17 12 0 44.42 24.52 4
 18 12 0 -17.62 24.3 4
 -18 -12 0 44.98 26.39 6
 16 -13 0 85.33 27.84 3
 -16 13 0 80.87 28.28 6
 16 -13 0 99.08 27.69 10
 15 -13 0 108.49 31.26 3
 15 -13 0 128.16 31.54 10
 -15 13 0 156.45 35.97 6
 14 -13 0 164.02 33.7 10
 14 -13 0 81.5 25.5 3
 -14 13 0 81.28 28.26 6
 13 -13 0 168.2 34.89 10
 -13 13 0 99.76 27.86 6
 12 -13 0 121.16 29.73 10
 -12 13 0 121.44 30.89 6
 11 -13 0 150.67 32.87 10
 -11 13 0 140.4 33.53 6
 -10 13 0 198.46 37.78 6
 10 -13 0 138.58 29.11 10
 -10 13 0 148.13 27.66 8
 -9 13 0 170.25 28.16 8
 9 -13 0 151.15 30.34 10
 -9 13 0 159.88 34.73 6
 8 -13 0 592.02 55.99 10
 -8 13 0 586.22 49.2 8
 7 -13 0 482.05 52.61 10
 -7 13 0 447.26 42.62 8
 6 -13 0 887.28 68.25 10
 -6 13 0 769.01 56.24 8
 5 -13 0 816.14 63.25 10
 -5 13 0 821.56 56.96 8
 -4 13 0 723.1 53.52 8
 4 -13 0 759.34 59.38 10
 -3 13 0 730.53 55.32 8
 -3 13 0 731.23 58.75 2
 3 -13 0 780.56 58.86 10
 2 -13 0 934.83 64.7 10
 -2 13 0 897.57 65.29 2
 -2 13 0 1010.4 63.4 8
 -1 13 0 640.86 53.65 2
 -1 13 0 657.21 50.71 8
 1 -13 0 658.29 53.42 10
 0 13 0 583.74 49.74 8
 0 -13 0 574.56 49.56 10
 0 13 0 694.21 58.03 2
 1 13 0 565.36 49.01 8
 1 13 0 645.95 53.61 2
 -1 -13 0 478.64 45.31 10
 -2 -13 0 576.06 48.49 10
 2 13 0 629.17 52.11 2
 2 13 0 648.78 52.64 4
 2 13 0 635.19 50.83 8
 3 13 0 571.46 49.72 2
 -3 -13 0 606.29 48.59 10
 3 13 0 646.94 51.74 8
 3 13 0 610.12 52.4 4
 -4 -13 0 532.12 44.05 10
 4 13 0 476.77 44.39 2
 4 13 0 553.97 49.7 4
 5 13 0 561.07 51.99 4
 -5 -13 0 590.31 45.17 10
 5 13 0 496.07 45.57 2
 6 13 0 678.45 59.04 4
 6 13 0 600.95 49.79 2
 7 13 0 662.4 56.45 4
 7 13 0 465.88 43.91 2
 8 13 0 469.63 44.36 2
 8 13 0 480.84 50.99 4
 9 13 0 357.34 38.41 2
 9 13 0 395.46 45.91 4
 10 13 0 314.74 36.64 2
 10 13 0 351.41 44.6 4
 11 13 0 113.84 23.96 2
 11 13 0 52.6 23.82 4
 12 13 0 463.89 54 4
 13 13 0 95.64 29.06 4
 14 13 0 86.24 29.15 4
 -14 -13 0 265.91 43.33 6
 15 13 0 127.94 30.42 4
 -15 -13 0 125.96 31.4 6
 16 13 0 105.38 33.3 4
 -16 -13 0 121.69 32.98 6
 17 13 0 71.65 33.61 4
 -17 -13 0 135.44 37.53 6
 15 -14 0 26.55 19.17 3
 15 -14 0 16.2 18.5 10
 -15 14 0 1.99 19.96 6
 14 -14 0 -4.74 16.51 10
 14 -14 0 47.92 23.24 3
 -14 14 0 13.18 19.72 6
 -13 14 0 74.76 30 6
 13 -14 0 53.88 25.64 10
 12 -14 0 35.98 22.29 10
 -12 14 0 26.76 21.09 6
 11 -14 0 6.87 17.11 10
 -11 14 0 39.68 23.78 6
 10 -14 0 34.53 22.77 10
 9 -14 0 17.47 22.49 10
 -8 14 0 20.44 17.19 8
 8 -14 0 29.44 21.49 10
 -7 14 0 11.19 16.14 8
 7 -14 0 58.33 26.22 10
 6 -14 0 74.28 24.99 10
 -6 14 0 36.03 16.84 8
 5 -14 0 155.43 34.49 10
 -5 14 0 45.5 20.36 8
 -4 14 0 137.27 29.1 2
 -4 14 0 83.19 22.91 8
 4 -14 0 141.41 30.79 10
 -3 14 0 79.8 23.2 8
 3 -14 0 59.76 25.91 10
 -3 14 0 39.26 18.9 2
 -2 14 0 58.68 21.58 8
 -2 14 0 76.25 24.05 2
 2 -14 0 54.26 20.48 10
 -1 14 0 -2.46 16.18 2
 -1 14 0 -0.63 13.74 8
 1 -14 0 -2.06 16.39 10
 0 14 0 29.19 20.3 2
 0 14 0 12.48 15.34 8
 0 -14 0 18.88 19.08 10
 1 14 0 4.84 16.73 8
 -1 -14 0 44.98 19.69 10
 1 14 0 37.02 20.52 2
 2 14 0 6.45 17.46 2
 -2 -14 0 -3.99 14.45 10
 2 14 0 36.84 19.19 8
 3 14 0 17.04 19.47 4
 -3 -14 0 -7.95 14.04 10
 3 14 0 30.8 18.64 8
 3 14 0 26.02 19.67 2
 4 14 0 64.25 22.09 2
 -4 -14 0 36.91 15.69 10
 4 14 0 46.85 22.94 4
 5 14 0 86.6 25.21 4
 5 14 0 33.16 19.49 2
 6 14 0 32.3 21.68 4
 6 14 0 -7.75 14.76 2
 7 14 0 112.5 26.07 2
 7 14 0 67.72 25.87 4
 8 14 0 98.34 29.31 4
 8 14 0 56.13 20.93 2
 9 14 0 44.32 23.73 4
 9 14 0 60.03 21.09 2
 10 14 0 12.85 16.19 2
 10 14 0 20.65 18.51 4
 11 14 0 110.03 30.5 4
 12 14 0 0.68 22.94 4
 13 14 0 10.3 21.26 4
 14 14 0 2.64 21.32 4
 -14 -14 0 13.96 20.59 6
 15 14 0 -5.29 22.58 4
 -15 -14 0 -2.46 23.08 6
 13 -15 0 16.19 18.53 10
 12 -15 0 28.58 23.74 10
 11 -15 0 8.74 20.78 10
 10 -15 0 21.51 21.07 10
 9 -15 0 27.99 21.69 10
 8 -15 0 41.13 25.62 10
 7 -15 0 59.56 26.07 10
 6 -15 0 2.53 18.41 10
 -6 15 0 13.44 18.55 2
 -5 15 0 21.02 22.12 2
 5 -15 0 1.45 18.13 10
 -5 15 0 4.71 13.86 8
 4 -15 0 -1.9 18.37 10
 -4 15 0 13.76 17.06 2
 3 -15 0 58.4 23.54 10
 -3 15 0 13.45 17.57 2
 -3 15 0 24.08 17.49 8
 2 -15 0 28.91 19.1 10
 -2 15 0 22.87 15.02 8
 -2 15 0 22.14 18.57 2
 -1 15 0 17.45 17.49 2
 1 -15 0 25.41 19 10
 -1 15 0 -3.34 14.63 8
 0 15 0 15.75 14.24 8
 0 15 0 10.04 16.83 2
 0 -15 0 -2.19 17.06 10
 1 15 0 -20.43 21.47 2
 -1 -15 0 -6.42 16.04 10
 1 15 0 17.34 18.95 8
 2 15 0 30.2 20.87 2
 -2 -15 0 15.28 14.71 10
 2 15 0 20.56 18.06 8
 -3 -15 0 43.68 19.72 10
 3 15 0 8.03 16.76 4
 3 15 0 14.87 15.24 2
 -4 -15 0 30.73 17.02 10
 4 15 0 23.02 18.63 2
 4 15 0 7.48 18.93 4
 5 15 0 49.49 22.75 4
 5 15 0 42.86 21.91 2
 6 15 0 50.6 22.85 4
 6 15 0 57.1 23.5 2
 7 15 0 23.19 24.55 4
 7 15 0 3.65 15.62 2
 8 15 0 -6.84 17.31 4
 8 15 0 13.29 16.52 2
 9 15 0 20.27 19.05 4
 9 15 0 -13.16 16.7 2
 10 15 0 40.13 23.6 4
 10 15 0 -6.12 13.21 2
 11 15 0 75.1 27.86 4
 12 15 0 21.56 21.28 4
 13 15 0 36.71 26.23 4
 14 15 0 22.38 24.94 4
 -14 -15 0 72.31 28.8 6
 11 -16 0 12.82 19.99 10
 10 -16 0 -11.93 21.23 10
 9 -16 0 66.43 27.95 10
 8 -16 0 60.43 31.46 10
 -8 16 0 6.02 16.1 2
 7 -16 0 -46.77 25.66 10
 -7 16 0 -10.3 16.18 2
 -6 16 0 -2.64 17.01 2
 6 -16 0 -14.92 21.52 10
 5 -16 0 3.66 18.62 10
 -5 16 0 24.78 18.82 2
 4 -16 0 7.69 19.3 10
 -4 16 0 4.6 18.6 2
 -3 16 0 -5.82 18.46 2
 3 -16 0 -8.94 19.1 10
 -3 16 0 5.55 16.28 8
 -2 16 0 14.38 14.93 8
 2 -16 0 46.72 23.54 10
 -2 16 0 17.9 20.45 2
 -1 16 0 45.7 22.79 2
 -1 16 0 5.56 15.23 8
 1 -16 0 8.63 20.4 10
 0 16 0 17.93 18.17 8
 0 16 0 -6.13 17.43 2
 0 -16 0 -8.4 15.87 10
 1 16 0 0.58 17.36 2
 -1 -16 0 2.24 18.29 10
 1 16 0 29.95 19.6 8
 2 16 0 24.08 19.88 8
 -2 -16 0 23.48 18.39 10
 2 16 0 -18.93 19.28 2
 3 16 0 42.54 23.27 2
 -3 -16 0 12.87 16.42 10
 4 16 0 16.03 17.89 4
 4 16 0 -13.57 18.75 2
 5 16 0 36.66 20.73 4
 5 16 0 -3.2 16.71 2
 6 16 0 3.61 18.54 4
 6 16 0 -29.45 21.42 2
 7 16 0 -28.69 20.97 2
 7 16 0 32.32 20.49 4
 8 16 0 12.7 21.94 4
 8 16 0 -51.12 21.92 2
 9 16 0 10.49 18.33 4
 9 16 0 1.51 14.77 2
 10 16 0 3.93 20.64 4
 11 16 0 6.87 19.52 4
 12 16 0 -13.54 21.88 4
 9 -17 0 58.17 30.12 10
 -9 17 0 22.33 17.3 2
 -8 17 0 13.7 18.16 2
 8 -17 0 -18.49 22.3 10
 -7 17 0 53.21 21.94 2
 7 -17 0 68.81 28.63 10
 -6 17 0 17.54 19.98 2
 6 -17 0 24.24 24.02 10
 5 -17 0 38.28 21.43 10
 -5 17 0 49.26 24.16 2
 4 -17 0 91.9 28.47 10
 -4 17 0 86.89 28.81 2
 -3 17 0 92.75 28.47 2
 3 -17 0 61.92 26.36 10
 2 -17 0 44.96 25.8 10
 -2 17 0 111.9 28.47 2
 1 -17 0 88 28.71 10
 -1 17 0 65.24 24.57 2
 0 -17 0 123.54 30.68 10
 0 17 0 81.13 26.65 2
 0 17 0 107.12 27.62 8
 -1 -17 0 51.14 21.17 10
 1 17 0 56.28 22.93 8
 1 17 0 24.53 18.53 2
 -2 -17 0 60.79 23.95 10
 2 17 0 2.33 17.79 2
 2 17 0 65.58 24.88 8
 3 17 0 -4.2 20.95 2
 -3 -17 0 85.08 26.38 10
 4 17 0 23.08 19.32 2
 5 17 0 7.54 18.2 2
 5 17 0 82.84 27.47 4
 6 17 0 49.37 25.08 4
 6 17 0 42.59 23.93 2
 7 17 0 44.42 19.94 2
 7 17 0 58.39 27.17 4
 8 17 0 47.23 23.87 4
 8 17 0 40.04 18.95 2
 9 17 0 16.87 15.88 2
 9 17 0 42.79 21.86 4
 10 17 0 57.45 27.3 4
 -7 18 0 4.33 14.28 2
 7 -18 0 55.09 31.39 10
 -6 18 0 13.6 17.98 2
 6 -18 0 -0.56 22.53 10
 -5 18 0 25.64 22.29 2
 5 -18 0 9.62 21.88 10
 4 -18 0 68.41 26.41 10
 -4 18 0 40.06 24.98 2
 3 -18 0 25.57 22.66 10
 -3 18 0 49.91 25.72 2
 -2 18 0 25.82 21.08 2
 2 -18 0 62.91 29.17 10
 1 -18 0 70.5 28.73 10
 -1 18 0 95.09 30.27 2
 0 18 0 22.33 22.6 2
 0 -18 0 89.56 30.15 10
 1 18 0 3.32 19.33 2
 -1 -18 0 11.88 16.93 10
 2 18 0 2.85 20.4 2
 -2 -18 0 20.79 19.8 10
 3 18 0 9.75 18 2
 4 18 0 52.25 25.56 2
 5 18 0 16.12 23.13 2
 6 18 0 96.47 32.89 4
 6 18 0 20.77 21.68 2
 7 18 0 62.73 29.69 4
 7 18 0 9.69 16.54 2
 8 18 0 -21.91 23.37 4
 8 18 0 30.82 20.94 2
 1 -19 0 -10.35 22.94 10
 -1 19 0 -26.29 24.13 2
 0 19 0 -9.99 19.22 2
 0 -19 0 -21.76 22.67 10
 -1 -19 0 27.03 23.77 10
 1 19 0 -28.82 21.1 2
 2 19 0 2.74 16.61 2
 3 19 0 7.38 23.7 2
 5 18 1 -11.11 21.21 2
 4 18 1 -10.56 20.11 2
 3 18 1 46.59 26.61 2
 2 18 1 4.67 20.69 2
 1 18 1 38.44 25.47 2
 -1 -18 -1 38.26 20.87 10
 0 -18 -1 83.91 30.42 10
 0 18 1 -22.43 27.29 2
 -1 18 1 115.18 32.95 2
 1 -18 -1 44.62 23.1 10
 2 -18 -1 39.63 25.36 10
 -2 18 1 36.56 21.67 2
 -3 18 1 17.94 21.87 2
 3 -18 -1 13.56 17.08 10
 -4 18 1 20.77 19.02 2
 4 -18 -1 22.61 24.24 10
 -5 18 1 60.69 24.46 2
 5 -18 -1 26.55 20.92 10
 9 17 1 41.29 23.83 4
 9 17 1 -34.17 21.76 2
 8 17 1 -3.94 20.54 4
 8 17 1 44.2 25.55 2
 7 17 1 34.75 24.17 4
 7 17 1 14.99 20.57 2
 6 17 1 25.52 23.31 4
 6 17 1 -8.57 19.29 2
 5 17 1 59.18 27.89 2
 4 17 1 15.27 17.31 2
 3 17 1 41.09 22.14 2
 2 17 1 5.96 20.62 2
 -2 -17 -1 54.22 24.79 10
 -1 -17 -1 62.93 22 10
 1 17 1 44.6 21.87 2
 0 -17 -1 54.74 25.41 10
 0 17 1 -30.31 21.39 2
 -1 17 1 32.01 20.97 2
 1 -17 -1 77.12 27.24 10
 2 -17 -1 58.19 26.88 10
 -2 17 1 56.62 25.37 2
 -3 17 1 29.99 25.66 2
 3 -17 -1 29.45 20.97 10
 4 -17 -1 15.96 19.19 10
 -4 17 1 12.75 18.57 2
 5 -17 -1 -4.19 20.73 10
 -5 17 1 0.5 17.14 2
 6 -17 -1 -2.16 20.93 10
 -6 17 1 9.49 18.34 2
 7 -17 -1 -14.12 25.37 10
 -7 17 1 2.39 17.11 2
 8 -17 -1 15.24 25.78 10
 -8 17 1 29.34 21.07 2
 11 16 1 37.07 23.21 4
 10 16 1 20.09 24.33 4
 10 16 1 13.07 15.49 2
 9 16 1 -9.05 18.01 4
 9 16 1 10.34 14.54 2
 8 16 1 9.98 19.88 4
 8 16 1 4.99 14.39 2
 7 16 1 0.99 15.94 2
 7 16 1 -2.91 18.95 4
 6 16 1 6.24 19.94 2
 6 16 1 28.85 22.25 4
 5 16 1 -33.34 22.98 2
 5 16 1 41.89 23.44 4
 4 16 1 -28 19.93 2
 3 16 1 -40.09 23.65 2
 2 16 1 -22.94 22.17 2
 -2 -16 -1 -14.92 20.01 10
 -1 -16 -1 -11.07 15.45 10
 1 16 1 22.38 20.69 2
 0 16 1 31.02 21.07 2
 0 -16 -1 6.69 17.06 10
 1 -16 -1 29.61 22.25 10
 -1 16 1 -2.57 19.99 2
 2 -16 -1 -5.03 20 10
 -2 16 1 5.27 18.8 2
 -3 16 1 -1.36 15.78 2
 3 -16 -1 -4.91 19.97 10
 -4 16 1 26.09 22.96 2
 4 -16 -1 27.98 21.38 10
 5 -16 -1 -6.55 21.74 10
 -5 16 1 6.04 18.98 2
 6 -16 -1 -86.37 31.3 10
 -6 16 1 -2.9 16.57 2
 -7 16 1 1.84 17.04 2
 7 -16 -1 -61.53 32.62 10
 8 -16 -1 -27.48 25.67 10
 -8 16 1 26.72 19.44 2
 -9 16 1 27.29 18.97 2
 9 -16 -1 -11.29 24.28 10
 10 -16 -1 -34.92 28.08 10
 -10 16 1 27.49 20.22 2
 11 -16 -1 21.79 21.91 10
 -11 16 1 12.52 15.88 2
 13 15 1 6.53 22.67 4
 12 15 1 45.11 27.4 4
 11 15 1 14.43 17.34 2
 11 15 1 15.81 23.11 4
 10 15 1 42.35 20.05 2
 10 15 1 37.59 24.85 4
 9 15 1 0.37 17.57 2
 9 15 1 27.92 23.86 4
 8 15 1 55.39 26.72 4
 8 15 1 13.11 17.1 2
 7 15 1 0.25 21.09 4
 7 15 1 15.23 17.94 2
 6 15 1 17.37 19.07 2
 6 15 1 7.94 20.15 4
 5 15 1 -21.74 20.48 2
 5 15 1 27.78 18.22 4
 4 15 1 69.06 27.42 4
 4 15 1 40.78 18.85 2
 -3 -15 -1 3.5 14.98 10
 3 15 1 10.91 18.38 2
 -2 -15 -1 20.39 18.05 10
 2 15 1 23.34 20.49 2
 1 15 1 25.91 15.75 8
 1 15 1 -26.46 22.31 2
 -1 -15 -1 -12.25 15.5 10
 0 15 1 -12.28 17.59 2
 0 -15 -1 39.32 21.85 10
 0 15 1 1.41 12.77 8
 -1 15 1 -7.64 18.97 2
 1 -15 -1 5.98 16.87 10
 2 -15 -1 43.92 24.29 10
 -2 15 1 10.44 18.64 2
 3 -15 -1 3.13 19.06 10
 -3 15 1 17.9 17.21 2
 -4 15 1 -6.49 17.14 2
 4 -15 -1 -3.16 17.5 10
 5 -15 -1 27.25 22.23 10
 -5 15 1 8.88 16.31 2
 6 -15 -1 -14.64 19.52 10
 -6 15 1 8.96 19.7 2
 -7 15 1 -16.05 18.19 2
 7 -15 -1 -26.2 24.7 10
 -8 15 1 27.23 18.63 2
 8 -15 -1 -1.81 20.66 10
 9 -15 -1 -61.42 30.33 10
 -9 15 1 9.9 15.45 2
 -10 15 1 27.92 19.25 2
 10 -15 -1 6.71 21.36 10
 11 -15 -1 -12.91 20.65 10
 -11 15 1 -13.88 16.26 2
 -12 15 1 24.1 19.62 2
 12 -15 -1 -21.29 25.23 10
 13 -15 -1 -7.61 21.52 10
 -14 -14 -1 22.61 27.97 6
 14 14 1 34.96 26.57 4
 13 14 1 21.99 22.49 4
 12 14 1 52.79 24.31 4
 11 14 1 20.73 18.48 2
 11 14 1 31.66 26.1 4
 10 14 1 81.85 27.94 4
 10 14 1 76.12 22.79 2
 9 14 1 49.25 21.06 4
 9 14 1 38.35 20.62 2
 8 14 1 61.52 23.62 4
 8 14 1 42.2 20.7 2
 7 14 1 2.83 18.49 4
 7 14 1 21.01 18.92 2
 6 14 1 122.37 27.42 2
 6 14 1 109.53 28.52 4
 5 14 1 5.16 17.57 4
 5 14 1 3.36 16.21 2
 4 14 1 69.29 23.88 2
 -4 -14 -1 40.66 16.84 10
 4 14 1 72.23 24.68 4
 3 14 1 16.47 21.19 4
 3 14 1 55.14 22.29 2
 -3 -14 -1 21.19 16.54 10
 2 14 1 15.12 17.83 2
 -2 -14 -1 9.5 14.8 10
 1 14 1 52.54 24.76 2
 -1 -14 -1 48.84 21.18 10
 1 14 1 47.48 19.24 8
 0 14 1 76.6 25.6 2
 0 14 1 41.54 17.3 8
 0 -14 -1 79.17 24.64 10
 -1 14 1 90.09 27.7 2
 1 -14 -1 81.41 24.65 10
 -1 14 1 55.63 18.81 8
 2 -14 -1 119.78 28.97 10
 -2 14 1 146.73 26.19 8
 -2 14 1 111.09 29.09 2
 3 -14 -1 119.41 30.04 10
 -3 14 1 85.16 25.24 2
 -4 14 1 105.94 27.51 2
 4 -14 -1 118.13 30.64 10
 -5 14 1 71.05 24.66 2
 5 -14 -1 68.93 26.96 10
 -6 14 1 43.54 21.09 2
 6 -14 -1 10.14 17.47 10
 -7 14 1 61.52 23.03 2
 7 -14 -1 20.33 21 10
 -8 14 1 27.26 21.37 2
 8 -14 -1 -15.38 21.27 10
 9 -14 -1 0.84 19.19 10
 10 -14 -1 63.57 25.2 10
 11 -14 -1 30.11 21.62 10
 12 -14 -1 17.49 18.59 10
 -13 14 1 -6.4 17.69 6
 13 -14 -1 34.71 24.72 10
 -14 14 1 53.77 25.42 6
 14 -14 -1 53.46 27.57 10
 16 13 1 26.38 23.64 4
 -16 -13 -1 42.7 25.05 6
 15 13 1 60.14 29.49 4
 -15 -13 -1 73.5 29.23 6
 14 13 1 141.88 35.9 4
 -14 -13 -1 122.06 33.5 6
 13 13 1 155.41 35.29 4
 12 13 1 150.55 34.87 4
 11 13 1 321.04 38.88 2
 11 13 1 365.17 46.99 4
 10 13 1 169.45 34.26 4
 10 13 1 241.05 34.61 2
 9 13 1 234.91 33.8 2
 9 13 1 250.43 38.7 4
 8 13 1 349.73 44.29 4
 8 13 1 279.82 35.96 2
 7 13 1 361.2 43.04 4
 7 13 1 281.18 36.81 2
 6 13 1 490.02 48.49 2
 6 13 1 544.42 52.54 4
 5 13 1 420.81 44.37 2
 5 13 1 389.25 44.23 4
 4 13 1 492.27 47.17 2
 -4 -13 -1 479.71 42.1 10
 4 13 1 537.94 49.67 4
 3 13 1 430.56 44.48 4
 -3 -13 -1 426.01 40.62 10
 3 13 1 404.9 43.14 2
 2 13 1 553.58 47.76 8
 -2 -13 -1 539.78 46.76 10
 1 13 1 571.73 53.14 2
 -1 -13 -1 526.16 46.98 10
 1 13 1 654.33 50.66 8
 0 13 1 760.56 54.89 8
 0 13 1 771.78 60.24 2
 0 -13 -1 688.92 54.79 10
 -1 13 1 631.04 56.66 2
 -1 13 1 660.16 50.61 8
 1 -13 -1 691.27 55.84 10
 2 -13 -1 841.76 62.72 10
 -2 13 1 824.12 62.9 2
 -2 13 1 788.37 55.56 8
 3 -13 -1 512.1 50.11 10
 -3 13 1 592.53 52.55 2
 -3 13 1 535.84 45 8
 4 -13 -1 663.24 57.14 10
 -4 13 1 604.45 47.44 8
 -4 13 1 633.97 54.44 2
 -5 13 1 390.32 44.35 2
 5 -13 -1 419.72 48.12 10
 -6 13 1 295.6 37.92 2
 6 -13 -1 263.71 39.64 10
 7 -13 -1 620.75 58.39 10
 8 -13 -1 158.34 32 10
 -8 13 1 141.08 28.61 7
 9 -13 -1 302.48 42.4 10
 10 -13 -1 135.95 31.77 10
 -11 13 1 240.36 40.67 6
 11 -13 -1 143.15 33.01 10
 12 -13 -1 77.25 24.44 10
 -12 13 1 117.3 31.64 6
 -13 13 1 127.85 32.9 6
 13 -13 -1 127.81 30.33 10
 14 -13 -1 123.79 32.69 10
 -14 13 1 133.56 31.74 6
 -15 13 1 77.23 28.36 6
 15 -13 -1 90.98 28.22 10
 15 -13 -1 76.35 22.98 3
 -17 -12 -1 -13.47 24.71 6
 17 12 1 23.95 22.02 4
 -16 -12 -1 26.53 24.13 6
 16 12 1 -1.29 19.94 4
 -15 -12 -1 67.26 29.12 6
 15 12 1 -41.24 27.53 4
 14 12 1 9.82 22.28 4
 -14 -12 -1 18.12 21.59 6
 13 12 1 11.14 17.64 4
 12 12 1 3.78 14.02 2
 12 12 1 12.87 18.75 4
 11 12 1 40.54 16.68 2
 11 12 1 105.11 29.97 4
 10 12 1 71.58 24.97 4
 10 12 1 44.04 18.67 2
 9 12 1 39.78 21 4
 9 12 1 10.18 14.24 2
 8 12 1 50.71 18.31 4
 8 12 1 14.08 12.7 2
 7 12 1 37.08 17.73 4
 7 12 1 28.79 15.02 2
 6 12 1 19.08 15.85 2
 6 12 1 31.82 18.22 4
 -5 -12 -1 81.04 18.09 10
 5 12 1 58.83 18.3 2
 5 12 1 92.86 24.71 4
 4 12 1 24.78 17.12 4
 -4 -12 -1 2.17 10.99 10
 4 12 1 -11.88 16.51 2
 3 12 1 -4.24 16.73 4
 3 12 1 -5.86 15.78 2
 -3 -12 -1 -31.56 16.29 10
 2 12 1 32.25 19.02 4
 2 12 1 27.13 14.87 8
 2 12 1 13.06 15.11 2
 -2 -12 -1 0.35 13.41 10
 1 12 1 59.38 19.48 8
 -1 -12 -1 20.47 14.63 10
 1 12 1 7.77 15.14 2
 0 -12 -1 -10 15.99 10
 0 12 1 -0.08 11.8 8
 0 12 1 0.14 15.09 2
 -1 12 1 60.97 20.68 2
 1 -12 -1 26.05 14.72 10
 -1 12 1 55.51 17.72 8
 -2 12 1 73.34 21.48 2
 -2 12 1 64.33 17.83 8
 2 -12 -1 85.84 22.42 10
 3 -12 -1 149.13 27.73 10
 -3 12 1 131.98 23.12 8
 -3 12 1 92.26 24.81 2
 -4 12 1 37.4 16.64 8
 4 -12 -1 46.39 21.77 10
 -4 12 1 87.15 23 2
 -5 12 1 87.9 24.29 2
 -5 12 1 90.31 20.55 8
 5 -12 -1 78.82 24.98 10
 -6 12 1 59.19 21.36 7
 -6 12 1 62.3 19 8
 6 -12 -1 72.92 23.13 10
 7 -12 -1 55.83 23.55 10
 -7 12 1 26.12 15.09 8
 -7 12 1 20.44 14.9 7
 -8 12 1 30.59 18.63 7
 8 -12 -1 66.85 23.18 10
 -9 12 1 36.14 18.44 7
 -9 12 1 14.03 18.87 6
 -10 12 1 10.77 17.21 6
 10 -12 -1 -22.94 20.47 10
 -11 12 1 -13.48 20.64 6
 11 -12 -1 -21.57 21.17 10
 -12 12 1 -42.09 26.9 6
 12 -12 -1 -9.72 17.93 10
 -13 12 1 14.06 22.99 6
 13 -12 -1 -2.16 15.37 10
 14 -12 -1 -27.23 19.49 10
 -14 12 1 -2.57 19.85 6
 -15 12 1 -15.5 23.31 6
 15 -12 -1 29.08 22.15 3
 15 -12 -1 19.71 16.24 10
 -16 12 1 -37.99 25.76 6
 16 -12 -1 7.99 17.34 3
 16 -12 -1 -8.52 16.35 10
 -17 12 1 7.5 17.81 6
 17 -12 -1 13.12 19.89 3
 17 -12 -1 -10.32 20.08 10
 -18 -11 -1 21.5 24.19 6
 18 11 1 -21.11 22.32 4
 17 11 1 28.47 21.13 4
 -17 -11 -1 62.13 29 6
 16 11 1 34.1 24.8 4
 -16 -11 -1 -5.8 23.29 6
 15 11 1 29.55 18.46 4
 15 11 1 16.23 16.25 3
 -14 -11 -1 77.17 27.81 6
 14 11 1 39.91 20.59 3
 14 11 1 21.21 18.32 4
 13 11 1 56.56 24.89 4
 -13 -11 -1 140.25 30.65 6
 13 11 1 138.73 29.49 3
 12 11 1 38.32 21.18 4
 12 11 1 14.38 19.26 3
 12 11 1 25.93 12.77 2
 11 11 1 75.43 24.69 4
 11 11 1 41.54 16.95 2
 10 11 1 -17.29 13.65 2
 10 11 1 11.13 17.34 4
 9 11 1 27.85 18.68 4
 9 11 1 -2.68 13.05 2
 8 11 1 89.9 24.85 4
 8 11 1 46.38 16.21 2
 7 11 1 7.92 16.2 4
 7 11 1 6.4 14.05 2
 6 11 1 149.27 28.57 4
 6 11 1 142.16 24.77 2
 -5 -11 -1 104.94 19.52 10
 5 11 1 75.86 19.49 2
 5 11 1 110.15 26.47 4
 4 11 1 60.09 19.24 2
 -4 -11 -1 60.63 15.08 10
 4 11 1 55.99 17.44 4
 3 11 1 118.41 22.9 2
 3 11 1 95.61 22.77 4
 -3 -11 -1 82.42 18.47 10
 2 11 1 103.22 23.14 2
 2 11 1 151.91 25.54 4
 2 11 1 114.78 21.27 8
 -2 -11 -1 90.6 17.66 10
 1 11 1 64.28 19.74 4
 1 11 1 56.5 18.89 2
 -1 -11 -1 42.55 15.46 10
 1 11 1 65.67 17.8 8
 0 11 1 22.07 13.54 8
 0 -11 -1 6.28 14.93 10
 0 11 1 42.05 19.41 2
 -1 11 1 0.25 14.25 2
 1 -11 -1 6.23 15.7 10
 -1 11 1 -8.59 12.01 8
 -2 11 1 1.27 10.11 8
 2 -11 -1 1.8 14.49 10
 -2 11 1 -3.45 15.56 2
 -3 11 1 7.61 15.32 2
 3 -11 -1 -18.26 16.48 10
 -3 11 1 15.59 11.91 8
 -4 11 1 -7.58 10.76 8
 4 -11 -1 0.41 16.72 10
 -4 11 1 -15.21 20.54 2
 -5 11 1 9.37 13.76 7
 -5 11 1 -11.27 12.09 8
 5 -11 -1 3.32 16.52 10
 6 -11 -1 -6.83 16.25 10
 -6 11 1 5.4 12.11 8
 -7 11 1 56.59 18.3 7
 -7 11 1 64.5 16.23 8
 7 -11 -1 81.03 23.68 10
 -8 11 1 14.82 12.45 8
 8 -11 -1 -11.5 18.73 10
 -8 11 1 -13.75 16.11 7
 -8 11 1 3.32 16.38 6
 9 -11 -1 46.47 19.85 10
 -9 11 1 52.91 16.35 8
 -9 11 1 62.99 22.25 6
 -9 11 1 44.45 15.11 7
 -10 11 1 -0.19 19.4 6
 10 -11 -1 33.56 17.52 10
 -10 11 1 13.51 13.25 7
 -11 11 1 32.61 18.52 6
 11 -11 -1 -40.8 22.33 10
 12 -11 -1 -10.87 16.97 10
 -12 11 1 -31.42 22.15 6
 -13 11 1 23.31 19.96 6
 13 -11 -1 -1.02 15.27 10
 14 -11 -1 -11.52 20.55 3
 14 -11 -1 -19.84 20.4 10
 -14 11 1 -3.83 19.62 6
 15 -11 -1 0.79 18.16 3
 15 -11 -1 39.06 20.81 10
 -15 11 1 -15.07 19.62 6
 16 -11 -1 4.76 17.72 3
 -16 11 1 24.09 17.77 6
 -17 11 1 6.33 20.12 6
 17 -11 -1 -7.97 17.94 3
 -18 11 1 -3.32 19.27 6
 18 -11 -1 -18.7 19.79 3
 -19 -10 -1 -20.8 22.71 6
 19 10 1 49.02 30.6 4
 -18 -10 -1 1.5 22.8 6
 18 10 1 -4.09 18.65 4
 17 10 1 17.68 24.38 4
 -17 -10 -1 3.78 17.99 6
 16 10 1 -9.28 23.35 4
 -16 -10 -1 34 25.27 6
 15 10 1 14.49 19.98 4
 -15 -10 -1 16.07 20.95 6
 15 10 1 26.22 18.71 3
 14 10 1 41.19 22.35 3
 -14 -10 -1 28.42 21.75 6
 14 10 1 17.02 18.82 4
 -13 -10 -1 -23 17.79 6
 13 10 1 5.51 14.86 3
 12 10 1 124.47 29.04 4
 12 10 1 123.51 27.43 3
 12 10 1 105.75 22.48 2
 11 10 1 68.3 18.71 2
 11 10 1 117.7 28.9 4
 11 10 1 69.58 21.59 3
 10 10 1 -2.53 11.04 2
 10 10 1 13.48 14.64 3
 10 10 1 1.9 19.75 4
 9 10 1 0.26 12.51 2
 9 10 1 22.12 18.41 4
 9 10 1 41.43 18.01 3
 8 10 1 36.11 14.31 2
 8 10 1 29.49 17.34 4
 7 10 1 83.46 22.58 4
 7 10 1 129.57 21.92 2
 6 10 1 35.58 14.63 2
 6 10 1 24.84 16.83 4
 5 10 1 99.58 20.23 2
 -5 -10 -1 110.2 18.39 10
 5 10 1 116.3 21.43 4
 4 10 1 14.99 13.96 4
 -4 -10 -1 27.99 12.42 10
 4 10 1 15.6 14.25 2
 3 10 1 96.78 22.32 4
 -3 -10 -1 51.05 14.74 10
 3 10 1 98.15 21.38 2
 2 10 1 51 16.08 8
 -2 -10 -1 3.01 13.73 10
 2 10 1 -8.88 14.48 4
 2 10 1 58.68 19.2 2
 1 10 1 16.48 14.12 2
 1 10 1 -1.58 9.36 8
 -1 -10 -1 -17.38 15.94 10
 1 10 1 -0.36 12.66 4
 0 -10 -1 -12.51 15.74 10
 0 10 1 -10.61 17.6 2
 0 10 1 20.64 11.37 8
 -1 10 1 25.48 11.77 8
 -1 10 1 19.27 13.65 2
 1 -10 -1 5.09 11.95 10
 -2 10 1 71.31 19.06 2
 2 -10 -1 90.31 20.85 10
 -2 10 1 84.81 15.83 8
 -3 10 1 141.42 24.35 2
 -3 10 1 149.62 20.61 8
 3 -10 -1 156.03 26.51 10
 -4 10 1 78.17 15.92 8
 -4 10 1 100.61 22.16 7
 4 -10 -1 130.11 26.15 10
 5 -10 -1 27.41 17.45 10
 -5 10 1 29.89 15.63 7
 -5 10 1 47.19 13.54 8
 -6 10 1 92.66 17.3 8
 6 -10 -1 136.99 27.12 10
 -6 10 1 120.09 22.92 7
 -7 10 1 35.7 13.07 8
 -7 10 1 56.22 19.67 7
 7 -10 -1 39.36 19.29 10
 -7 10 1 29.23 19.02 6
 -8 10 1 48.83 15.2 8
 8 -10 -1 87.5 24.41 10
 -8 10 1 61.74 18.26 7
 -8 10 1 30.11 19.09 6
 -9 10 1 138.82 22.7 8
 -9 10 1 100.41 26.53 6
 -9 10 1 137.98 23.74 7
 9 -10 -1 150.52 27.1 10
 10 -10 -1 4.77 15.59 10
 -10 10 1 8.42 10.88 7
 -10 10 1 21.72 17.5 6
 -10 10 1 15.15 12.12 8
 -11 10 1 10.35 12.13 7
 -11 10 1 32.68 23.73 6
 -11 10 1 10.64 11.4 8
 11 -10 -1 -25.64 21.02 10
 12 -10 -1 0.77 15.15 10
 -12 10 1 -12.58 18.61 6
 -13 10 1 63.33 26.28 6
 13 -10 -1 31.09 18.27 10
 14 -10 -1 -1.52 16.41 10
 14 -10 -1 -7.39 16.72 3
 -14 10 1 11.48 17.2 6
 15 -10 -1 10.92 16.21 3
 15 -10 -1 15.18 16.39 10
 -15 10 1 9.83 19.04 6
 16 -10 -1 17.54 15.3 10
 16 -10 -1 23.05 19.31 3
 -16 10 1 46.39 23.55 6
 -17 10 1 0.97 20.46 6
 17 -10 -1 16.56 17.58 3
 18 -10 -1 18.09 18.5 3
 -18 10 1 30.7 22.48 6
 19 9 1 65.41 29.3 4
 -19 -9 -1 110.98 31.08 6
 18 9 1 143.5 33.39 4
 -18 -9 -1 185.55 38.47 6
 17 9 1 183.24 40.08 4
 -17 -9 -1 266.9 42.03 6
 -16 -9 -1 234.75 39.14 6
 16 9 1 255.8 42.3 4
 16 9 1 284.17 41.13 3
 15 9 1 343.4 46.31 4
 -15 -9 -1 391.88 46.8 6
 15 9 1 368.37 45.35 3
 -14 -9 -1 420.06 47.07 6
 14 9 1 347.21 42.2 3
 14 9 1 435.97 50.74 4
 13 9 1 251.4 30.76 2
 13 9 1 267.64 37.42 3
 -13 -9 -1 320.19 40.63 6
 12 9 1 1043.89 71.87 4
 12 9 1 1145.8 71.14 3
 12 9 1 1025.97 59.4 2
 -12 -9 -1 1155.07 72.7 6
 11 9 1 406.98 41.58 3
 11 9 1 434.48 37.71 2
 11 9 1 375.77 41.43 4
 10 9 1 1045.01 67.16 4
 10 9 1 1101.2 66.8 3
 10 9 1 995.28 57.98 2
 9 9 1 1184.76 69.86 4
 9 9 1 1224.13 68.58 3
 9 9 1 1240.53 63.29 2
 8 9 1 1468.44 76.58 4
 8 9 1 1515.85 70.53 2
 8 9 1 1615.39 77.83 3
 7 9 1 2227.12 92.69 4
 7 9 1 2236.46 88.56 2
 6 9 1 2160.74 89.87 4
 6 9 1 2193.15 85.5 2
 -6 -9 -1 2158.98 72.73 10
 5 9 1 2295.6 88.54 2
 5 9 1 2526.88 94.69 4
 -5 -9 -1 2330.72 79.47 10
 -4 -9 -1 2101.31 75.61 10
 4 9 1 2175.3 84.43 2
 4 9 1 2165.06 86.58 4
 3 9 1 2224.77 85.78 2
 -3 -9 -1 2199.84 80.14 10
 3 9 1 2170.57 85.47 4
 2 9 1 2269.46 88.93 4
 2 9 1 2376.97 85.21 8
 2 9 1 2473.59 90.47 2
 -2 -9 -1 2326.94 85 10
 1 9 1 2680.3 94.4 4
 1 9 1 2691.01 96.58 2
 1 9 1 2658.69 90.48 8
 -1 -9 -1 2637.64 92.46 10
 0 -9 -1 2187.82 84.74 10
 0 9 1 2214.62 88.46 2
 0 9 1 2259.22 80.77 8
 -1 9 1 2933.45 103.32 2
 1 -9 -1 2859.88 99.81 10
 -1 9 1 2897.8 94.28 8
 -2 9 1 2375.49 92.01 2
 -2 9 1 2389.14 85.28 8
 2 -9 -1 2440.17 91.46 10
 -3 9 1 2937.39 96.32 8
 3 -9 -1 3036.26 106.98 10
 -3 9 1 3087.58 107.01 7
 -4 9 1 2377.95 84.42 8
 -4 9 1 2582.85 96.41 7
 4 -9 -1 2442.24 97.13 10
 5 -9 -1 3429.05 117.9 10
 -5 9 1 3256.63 111.43 7
 -6 9 1 3227.14 105.93 8
 -6 9 1 3445.15 124.25 6
 6 -9 -1 3786.17 126.07 10
 -6 9 1 3594.37 117.19 7
 -7 9 1 1177.25 71.27 6
 -7 9 1 1182.8 63.53 7
 -7 9 1 1173.46 59.32 8
 7 -9 -1 1193.53 69.56 10
 -8 9 1 1984.55 83.61 7
 -8 9 1 1797.51 77.14 8
 8 -9 -1 2041.09 91.68 10
 -8 9 1 2115.57 94.33 6
 9 -9 -1 663.75 52.24 10
 -9 9 1 680.01 46.46 8
 -9 9 1 569.61 52.62 6
 -9 9 1 648.5 46.1 7
 -10 9 1 703.2 57.24 6
 10 -9 -1 730.36 54.21 10
 -10 9 1 782.17 49.64 8
 -10 9 1 750.9 50.37 7
 -11 9 1 475.01 39.62 8
 -11 9 1 520.67 42.47 7
 11 -9 -1 512.39 46.12 10
 -11 9 1 471.78 47.76 6
 -12 9 1 419.8 45.95 6
 -12 9 1 570.09 44.02 8
 12 -9 -1 462.42 44.84 10
 -13 9 1 521.77 50.67 6
 -13 9 1 397.46 37.36 8
 13 -9 -1 517.33 46.9 10
 14 -9 -1 318.15 40.23 3
 -14 9 1 300.72 39.6 6
 14 -9 -1 354.03 40.67 10
 15 -9 -1 362.56 40.95 10
 -15 9 1 385.67 46.29 6
 15 -9 -1 275.16 39.25 3
 -16 9 1 321.6 43.92 6
 16 -9 -1 283.54 36.93 10
 16 -9 -1 244.29 38.08 3
 17 -9 -1 149.72 31.15 3
 -17 9 1 240.99 39.86 6
 -18 9 1 170.01 34.93 6
 18 -9 -1 133.59 31.42 3
 18 -9 -1 167.83 38.13 4
 19 -9 -1 69.95 29.98 4
 -19 9 1 136.62 32.43 6
 19 -9 -1 133.74 30.51 3
 -20 -8 -1 12.55 21.04 6
 20 8 1 2.3 20.41 4
 19 8 1 95.01 32.99 4
 -19 -8 -1 79.98 28.63 6
 -18 -8 -1 136.35 34.2 6
 18 8 1 37.65 25.79 4
 17 8 1 163.77 32.41 4
 -17 -8 -1 118.7 31.81 6
 16 8 1 188.73 36.35 4
 -16 -8 -1 219.86 37.69 6
 16 8 1 150.64 31.7 3
 15 8 1 175.4 35.56 4
 -15 -8 -1 160.21 32.22 6
 15 8 1 186.82 32.71 3
 14 8 1 103.53 23.73 3
 -14 -8 -1 159.2 31.62 6
 14 8 1 155.78 29.75 4
 -13 -8 -1 363.56 42.69 6
 13 8 1 349.39 42.63 4
 13 8 1 258.35 28.65 2
 13 8 1 348.16 40.04 3
 -12 -8 -1 339.03 38.88 6
 12 8 1 221.56 27.56 2
 12 8 1 299.67 39.06 4
 12 8 1 229.19 33.22 3
 11 8 1 401.62 35.36 2
 11 8 1 437.61 43.51 3
 11 8 1 357.63 40.73 4
 10 8 1 512.05 38.58 2
 10 8 1 475.33 44.79 4
 10 8 1 497.93 42.94 3
 9 8 1 804.38 56.39 4
 9 8 1 811.7 49.31 2
 9 8 1 743.93 51.94 3
 8 8 1 1093.95 60.41 3
 8 8 1 1158.85 63.65 4
 8 8 1 1011.33 53.98 2
 7 8 1 1278.02 64.53 3
 7 8 1 1202.89 63.58 4
 7 8 1 1221.76 59.79 2
 6 8 1 1976.02 81.43 3
 -6 -8 -1 2019.25 65.91 10
 6 8 1 1942.78 76.92 2
 6 8 1 2068.09 82.99 4
 -5 -8 -1 965.08 44.15 10
 5 8 1 1067.83 53.4 2
 5 8 1 1070.51 56.53 4
 4 8 1 1283.98 60.36 2
 -4 -8 -1 1398.83 55.87 10
 4 8 1 1351.38 62.38 4
 3 8 1 1325.64 61 4
 -3 -8 -1 1327.86 56.36 10
 3 8 1 1306.74 59.58 2
 2 8 1 813.68 46.64 4
 2 8 1 796.54 45.51 2
 -2 -8 -1 796.79 43.68 10
 2 8 1 757.31 42.28 8
 1 8 1 426.17 32.94 4
 1 8 1 484.91 32.64 8
 1 8 1 502.24 37.45 2
 -1 -8 -1 475.22 34.29 10
 0 8 1 924.05 51.52 2
 0 -8 -1 926.59 49.32 10
 0 8 1 973.49 47.5 8
 0 8 1 981.81 51 4
 -1 8 1 1284.27 60.01 2
 1 -8 -1 1184.82 56.75 10
 -1 8 1 1105.56 34.25 5
 -1 8 1 1184.59 52.39 8
 -2 8 1 1603.3 62.79 8
 -2 8 1 1541.51 68.84 7
 2 -8 -1 1559.49 67.32 10
 -2 8 1 1518.47 69.22 2
 3 -8 -1 1515.23 68.17 10
 -3 8 1 1465.01 66.07 7
 -3 8 1 1414.43 59.21 8
 4 -8 -1 2598.78 92.86 10
 -4 8 1 2411.8 88.6 7
 -4 8 1 2319.12 79.63 8
 5 -8 -1 2068.69 85.27 10
 -5 8 1 2049.68 74 8
 -5 8 1 2104.17 89.04 6
 -5 8 1 2124.34 81.76 7
 -6 8 1 1651.54 72.37 7
 -6 8 1 1809.17 80.83 6
 -6 8 1 1713.84 68.38 8
 6 -8 -1 1780.71 79.62 10
 -7 8 1 2167.69 93.37 6
 -7 8 1 2123.53 79.8 8
 7 -8 -1 2198.75 89.1 10
 -7 8 1 2114.11 82.25 7
 -8 8 1 643.87 50.08 6
 -8 8 1 557.04 40.36 7
 8 -8 -1 630.75 47.81 10
 -8 8 1 561.81 39.61 8
 -9 8 1 731.27 46.02 8
 -9 8 1 828.53 50.09 7
 9 -8 -1 790.96 53.24 10
 -9 8 1 846.9 57.05 6
 -10 8 1 521.9 39.33 8
 -10 8 1 510.59 44.97 6
 10 -8 -1 547.91 44.96 10
 -10 8 1 586.64 41.96 7
 11 -8 -1 423.51 40.25 10
 -11 8 1 362.74 34.26 7
 -11 8 1 357.06 39.38 6
 -11 8 1 384.79 34.25 8
 -12 8 1 291.34 30.47 7
 12 -8 -1 274.09 33.55 10
 -12 8 1 312.31 38.34 6
 -12 8 1 251.34 29.12 8
 13 -8 -1 195.58 28.64 10
 13 -8 -1 152.97 27.13 3
 -13 8 1 238.15 34.59 6
 -13 8 1 186.52 26.22 8
 14 -8 -1 147.24 27.7 3
 -14 8 1 151.31 24.27 8
 -14 8 1 147.03 27.31 6
 14 -8 -1 200.5 29.87 10
 -15 8 1 170.28 26.64 8
 -15 8 1 264.22 37.29 6
 15 -8 -1 178.12 27.99 10
 15 -8 -1 181.77 31.17 3
 -16 8 1 122.53 29.9 6
 16 -8 -1 83.5 22.84 3
 -16 8 1 116.08 22.01 8
 -17 8 1 133.45 30.6 6
 17 -8 -1 124.43 27.12 3
 18 -8 -1 115.56 27.74 3
 -18 8 1 50.09 22.82 6
 18 -8 -1 154.77 35.8 4
 19 -8 -1 112.96 31.45 4
 19 -8 -1 69.47 22.79 3
 -19 8 1 73.25 26.03 6
 20 -8 -1 4.59 20.77 4
 -20 8 1 43.47 23.12 6
 -20 -7 -1 42.9 26.08 6
 20 7 1 19.96 20.25 4
 19 7 1 -11.48 23.46 4
 -19 -7 -1 2.31 20.14 6
 18 7 1 13.8 21.42 4
 -18 -7 -1 -28.49 25.65 6
 -17 -7 -1 -3.25 17.55 6
 17 7 1 15.34 19.11 4
 17 7 1 -0.37 16.56 3
 16 7 1 -25.95 21.9 3
 -16 -7 -1 45.72 26.37 6
 16 7 1 -3.13 18.91 4
 15 7 1 34.02 20.45 4
 15 7 1 41.32 17.24 3
 -15 -7 -1 34.21 19.85 6
 14 7 1 135.79 26.04 3
 14 7 1 133.44 27.36 4
 -14 -7 -1 156.53 29.63 6
 13 7 1 24.61 15.25 4
 13 7 1 56.92 18.4 3
 -12 -7 -1 195.72 30.95 6
 12 7 1 146.72 28.78 4
 12 7 1 133.05 25.05 3
 12 7 1 178.51 23.51 2
 -11 -7 -1 14.35 15.99 6
 11 7 1 -16.33 13.26 3
 11 7 1 19.03 14.75 4
 11 7 1 -2.88 9.67 2
 10 7 1 237.15 30.38 4
 10 7 1 248.81 29.61 3
 10 7 1 240.95 26.14 2
 9 7 1 228.89 29.22 4
 9 7 1 265.25 27.25 2
 9 7 1 240.94 28.94 3
 8 7 1 183.82 21.77 2
 8 7 1 185.32 25.03 4
 8 7 1 177.5 24.61 3
 7 7 1 436.75 35.99 3
 7 7 1 540.51 39.48 4
 7 7 1 503.1 34.97 2
 6 7 1 0.2 9.05 3
 6 7 1 6.39 7.9 2
 -6 -7 -1 12.31 5.37 10
 6 7 1 -4.09 12.24 4
 5 7 1 68.16 14.7 3
 -5 -7 -1 93.78 12.43 10
 5 7 1 106.66 18.61 4
 5 7 1 70.18 13.84 2
 5 7 1 69.48 8.81 5
 4 7 1 198.11 21.59 2
 -4 -7 -1 194.4 18.04 10
 4 7 1 192.9 22.96 4
 4 7 1 183.1 12.57 5
 -3 -7 -1 370.4 25.88 10
 3 7 1 371.65 28.92 2
 3 7 1 376.46 15.87 5
 3 7 1 402.86 31.17 4
 -2 -7 -1 395.23 28.28 10
 2 7 1 374.93 29.15 2
 2 7 1 397.75 27.94 8
 2 7 1 390.43 30.21 4
 -1 -7 -1 546.12 33.46 10
 1 7 1 474.15 33.35 2
 1 7 1 498.43 33.86 4
 1 7 1 488.69 31.17 8
 0 7 1 437.25 32.41 2
 0 -7 -1 461.59 31.61 10
 0 7 1 488.49 32.85 4
 0 7 1 470.72 30.07 8
 -1 7 1 31.38 10.12 7
 -1 7 1 64.49 6.75 5
 1 -7 -1 41.99 11.39 10
 -1 7 1 50.46 12 2
 -1 7 1 74 12.68 8
 2 -7 -1 261.35 24.92 10
 -2 7 1 269.73 25.32 7
 -2 7 1 253.26 21.72 8
 3 -7 -1 467.4 34.65 10
 -3 7 1 498.97 31.09 8
 -3 7 1 512.93 35.08 7
 -4 7 1 150.27 19.67 7
 -4 7 1 151.76 21.73 6
 4 -7 -1 150.96 21.57 10
 -4 7 1 144.05 17.34 8
 -5 7 1 101.03 18.26 6
 -5 7 1 115.18 15.69 8
 -5 7 1 116.69 18.05 7
 5 -7 -1 116.53 19.96 10
 -6 7 1 255.98 28.77 6
 -6 7 1 308.49 28.01 7
 -6 7 1 267.85 24.39 8
 6 -7 -1 274.71 28.91 10
 -7 7 1 13.2 8.94 8
 7 -7 -1 6.19 11.11 10
 -7 7 1 -17.14 14.4 6
 -7 7 1 -0.06 9.46 7
 8 -7 -1 644.37 43.96 10
 -8 7 1 572.45 38.48 8
 -8 7 1 657.16 41.34 7
 -8 7 1 582.79 43.94 6
 -9 7 1 267.16 28.15 6
 9 -7 -1 297.72 31.59 10
 -9 7 1 249.01 26.96 7
 -9 7 1 269.3 25.79 8
 -10 7 1 322.55 29.03 8
 -10 7 1 323.97 30.28 7
 -10 7 1 317.43 34.26 6
 10 -7 -1 377.42 35.94 10
 -11 7 1 191.73 27.67 6
 11 -7 -1 183.48 25.97 10
 -11 7 1 178.08 23.53 8
 -11 7 1 250.36 27.21 7
 -12 7 1 117.46 22.88 6
 -12 7 1 114.31 20.17 7
 -12 7 1 116.49 19.33 8
 12 -7 -1 116.33 21.77 10
 13 -7 -1 248.48 29.27 10
 -13 7 1 221.24 27.8 8
 -13 7 1 221.09 27.13 7
 13 -7 -1 183.62 29.08 3
 -13 7 1 194.96 30.98 6
 -14 7 1 7.46 17.62 6
 -14 7 1 23.15 14.53 8
 14 -7 -1 -2.69 12.86 3
 14 -7 -1 24.36 14.09 10
 -15 7 1 77.43 22.4 6
 15 -7 -1 112.61 21.76 10
 -15 7 1 94.14 20.11 8
 15 -7 -1 65.23 19.74 3
 16 -7 -1 1.91 14.02 3
 -16 7 1 30.71 12.53 8
 -16 7 1 -13.89 19.27 6
 17 -7 -1 28.61 18.97 3
 -17 7 1 28.98 18.03 6
 17 -7 -1 7.09 18.18 4
 -17 7 1 -14.27 15.19 8
 18 -7 -1 -12.05 14.83 3
 -18 7 1 -31.59 20.49 6
 18 -7 -1 21.29 21.37 4
 -19 7 1 30.11 19.19 6
 19 -7 -1 20.03 19.11 4
 20 -7 -1 -7.5 21.91 4
 -20 7 1 4.08 18.2 6
 21 6 1 12.11 17.15 4
 -21 -6 -1 -17 19.61 6
 -20 -6 -1 0.44 17.97 6
 20 6 1 17.66 21.91 4
 -19 -6 -1 -11.12 23.19 6
 19 6 1 4.66 17.43 4
 18 6 1 -13.64 20.16 4
 -18 -6 -1 23.05 20.01 6
 17 6 1 35 23.1 4
 17 6 1 45.87 19.89 3
 -16 -6 -1 80.4 26.78 6
 16 6 1 64 23.36 4
 16 6 1 101.75 25.59 3
 -15 -6 -1 80.19 24.52 6
 15 6 1 72.1 20.37 3
 15 6 1 64.11 25.41 4
 -14 -6 -1 116.08 26.36 6
 14 6 1 97.13 26.62 4
 14 6 1 120.59 24.66 3
 13 6 1 343.82 41 4
 -13 -6 -1 334.1 37.96 6
 13 6 1 291.89 35.01 3
 -12 -6 -1 24.66 15.33 6
 12 6 1 20.06 13.39 3
 12 6 1 31.98 15.97 4
 -11 -6 -1 477.78 42.24 6
 11 6 1 430.55 40.87 4
 11 6 1 412.18 33.32 2
 11 6 1 401.84 38.28 3
 10 6 1 115.82 18.3 2
 10 6 1 153.77 24.61 3
 -10 -6 -1 139.47 27.13 6
 10 6 1 103 24.41 4
 9 6 1 54.03 18.12 4
 9 6 1 81.76 15.76 2
 9 6 1 81.97 18.31 3
 8 6 1 73.63 16.98 3
 8 6 1 94.52 19.46 4
 8 6 1 103.05 17.63 2
 7 6 1 238.1 26.56 4
 7 6 1 215.33 25.06 3
 -7 -6 -1 207.03 14.78 10
 7 6 1 291.99 26.06 2
 6 6 1 104.85 18.46 4
 -6 -6 -1 120.79 12.33 10
 6 6 1 122.3 17.12 2
 6 6 1 96.24 16.05 3
 5 6 1 238.22 16.2 5
 -5 -6 -1 250.91 18.35 10
 5 6 1 274.37 25.48 3
 5 6 1 309.97 27.24 4
 5 6 1 228.37 22.44 2
 -4 -6 -1 253.63 19.37 10
 4 6 1 259.55 24.76 3
 4 6 1 247.04 23.71 4
 4 6 1 252.16 22.04 2
 4 6 1 235.3 14.29 5
 3 6 1 -1.54 7.33 4
 3 6 1 2.46 2.52 5
 3 6 1 8.72 7.25 2
 -3 -6 -1 5.96 5.77 10
 -2 -6 -1 6.08 6.19 10
 2 6 1 3.93 7.87 4
 2 6 1 5.38 8.11 2
 2 6 1 9.93 8.27 8
 1 6 1 241.04 22.03 2
 -1 -6 -1 232.75 20.05 10
 1 6 1 212.48 18.78 8
 1 6 1 214.48 20.84 4
 0 6 1 94.2 12.39 8
 0 6 1 70.83 13.24 2
 0 6 1 75.92 13.07 4
 0 -6 -1 85.08 13.7 10
 1 -6 -1 13.14 8.55 10
 -1 6 1 25.38 8.75 8
 -1 6 1 15.1 8.12 7
 -1 6 1 19.71 8.14 2
 -2 6 1 254.96 20.26 8
 -2 6 1 247.42 23.14 7
 2 -6 -1 284.84 24.08 10
 -3 6 1 117.17 16.49 6
 -3 6 1 121.9 14.7 8
 3 -6 -1 137.78 18.52 10
 -4 6 1 4.76 8.49 6
 4 -6 -1 20.28 12.17 10
 -4 6 1 -6.68 8.52 8
 -4 6 1 29.87 11.42 7
 -5 6 1 51.74 13.03 7
 5 -6 -1 76.51 16.92 10
 -5 6 1 80.56 12.76 8
 -5 6 1 57.7 15.79 6
 -6 6 1 190 21.45 7
 -6 6 1 227.24 21.71 8
 -6 6 1 224.18 27.85 6
 7 -6 -1 525.15 38.53 10
 -7 6 1 484.46 33.84 7
 -7 6 1 527.75 33.68 8
 -7 6 1 518.34 40.27 6
 -8 6 1 1171.03 54.99 7
 8 -6 -1 1296.11 61.22 10
 -8 6 1 1262.48 64.39 6
 -8 6 1 1211.34 54.26 8
 -9 6 1 36.6 10.46 8
 -9 6 1 41.92 11.58 7
 -9 6 1 45.75 15.65 6
 -10 6 1 129.1 21.3 6
 -10 6 1 163.54 21.71 7
 10 -6 -1 178.38 23.23 10
 -10 6 1 142.13 20.47 8
 -11 6 1 85.42 16.31 7
 -11 6 1 72.88 14.99 8
 -11 6 1 52.3 14.39 6
 11 -6 -1 80.99 18.19 10
 -12 6 1 28.42 13.03 8
 12 -6 -1 44.07 13.67 10
 -12 6 1 48.88 14.4 7
 12 -6 -1 10.76 12.98 3
 -12 6 1 16.72 14.47 6
 -13 6 1 9.65 9.24 7
 13 -6 -1 14.76 13.69 10
 13 -6 -1 -9.08 13.77 3
 -13 6 1 -14.01 16.82 6
 -13 6 1 -2.45 11.18 8
 -14 6 1 65.29 17.5 8
 14 -6 -1 79.35 18.26 10
 14 -6 -1 77.62 20.41 3
 -14 6 1 56.55 19.89 6
 -15 6 1 7.68 17.51 6
 15 -6 -1 25.01 16.37 3
 -15 6 1 0.21 11.92 8
 15 -6 -1 23.01 13.48 10
 -16 6 1 29.2 17.56 6
 16 -6 -1 24.44 17.1 4
 16 -6 -1 38.21 19.55 3
 -16 6 1 32.53 13.98 8
 -17 6 1 52.81 20.33 6
 17 -6 -1 29.76 21.1 4
 17 -6 -1 23.57 14.51 3
 -17 6 1 32.26 15.06 8
 18 -6 -1 0.47 13.81 3
 -18 6 1 12.78 19.19 6
 -18 6 1 30.54 16.24 8
 18 -6 -1 28.36 21.74 4
 19 -6 -1 -19.5 20.58 4
 -19 6 1 33.55 17.82 8
 -19 6 1 21.56 21.22 6
 20 -6 -1 21.36 20.75 4
 -20 6 1 5.51 20.29 6
 21 -6 -1 -24.28 22.07 4
 -21 6 1 36.13 21.24 6
 -21 -5 -1 7.26 19.93 6
 21 5 1 50.96 26.68 4
 -20 -5 -1 88.77 28.26 6
 20 5 1 53.04 22.63 4
 -19 -5 -1 163.68 32.97 6
 19 5 1 153.93 36.84 4
 -18 -5 -1 189.25 35.54 6
 18 5 1 229.51 39.02 4
 17 5 1 210.65 37.88 4
 -17 -5 -1 320.85 42.22 6
 17 5 1 339.76 41.37 3
 -16 -5 -1 408.35 45.28 6
 16 5 1 524.44 56.23 4
 16 5 1 491.19 49.07 3
 15 5 1 366.76 44.17 4
 -15 -5 -1 464.08 44.41 6
 15 5 1 378.43 41.81 3
 14 5 1 359.5 40.36 3
 -14 -5 -1 320.2 37.36 6
 14 5 1 289.72 38.31 4
 13 5 1 785.85 56.15 3
 -13 -5 -1 925.39 59.99 6
 13 5 1 784.33 58.6 4
 -12 -5 -1 108.65 24.04 6
 12 5 1 72.39 19.54 3
 12 5 1 75.5 20 4
 11 5 1 946.71 56.93 3
 11 5 1 930.56 60.6 4
 -11 -5 -1 1007.5 59.33 6
 10 5 1 765.88 42.71 2
 10 5 1 781.39 49.76 3
 10 5 1 745.15 50.72 4
 -10 -5 -1 812.96 50.94 6
 9 5 1 996.39 54.42 3
 -9 -5 -1 1091.61 58.33 6
 9 5 1 1041.05 49.61 2
 9 5 1 1058.16 57.71 4
 8 5 1 1611.62 68.9 4
 8 5 1 1521.15 60.26 2
 8 5 1 1509.58 66.22 3
 7 5 1 1653.13 67.1 3
 7 5 1 1706.59 62.41 2
 7 5 1 1646.11 68.19 4
 6 5 1 2922.12 90.73 4
 6 5 1 2918.74 89.64 3
 -6 -5 -1 2616.32 63.6 10
 6 5 1 2823.28 83.07 2
 5 5 1 4089.38 105.23 2
 5 5 1 3996.64 108.71 3
 5 5 1 4091.03 109.59 4
 -5 -5 -1 3842.69 87.63 10
 4 5 1 4173.55 89.03 5
 4 5 1 4293.99 108.33 2
 -4 -5 -1 4342.48 95.76 10
 4 5 1 4272.66 110.54 4
 4 5 1 4195.82 110.74 3
 3 5 1 3831.01 101.95 3
 3 5 1 3787.55 77.58 5
 3 5 1 3865.42 99.34 2
 3 5 1 3963.38 101.24 4
 -3 -5 -1 3911.11 91.13 10
 -2 -5 -1 3268.57 82.61 10
 2 5 1 3203.09 87.81 4
 2 5 1 3352 88.98 2
 1 5 1 2659.67 76.33 4
 -1 -5 -1 2649.73 73.45 10
 1 5 1 2658.14 71.76 8
 1 5 1 2670.32 77.05 2
 0 5 1 3105.53 85.62 2
 0 5 1 3160.63 79.14 8
 0 5 1 3058.66 84.44 4
 0 -5 -1 3105.86 83.55 10
 0 5 1 3042.95 86.18 7
 1 -5 -1 3567.66 93.23 10
 -1 5 1 3408.46 84.76 8
 -1 5 1 3508.94 92.74 2
 -1 5 1 3439.76 93.41 7
 2 -5 -1 2534 77.24 10
 -2 5 1 2585.02 70.14 8
 -2 5 1 2548.32 77.11 7
 -3 5 1 3778.13 91.49 8
 -3 5 1 3619.52 98.34 7
 -3 5 1 3756.26 103.16 6
 3 -5 -1 3635.69 101.07 10
 4 -5 -1 6874.6 155.59 10
 -4 5 1 6506.03 156.21 6
 -4 5 1 6477.17 149.27 7
 -4 5 1 6329.95 141.13 8
 -5 5 1 3751.82 97.6 8
 5 -5 -1 3917.62 109.23 10
 -5 5 1 3828.38 111.05 6
 -5 5 1 3950.95 104.4 7
 -6 5 1 1611.34 60.51 7
 6 -5 -1 1634.22 64.41 10
 -6 5 1 1554.56 66.18 6
 -6 5 1 1616.51 57.94 8
 -7 5 1 3676.73 114.83 6
 -7 5 1 3747.29 104.77 7
 7 -5 -1 3650.39 108.28 10
 -7 5 1 3728.98 101.37 8
 -8 5 1 716.73 47.01 6
 -8 5 1 723.11 39.58 8
 8 -5 -1 736.15 43.51 10
 -8 5 1 719.32 41.2 7
 9 -5 -1 1546.99 66.5 10
 -9 5 1 1669.27 65.5 7
 -9 5 1 1552.26 63.06 8
 -9 5 1 1553.01 71.73 6
 -10 5 1 630.59 46.96 6
 -10 5 1 632.87 39.79 8
 10 -5 -1 654.31 42.33 10
 -10 5 1 611.36 40.01 7
 11 -5 -1 394.66 33.32 10
 -11 5 1 421.65 33.71 8
 -11 5 1 455.46 40.54 6
 11 -5 -1 386.77 36.92 3
 -11 5 1 425.13 34.35 7
 12 -5 -1 341.93 34.78 3
 12 -5 -1 400.78 33.94 10
 -12 5 1 360.39 37.5 6
 -12 5 1 378.3 33.91 8
 -12 5 1 379.77 32.83 7
 13 -5 -1 282.36 33.07 3
 -13 5 1 284.07 29.15 7
 -13 5 1 272.62 29.95 8
 13 -5 -1 291.13 30.27 10
 -13 5 1 320.37 37.23 6
 -14 5 1 502.63 39 7
 -14 5 1 515.2 45.34 6
 14 -5 -1 461.98 38.13 10
 -14 5 1 464.25 39.94 8
 14 -5 -1 387.46 38.9 3
 15 -5 -1 291.63 43.56 4
 -15 5 1 289.1 38.28 6
 15 -5 -1 302.77 35.9 3
 -15 5 1 313.31 34.2 8
 -16 5 1 242.24 35.99 6
 16 -5 -1 224.61 36.64 4
 -16 5 1 146.21 25.21 8
 16 -5 -1 254.16 34.4 3
 17 -5 -1 261.67 34.93 3
 17 -5 -1 211.52 37.9 4
 -17 5 1 241.39 32.21 8
 -17 5 1 254.72 38.25 6
 18 -5 -1 165.05 35.7 4
 -18 5 1 265.48 39.14 6
 -18 5 1 224.04 31.97 8
 18 -5 -1 208.61 32.96 3
 -19 5 1 103.95 28.24 6
 19 -5 -1 136.19 33.82 4
 -19 5 1 174.7 29.08 8
 20 -5 -1 98.49 30.42 4
 -20 5 1 75.64 22.87 8
 -20 5 1 121.41 29.85 6
 -21 5 1 57.36 25.74 6
 -21 5 1 60.41 22.42 8
 21 -5 -1 100.15 33.02 4
 -21 -4 -1 140.36 30.62 6
 21 4 1 128.9 33.1 4
 20 4 1 251.03 42.1 4
 -20 -4 -1 265.37 40.93 6
 19 4 1 209.23 38.36 4
 -19 -4 -1 204.06 35.56 6
 -18 -4 -1 690.84 59.09 6
 18 4 1 707.3 58.59 3
 18 4 1 707.27 65.65 4
 17 4 1 890.68 64.11 3
 -17 -4 -1 897.61 66.55 6
 17 4 1 818.93 68.16 4
 -16 -4 -1 904.94 65.61 6
 16 4 1 866.02 69.11 4
 16 4 1 785.8 59.5 3
 -15 -4 -1 1172.96 71.67 6
 15 4 1 1124.69 76.9 4
 15 4 1 1171.81 71.45 3
 14 4 1 1711.34 92.17 4
 -14 -4 -1 1623.25 84.25 6
 14 4 1 1838.05 89.15 3
 13 4 1 1481.41 76.47 3
 13 4 1 1331.3 76.41 4
 -13 -4 -1 1430.44 74.43 6
 -12 -4 -1 2318.36 93.77 6
 12 4 1 2160.45 90.62 3
 12 4 1 2108.65 94.12 4
 -11 -4 -1 2835.72 101.56 6
 11 4 1 2656.81 103.59 4
 11 4 1 2808.99 101.35 3
 10 4 1 4172.09 126.34 3
 10 4 1 4162.53 130.45 4
 -10 -4 -1 4356.01 130.01 6
 9 4 1 4938.01 126.04 2
 9 4 1 4996.34 142.11 4
 -9 -4 -1 5176.11 140.27 6
 9 4 1 5228.27 140.36 3
 -8 -4 -1 6894.75 167.23 6
 8 4 1 6769.01 168.87 4
 8 4 1 6915.32 165.7 3
 8 4 1 6688.65 154.76 2
 7 4 1 10620.1 226.02 4
 7 4 1 10440.41 223.3 3
 7 4 1 10370.61 214.69 2
 6 4 1 9728.55 210.46 3
 6 4 1 10177.21 205.25 2
 6 4 1 10126.81 213.25 4
 5 4 1 16130.25 310.3 3
 -5 -4 -1 15943.66 280.81 10
 5 4 1 16349.75 310.32 4
 5 4 1 16361.65 304.68 2
 4 4 1 17782.14 336.7 4
 -4 -4 -1 18503.83 317.02 10
 4 4 1 17569.14 337.56 3
 4 4 1 18717.33 335.88 2
 3 4 1 10527.61 210.29 4
 3 4 1 10618.7 213.31 3
 -3 -4 -1 10930.5 198.33 10
 3 4 1 10451.31 189.59 5
 3 4 1 10746.6 210.55 2
 -2 -4 -1 9157.59 175.98 10
 2 4 1 8966.83 185.85 3
 2 4 1 9202.9 183.67 2
 2 4 1 9505.42 184.15 4
 1 4 1 15487.86 280.6 8
 1 4 1 15839.96 287.15 4
 1 4 1 15591.16 288.34 2
 -1 -4 -1 15499.96 282.77 10
 0 4 1 19803.72 362.38 7
 0 4 1 20064.72 351.46 8
 0 4 1 20525.42 361.16 2
 0 -4 -1 19695.42 357.95 10
 0 4 1 20091.12 360.49 4
 1 -4 -1 8593.37 175.69 10
 -1 4 1 8759.18 175.63 2
 -1 4 1 8536.83 176.67 7
 -1 4 1 8842.86 166.56 8
 -2 4 1 10704.4 197.93 8
 2 -4 -1 10427.81 209.02 10
 -2 4 1 10240.81 207.53 7
 -2 4 1 10770.6 210.74 6
 -3 4 1 8467.7 177.4 7
 3 -4 -1 8565.88 180.89 10
 -3 4 1 8808.72 184.63 6
 -3 4 1 8859.01 170.14 8
 -4 4 1 7979.41 174.89 6
 4 -4 -1 7962.06 172.41 10
 -4 4 1 7927.28 161.15 8
 -4 4 1 8089.1 168.83 7
 -5 4 1 13557.38 255.56 8
 -5 4 1 13423.48 262.31 7
 -5 4 1 13507.98 271.16 6
 5 -4 -1 13471.08 266.39 10
 -6 4 1 14316.27 271.57 8
 -6 4 1 14062.77 287.01 6
 6 -4 -1 14272.47 280.86 10
 -6 4 1 14195.57 276.09 7
 -7 4 1 6302.65 145.26 8
 7 -4 -1 6374.5 150.83 10
 -7 4 1 6334.16 148.23 7
 -7 4 1 6488.07 159.67 6
 8 -4 -1 9813.34 210.15 10
 -8 4 1 9925.68 209.33 7
 -8 4 1 9542.37 220.43 6
 -8 4 1 9646.34 205.26 8
 -9 4 1 8393.01 187.95 7
 -9 4 1 8197.9 185.7 8
 9 -4 -1 8398.66 188.64 10
 -9 4 1 8292.03 199.86 6
 -10 4 1 6824.54 172.33 6
 -10 4 1 6235.55 156.08 8
 -10 4 1 6543.57 157.77 7
 10 -4 -1 6462.29 157.3 10
 10 -4 -1 6004.63 164.7 3
 11 -4 -1 4460.86 123.62 10
 -11 4 1 4586.53 125.63 7
 11 -4 -1 4463.55 135.1 3
 -11 4 1 4515.06 126.81 8
 -11 4 1 4568.35 139.71 6
 -12 4 1 3239.15 113.1 6
 -12 4 1 2936.93 100.49 8
 12 -4 -1 3010.08 96.69 10
 12 -4 -1 3114.23 109.04 3
 -12 4 1 2915.18 97.42 7
 13 -4 -1 2343.98 95.44 3
 -13 4 1 2424.19 101.09 6
 13 -4 -1 2337.77 84.12 10
 -13 4 1 2311.51 89.47 8
 -13 4 1 2324.69 86.18 7
 -14 4 1 1418.9 66.31 7
 14 -4 -1 1418.19 63.59 10
 14 -4 -1 1601.87 89.49 4
 -14 4 1 1469.04 70.58 8
 -14 4 1 1492.11 77.31 6
 14 -4 -1 1352.6 73.09 3
 15 -4 -1 1068.27 76.39 4
 15 -4 -1 1193.64 69.62 3
 -15 4 1 1332.77 75.1 6
 -15 4 1 1205.93 66.39 8
 16 -4 -1 1062.08 66.35 3
 -16 4 1 1117.17 64.1 8
 -16 4 1 1143.34 71.31 6
 16 -4 -1 1089.21 77.56 4
 -17 4 1 836.93 57.14 8
 -17 4 1 835.46 64.19 6
 17 -4 -1 723.37 66.8 4
 17 -4 -1 829.64 60.39 3
 18 -4 -1 543.5 58.26 4
 -18 4 1 623.1 50.86 8
 18 -4 -1 581.69 51.24 3
 -18 4 1 728.79 59.78 6
 -19 4 1 341.95 44.09 6
 -19 4 1 384.73 41.71 8
 19 -4 -1 442.35 54.04 4
 -20 4 1 214.98 32.92 8
 20 -4 -1 246.12 43.06 4
 -20 4 1 233.73 38.83 6
 -21 4 1 176.48 31.45 8
 21 -4 -1 125.11 34.6 4
 -21 4 1 112.95 30.75 6
 22 -4 -1 86.31 29.39 4
 -22 4 1 157.86 34.03 6
 -22 4 1 117.74 27.76 8
 22 3 1 -10.9 18.79 4
 -22 -3 -1 -52.76 25.58 6
 -21 -3 -1 -14.98 19.85 6
 21 3 1 55.41 29.68 4
 -20 -3 -1 9.81 19.85 6
 20 3 1 -4.21 21.14 4
 -19 -3 -1 -3.89 21.55 6
 19 3 1 -8.12 18.19 4
 18 3 1 -12.13 17.05 3
 18 3 1 -2.79 18.54 4
 -18 -3 -1 -11.72 18.95 6
 17 3 1 -9.2 13.58 3
 17 3 1 -6.28 17.96 4
 -17 -3 -1 8.04 17.4 6
 16 3 1 14.75 18.89 4
 16 3 1 -7.64 13.71 3
 -16 -3 -1 -13.9 17.56 6
 -15 -3 -1 -16.49 19.14 6
 15 3 1 20.85 15.92 3
 15 3 1 6.62 17.32 4
 14 3 1 39.23 15.41 3
 14 3 1 36.9 18.48 4
 -14 -3 -1 61.76 21.78 6
 -13 -3 -1 -4.7 13.87 6
 13 3 1 2.79 13.84 4
 13 3 1 -3.46 12.54 3
 12 3 1 12.13 14.06 4
 12 3 1 -3.38 12.29 3
 -12 -3 -1 -5.02 14.1 6
 -11 -3 -1 408.14 37.86 6
 11 3 1 513.93 39.13 3
 11 3 1 424.88 39.46 4
 -10 -3 -1 328.03 31.43 6
 10 3 1 284.25 28.52 3
 10 3 1 275.74 29.5 4
 9 3 1 307.08 27.89 3
 -9 -3 -1 327.63 29.49 6
 9 3 1 336.72 31.15 4
 -8 -3 -1 319.34 27.45 6
 8 3 1 320.82 27.66 3
 8 3 1 298.23 28.07 4
 -7 -3 -1 22.54 10.22 6
 7 3 1 28.7 10.58 4
 7 3 1 31.36 10.09 3
 7 3 1 26.44 7.17 2
 6 3 1 880.5 38.47 2
 6 3 1 893.75 42.31 4
 6 3 1 894.12 42.22 3
 5 3 1 158.88 15.8 4
 5 3 1 164.43 15.51 2
 5 3 1 147.39 15.63 3
 4 3 1 52.77 8.75 2
 4 3 1 56.4 8.96 4
 4 3 1 40.65 8.62 3
 3 3 1 231.62 16.74 4
 3 3 1 254.04 17.74 2
 -3 -3 -1 241.52 12.88 10
 3 3 1 264.14 18.89 3
 2 3 1 869.72 32.59 4
 -2 -3 -1 837.52 27.93 10
 2 3 1 837.58 33.83 3
 2 3 1 860.13 33.14 2
 1 3 1 656.08 27.56 4
 1 3 1 708.99 25.78 8
 1 3 1 689.72 28.23 2
 -1 -3 -1 678.55 25.92 10
 1 3 1 698.98 29.52 3
 0 3 1 25.78 4.43 8
 0 3 1 18.02 5.01 4
 0 3 1 15.89 4.9 7
 0 -3 -1 15.77 4.92 10
 0 3 1 16.36 4.99 2
 -1 3 1 2238.52 60.94 7
 -1 3 1 2268.68 52.69 8
 1 -3 -1 2264.58 60.42 10
 -1 3 1 2248.37 59.57 2
 -2 3 1 2223.72 53.27 8
 2 -3 -1 2180.65 60.84 10
 -2 3 1 2114.35 59.75 7
 -2 3 1 2174.93 61.95 6
 -3 3 1 1322.01 45.26 7
 -3 3 1 1397.4 40.36 8
 3 -3 -1 1390.01 47.4 10
 -3 3 1 1326.39 47.52 6
 -4 3 1 1403.64 48.52 7
 -4 3 1 1476.91 44.43 8
 4 -3 -1 1381.46 49.19 10
 -4 3 1 1458.61 52.7 6
 -5 3 1 319.9 24.36 6
 -5 3 1 336.53 22.64 7
 -5 3 1 349.52 20.68 8
 5 -3 -1 316.89 22.31 10
 -6 3 1 210.29 18.67 7
 6 -3 -1 172.8 16.9 10
 -6 3 1 167.68 15.48 8
 -6 3 1 165.07 18.48 6
 -7 3 1 2087.15 67.73 7
 -7 3 1 2048.54 72.77 6
 -7 3 1 2108.32 65.67 8
 7 -3 -1 2052.38 66.91 10
 -8 3 1 311.22 24.29 7
 8 -3 -1 332.86 24.88 10
 -8 3 1 300.09 23.52 8
 -8 3 1 289.95 27.04 6
 9 -3 -1 356.17 29.73 3
 -9 3 1 348.62 27.12 7
 -9 3 1 306.91 27.77 6
 -9 3 1 311.68 25.18 8
 9 -3 -1 339.85 26 10
 -10 3 1 219.12 25.96 6
 -10 3 1 194.4 21.19 8
 -10 3 1 190.03 20.83 7
 10 -3 -1 230.27 21.6 10
 10 -3 -1 199.91 24.24 3
 11 -3 -1 483.61 32.07 10
 -11 3 1 503.78 34.58 7
 -11 3 1 514.71 40.45 6
 -11 3 1 486.22 35.05 8
 11 -3 -1 512.61 38.66 3
 12 -3 -1 919.63 62.78 4
 12 -3 -1 922.06 46.26 10
 12 -3 -1 976.8 56.05 3
 -12 3 1 968.65 58.43 6
 -12 3 1 945.24 49.76 7
 -12 3 1 893.67 50.56 8
 -13 3 1 301.82 28.52 7
 13 -3 -1 322.05 32.87 3
 13 -3 -1 313.79 39.18 4
 13 -3 -1 368.9 28.78 10
 -13 3 1 342.06 36.43 6
 -13 3 1 278.86 29.28 8
 14 -3 -1 900.92 57.19 3
 -14 3 1 985.81 56.88 8
 14 -3 -1 969.45 69.53 4
 -14 3 1 1004.46 63.93 6
 -14 3 1 901.11 51.34 7
 15 -3 -1 164.45 23.99 3
 -15 3 1 208.97 30.96 6
 15 -3 -1 162.75 30.17 4
 -15 3 1 215.51 25.39 7
 -15 3 1 150.17 24.43 8
 16 -3 -1 128.68 22.56 3
 -16 3 1 182.62 30.12 6
 -16 3 1 159.66 25.85 8
 16 -3 -1 106.32 27.62 4
 17 -3 -1 83.79 20.5 3
 -17 3 1 133.73 29.13 6
 -17 3 1 103.25 23.47 8
 17 -3 -1 95.36 26.39 4
 -18 3 1 62.26 21.1 8
 -18 3 1 46.2 22.19 6
 18 -3 -1 50.29 22.71 4
 -19 3 1 15.89 15.04 8
 -19 3 1 25.44 20.61 6
 19 -3 -1 1.9 20.43 4
 20 -3 -1 36.73 25.38 4
 -20 3 1 56.84 22.13 6
 -20 3 1 15.1 15.06 8
 -21 3 1 26.27 21.72 6
 -21 3 1 -7.1 16.74 8
 21 -3 -1 12.14 21.27 4
 -22 3 1 28.87 19.47 8
 -22 3 1 9.53 20.21 6
 22 -3 -1 -13.88 23.08 4
 -22 -2 -1 10.42 22.14 6
 22 2 1 20.26 17.29 4
 21 2 1 86.48 28.82 4
 -21 -2 -1 2.99 18.39 6
 20 2 1 49.85 23.75 4
 -20 -2 -1 7.06 19.19 6
 19 2 1 30.12 18.28 3
 19 2 1 58.84 22.08 4
 -19 -2 -1 16.59 17.66 6
 18 2 1 21.6 16.38 3
 18 2 1 53.76 25.04 4
 -18 -2 -1 31.58 20.68 6
 17 2 1 3.19 13.3 3
 17 2 1 68.05 25.5 4
 -17 -2 -1 45.96 21.82 6
 16 2 1 39.2 16.39 3
 -16 -2 -1 40.55 18.05 6
 16 2 1 27.68 15.08 4
 15 2 1 61.45 18.36 3
 15 2 1 20.73 14.66 4
 -15 -2 -1 76.67 21.79 6
 14 2 1 66.98 18.33 3
 -14 -2 -1 56.59 20.55 6
 14 2 1 62.78 20.73 4
 -13 -2 -1 85.8 19.52 6
 13 2 1 82.8 20.92 4
 13 2 1 134.29 22.93 3
 -12 -2 -1 812.46 51.87 6
 12 2 1 755.98 54 4
 12 2 1 848.22 53.41 3
 11 2 1 165.84 23.19 3
 -11 -2 -1 117.71 13.55 1
 -11 -2 -1 146.92 22.32 6
 11 2 1 115.08 22.01 4
 10 2 1 365.18 31.73 3
 10 2 1 396.09 35.85 4
 -10 -2 -1 407.46 34.52 6
 -9 -2 -1 447.31 33.63 6
 9 2 1 413.16 34.01 4
 9 2 1 456.66 33.93 3
 8 2 1 62.77 13.48 3
 -8 -2 -1 61.61 13.93 6
 8 2 1 75.77 15.01 4
 7 2 1 10.97 7.79 3
 -7 -2 -1 10.71 7.67 6
 6 2 1 250.92 18.72 2
 6 2 1 296.53 22.95 4
 -6 -2 -1 307.07 23.44 6
 6 2 1 279.44 22.2 3
 5 2 1 427.18 25.52 4
 5 2 1 417.9 23.14 2
 5 2 1 416.26 25.65 3
 4 2 1 3645.26 88.92 3
 4 2 1 3655.18 85.35 2
 4 2 1 3589.9 87.49 4
 3 2 1 738.91 29.14 2
 3 2 1 722.36 29.99 3
 3 2 1 747.17 29.48 4
 2 2 1 613.51 25.1 2
 2 2 1 594.28 23.74 4
 2 2 1 588.92 25.28 3
 1 2 1 692.97 26.83 3
 -1 -2 -1 700.38 23.02 10
 1 2 1 691.77 26.32 7
 1 2 1 669.41 25.58 2
 1 2 1 719.84 24.83 4
 0 2 1 74.74 7.41 4
 0 2 1 68.14 7.31 2
 0 2 1 68.52 7.7 7
 0 2 1 71.06 7.95 3
 0 -2 -1 98.15 8.36 10
 -1 2 1 2838.51 63.67 2
 -1 2 1 2785.29 64.96 6
 1 -2 -1 2759.41 65.18 10
 -1 2 1 2791.84 65.62 7
 -2 2 1 3248.04 76.03 6
 2 -2 -1 3294.61 76.04 10
 -2 2 1 3250.76 75.6 7
 -3 2 1 5936.07 125.15 6
 3 -2 -1 5826.89 122.31 10
 -3 2 1 5948.03 122.86 7
 -3 2 1 5947.03 114.04 8
 -4 2 1 2706.31 65.92 8
 4 -2 -1 2780.04 71.91 10
 -4 2 1 2909.38 76.44 6
 -4 2 1 2932.35 73.47 7
 5 -2 -1 7.12 4.45 10
 -5 2 1 9.36 4.49 7
 -5 2 1 8.82 4.29 8
 -5 2 1 4.35 5.24 6
 6 -2 -1 436.32 24.96 10
 -6 2 1 449.11 26.49 7
 -6 2 1 434.63 27.92 6
 -6 2 1 429.88 24.22 8
 -7 2 1 1049.59 48.06 6
 7 -2 -1 1049.98 41.74 10
 -7 2 1 1100.51 45.36 7
 8 -2 -1 196.11 19.91 3
 -8 2 1 142.44 16.2 7
 -8 2 1 154.21 19 6
 8 -2 -1 165.97 16.29 10
 9 -2 -1 427.7 31.3 3
 -9 2 1 393.9 28.38 7
 9 -2 -1 423.33 26.44 10
 -9 2 1 423.92 32.24 6
 -10 2 1 297.8 25.96 7
 10 -2 -1 325.47 34.07 4
 10 -2 -1 274.67 22.09 10
 10 -2 -1 292.79 27.45 3
 -10 2 1 298.97 28.55 6
 -11 2 1 204.23 22.29 7
 -11 2 1 165.52 22.2 6
 11 -2 -1 200.91 28.13 4
 11 -2 -1 165.46 21.66 3
 11 -2 -1 182.11 18.45 10
 12 -2 -1 58 14.93 4
 12 -2 -1 58.9 15.9 3
 -12 2 1 56.07 12.67 7
 12 -2 -1 73.89 12.54 10
 -12 2 1 62.7 16.5 6
 -13 2 1 251.46 29.73 6
 13 -2 -1 291.31 36.6 4
 13 -2 -1 312.39 25.22 10
 -13 2 1 298.36 29.08 7
 13 -2 -1 292.81 30.65 3
 14 -2 -1 11.47 15 4
 -14 2 1 23.69 12.75 7
 -14 2 1 27.03 14.56 6
 14 -2 -1 10.97 10.58 3
 -15 2 1 2.17 15.98 6
 15 -2 -1 34.15 20.78 4
 -15 2 1 17.64 10.8 7
 15 -2 -1 3.64 11 3
 -16 2 1 -6.4 15.27 6
 16 -2 -1 12.39 14.4 3
 16 -2 -1 -14.46 20.61 4
 -16 2 1 5.79 10 7
 17 -2 -1 -1.17 11.77 3
 -17 2 1 -5.62 12 8
 -17 2 1 4.82 18.01 6
 17 -2 -1 -9.77 19.91 4
 18 -2 -1 9.58 17.54 4
 -18 2 1 -8.05 14.53 8
 -18 2 1 26.88 20.41 6
 19 -2 -1 21.91 18.08 4
 -19 2 1 -1.33 18.76 6
 -19 2 1 10.28 15.09 8
 -20 2 1 22.96 17.22 8
 -20 2 1 6.94 20.02 6
 20 -2 -1 18.54 20.22 4
 -21 2 1 -2.83 19.96 6
 -21 2 1 50.71 22.15 8
 21 -2 -1 -19.28 25.25 4
 -22 2 1 -25.16 21.34 6
 22 -2 -1 -6.66 16.96 4
 -22 2 1 -8.06 15.11 8
 -22 -1 -1 19.2 21.15 6
 22 1 1 12.59 18.11 4
 -21 -1 -1 2.42 18.48 6
 21 1 1 -8.82 18.65 4
 20 1 1 -5.01 16.9 4
 -20 -1 -1 21 17.04 6
 19 1 1 -5.44 18.38 4
 19 1 1 23.03 18.27 3
 -19 -1 -1 19 20.02 6
 18 1 1 34.88 17.73 4
 -18 -1 -1 35.59 21.49 6
 18 1 1 14.88 12.88 3
 17 1 1 56.95 20.03 3
 -17 -1 -1 16.99 16.74 6
 17 1 1 34.06 14.78 4
 16 1 1 -2.75 14.7 4
 -16 -1 -1 3.35 16.66 6
 16 1 1 23.75 16.28 3
 15 1 1 18.54 16.33 4
 15 1 1 18.25 13.47 3
 -15 -1 -1 34.18 18.83 6
 14 1 1 152.97 24.54 3
 -14 -1 -1 146.76 26.45 6
 14 1 1 150.03 27.95 4
 -13 -1 -1 -9.42 15.63 6
 13 1 1 2.97 13.09 4
 -13 -1 -1 2.25 9.56 11
 13 1 1 -11.52 12.82 3
 -12 -1 -1 1201.85 63.41 6
 12 1 1 1074.03 64.41 4
 12 1 1 1137.39 61.11 3
 -11 -1 -1 46.26 15.4 6
 11 1 1 48.64 16.12 4
 -11 -1 -1 43.17 8.4 1
 11 1 1 45.96 13.85 3
 -10 -1 -1 -1.23 9.63 6
 10 1 1 -13.03 13.16 4
 -10 -1 -1 -3.91 5.38 1
 10 1 1 -5.53 9.5 3
 9 1 1 26.59 10.8 3
 9 1 1 20.42 8.78 4
 -9 -1 -1 28.2 10.65 6
 -9 -1 -1 14.44 4.48 1
 8 1 1 156.67 19.09 3
 -8 -1 -1 153.09 19.32 6
 8 1 1 197.16 22.34 4
 -7 -1 -1 269.64 23.08 6
 7 1 1 304.56 25.09 4
 7 1 1 314.58 24.7 3
 6 1 1 81.43 11.83 3
 6 1 1 66.17 11.45 4
 -6 -1 -1 71.54 10.87 6
 -5 -1 -1 7.42 4.76 6
 5 1 1 12.84 5.57 3
 5 1 1 14.74 5.88 4
 4 1 1 109.97 10.86 4
 -4 -1 -1 103.58 11.12 6
 4 1 1 127.05 12.11 3
 3 1 1 836.78 29.13 2
 3 1 1 779.31 28.19 4
 3 1 1 818.56 30.55 3
 2 1 1 418.24 17.29 4
 2 1 1 415.36 18.97 3
 2 1 1 436.55 18.77 2
 1 1 1 213.24 11.83 3
 1 1 1 196.7 11.39 2
 -1 1 1 48.2 5.66 7
 -1 1 1 40.45 5.5 9
 1 -1 -1 52.24 5.71 10
 -2 1 1 2208.31 53.16 6
 2 -1 -1 2231.37 53.32 10
 -2 1 1 2274.86 53.47 9
 -2 1 1 2321.59 54.91 7
 -3 1 1 442.54 21.11 6
 3 -1 -1 417.59 19.4 10
 -3 1 1 430 20.68 7
 3 -1 -1 440.88 19.26 5
 -3 1 1 443.82 19.26 9
 4 -1 -1 19.18 4.56 10
 -4 1 1 18.04 5.23 6
 -4 1 1 11 3.37 9
 -4 1 1 19.38 5.72 7
 5 -1 -1 785.31 33.31 5
 -5 1 1 712.45 33.18 6
 5 -1 -1 724.22 29.39 10
 -5 1 1 788.12 32.55 7
 -5 1 1 735.75 29.34 11
 -6 1 1 2666.42 73.36 7
 -6 1 1 2499.05 75.57 6
 6 -1 -1 2705.63 73.11 3
 -6 1 1 2598.31 68.78 11
 6 -1 -1 2702.24 68.14 10
 -7 1 1 27.56 6.37 11
 7 -1 -1 18.51 6.26 3
 -7 1 1 13.32 6.19 6
 7 -1 -1 23.41 6.28 10
 -7 1 1 20.85 7.83 7
 -8 1 1 1165.63 51.72 6
 -8 1 1 1156.69 47.95 7
 8 -1 -1 1165.76 42.13 10
 8 -1 -1 1219.29 60.53 4
 8 -1 -1 1208.67 49.57 3
 -8 1 1 1123.45 43.59 11
 9 -1 -1 364.91 28.18 3
 -9 1 1 316.8 23.28 11
 -9 1 1 384.65 27.81 7
 9 -1 -1 415.79 35.37 4
 9 -1 -1 338.87 21.73 10
 -9 1 1 348.64 29.49 6
 10 -1 -1 568.04 37.06 3
 -10 1 1 561.95 35.42 7
 10 -1 -1 594.88 30.15 10
 -10 1 1 575.04 40.84 6
 10 -1 -1 575.01 45.62 4
 -10 1 1 498.65 30.71 11
 11 -1 -1 407.78 39.54 4
 -11 1 1 435.68 35.66 6
 11 -1 -1 434.59 26.12 10
 -11 1 1 442.42 28.63 11
 -11 1 1 410.28 31.55 7
 11 -1 -1 454.44 34.08 3
 -12 1 1 143.71 17.26 11
 -12 1 1 138.08 19.66 7
 12 -1 -1 136.2 19.72 3
 -12 1 1 129.23 21.8 6
 12 -1 -1 133.35 15.14 10
 12 -1 -1 89.33 22.63 4
 -13 1 1 44.72 14.26 6
 13 -1 -1 43.76 21.05 4
 -13 1 1 55.55 15.14 7
 13 -1 -1 22.57 9.53 3
 -13 1 1 56.07 12.24 11
 14 -1 -1 10.74 15.66 4
 -14 1 1 1.78 18.41 6
 -14 1 1 22.57 13.47 7
 14 -1 -1 2.71 9.41 3
 15 -1 -1 13.65 12.11 3
 -15 1 1 12.43 16.41 6
 -15 1 1 7.16 9.15 7
 15 -1 -1 -11.88 21.08 4
 -16 1 1 14.04 16.14 6
 16 -1 -1 12.81 17.5 4
 -16 1 1 38.18 15.06 7
 16 -1 -1 7.69 12.08 3
 -17 1 1 -6.26 19.37 6
 17 -1 -1 17.93 19.39 4
 17 -1 -1 25.27 14.96 3
 -18 1 1 46.16 19.36 6
 18 -1 -1 42.49 24.43 4
 19 -1 -1 53.32 23.63 4
 -19 1 1 44.91 20.99 6
 20 -1 -1 39.53 22.97 4
 -20 1 1 51.17 22.94 6
 -20 1 1 104.8 25.92 8
 21 -1 -1 0.82 21.42 4
 -21 1 1 76.99 24.62 6
 -21 1 1 58.85 20.82 8
 -22 1 1 84.67 26.61 6
 -22 1 1 91.76 24.74 8
 22 -1 -1 22.85 20.5 4
 -22 0 -1 172.11 33.06 8
 -22 0 -1 243.54 40.19 6
 22 0 1 127.94 34.1 4
 21 0 1 301.34 45.05 4
 -21 0 -1 344.31 45.03 6
 20 0 1 309.17 45.86 4
 -20 0 -1 338.58 43.3 6
 19 0 1 800.43 69.02 4
 19 0 1 768.39 61.9 3
 -19 0 -1 944.27 67.11 6
 18 0 1 777.35 68.69 4
 -18 0 -1 938.13 67.45 6
 18 0 1 923.21 65.05 3
 17 0 1 1082.45 70.13 3
 17 0 1 1159.52 77.43 4
 -17 0 -1 1240.71 73.71 6
 16 0 1 1819.24 97.22 4
 16 0 1 1729.9 86.96 3
 -16 0 -1 1932.35 92.77 6
 -15 0 -1 2247.39 96.49 6
 15 0 1 2026.91 92.6 3
 15 0 1 2031.41 100.46 4
 -14 0 -1 2262.47 97.44 6
 14 0 1 2170.58 101.96 4
 14 0 1 2314.9 94.98 3
 13 0 1 4116.91 131.6 3
 13 0 1 3959.89 138.42 4
 -13 0 -1 4432.73 136.03 6
 12 0 1 6111.35 175.24 4
 -12 0 -1 6420.35 170.78 6
 -12 0 -1 5925.66 141.2 11
 12 0 1 6106.96 165.4 3
 -11 0 -1 6030.44 140.94 11
 11 0 1 6287.44 163.47 3
 -11 0 -1 5999.54 131.21 1
 11 0 1 6144.5 171.96 4
 -10 0 -1 7024.39 173.13 6
 10 0 1 6735.42 178.32 4
 -10 0 -1 6948.76 143.1 1
 10 0 1 6945.2 170.93 3
 9 0 1 10899.4 229.24 3
 9 0 1 10652 236.63 4
 9 0 1 10245.61 186.55 10
 -9 0 -1 10945.8 231.92 6
 -9 0 -1 10420.51 200.36 1
 8 0 1 14786.37 300.03 4
 -8 0 -1 14411.07 294.52 6
 -8 0 -1 14768.37 268.41 1
 8 0 1 14831.57 293.52 3
 -7 0 -1 16382.55 286.54 1
 7 0 1 15911.46 313.13 4
 -7 0 -1 15804.66 308.49 6
 7 0 1 15983.16 307.43 3
 6 0 1 23437.79 428.81 3
 6 0 1 24260.58 433.71 4
 -6 0 -1 23767.19 410.24 1
 -6 0 -1 23372.69 427.67 6
 -5 0 -1 26368.76 461.15 6
 5 0 1 26895.06 465.43 4
 5 0 1 25698.87 461.33 3
 -5 0 -1 25862.27 447.32 1
 -4 0 -1 24744.18 434.19 6
 4 0 1 25220.47 435.35 3
 4 0 1 24812.08 435.29 4
 3 0 1 35618.88 586.43 4
 3 0 1 34299.39 587.69 3
 -3 0 -1 34423.29 585.88 6
 2 0 1 49840.95 825.07 3
 -2 0 1 14196.47 247.3 7
 3 0 -1 19954.82 343.04 5
 3 0 -1 20328.32 339.22 10
 -3 0 1 19908.02 342.61 6
 -3 0 1 19274.43 342.67 11
 4 0 -1 33427.8 559.76 10
 -4 0 1 31798.81 564.82 11
 4 0 -1 33459.7 567.7 5
 4 0 -1 34061.99 577.24 4
 -4 0 1 32277.91 567.47 6
 4 0 -1 35174.08 562.03 3
 -5 0 1 19341.33 354.64 6
 5 0 -1 19217.53 353.87 5
 5 0 -1 20148.72 366.57 4
 -5 0 1 19563.82 349.57 11
 5 0 -1 19981.72 343.21 10
 5 0 -1 20593.11 348.24 3
 -6 0 1 12669.29 246.49 6
 6 0 -1 13316.78 239.27 3
 6 0 -1 12762.89 245.97 5
 6 0 -1 12675.79 230.3 10
 6 0 -1 12946.98 256.71 4
 -6 0 1 12574.49 238.87 11
 7 0 -1 22206.2 386.78 3
 -7 0 1 21035.61 394.42 6
 7 0 -1 20964.21 394.72 5
 -7 0 1 21451.41 385.64 11
 7 0 -1 21476.61 374.96 10
 7 0 -1 21512.21 407.23 4
 -8 0 1 15769.16 298.52 11
 8 0 -1 15526.36 321.67 4
 -8 0 1 15840.46 310.16 6
 8 0 -1 15689.56 286.44 10
 8 0 -1 16337.65 301.79 3
 -9 0 1 13423.28 270.95 6
 9 0 -1 13712.78 285.89 4
 9 0 -1 13240.18 260.6 3
 -9 0 1 13062.78 256.31 11
 9 0 -1 12662.89 242.8 10
 10 0 -1 11542.5 235.07 3
 10 0 -1 11514.1 260.32 4
 -10 0 1 11411 246.88 6
 10 0 -1 11088.3 215.32 10
 -10 0 1 11151.9 229.36 11
 11 0 -1 9431.64 188.74 10
 11 0 -1 9548.11 210.46 3
 11 0 -1 9411.6 235.09 4
 -11 0 1 9745.68 205.79 11
 -11 0 1 9955.73 224.34 6
 12 0 -1 8023.52 188.78 3
 -12 0 1 7821.39 179.28 11
 -12 0 1 8139.29 200.04 6
 12 0 -1 8135.23 213.32 4
 -13 0 1 4751.48 142.02 6
 -13 0 1 4586.76 123.06 11
 13 0 -1 4447.68 129.24 3
 13 0 -1 4582.21 153.07 4
 -14 0 1 5069.82 135.69 11
 -14 0 1 5419.44 159.52 6
 14 0 -1 5193.84 170.48 4
 14 0 -1 5280.1 146.72 3
 15 0 -1 3060.73 107.09 3
 -15 0 1 3061.71 116.53 6
 15 0 -1 2992.38 125.73 4
 16 0 -1 2002.55 86.32 3
 16 0 -1 1933.11 103.12 4
 -16 0 1 2024.94 93.34 6
 17 0 -1 1310.8 85.67 4
 -17 0 1 1300.7 67.14 7
 -17 0 1 1463.09 79.67 6
 -18 0 1 826.66 61.91 6
 18 0 -1 774.24 67.94 4
 -19 0 1 684.54 58.16 6
 19 0 -1 660.52 63.6 4
 -20 0 1 446.58 50.09 6
 20 0 -1 407.69 52.02 4
 21 0 -1 414.99 53.33 4
 -21 0 1 595.83 57.68 6
 22 0 -1 245.21 42.34 4
 -22 0 1 274.31 41.48 6
 -22 1 -1 2.51 19.05 6
 -22 1 -1 19.89 19.05 8
 22 -1 1 -22.23 24.76 4
 -21 1 -1 28.07 21.31 6
 -21 1 -1 35.52 22.26 8
 21 -1 1 35.33 23.56 4
 20 -1 1 -17.68 15.33 3
 20 -1 1 -1.13 17.48 4
 -20 1 -1 5.36 19.6 6
 -20 1 -1 40.03 22.07 8
 19 -1 1 -37.29 24.85 4
 -19 1 -1 -17.29 19.53 6
 19 -1 1 -4.94 13.39 3
 -18 1 -1 5.13 17.9 6
 18 -1 1 -14.47 16.91 4
 18 -1 1 9.29 14.83 3
 -17 1 -1 9.67 19.84 6
 17 -1 1 -29.78 22.41 4
 17 -1 1 -8.01 13.69 3
 16 -1 1 55.81 17.7 3
 -16 1 -1 39.71 18.67 6
 16 -1 1 51.35 20.62 4
 15 -1 1 214.85 29.59 3
 15 -1 1 186.72 32.09 4
 -15 1 -1 187.2 32.16 6
 14 -1 1 101.74 23.22 4
 14 -1 1 151.02 24.15 3
 -14 1 -1 178.72 27.77 6
 13 -1 1 142.59 26.58 4
 -13 1 -1 196.1 28.98 6
 13 -1 1 148.03 23.98 3
 12 -1 1 311.37 32.05 3
 -12 1 -1 397.87 36.75 6
 12 -1 1 331.17 36.24 4
 11 -1 1 373.93 33.05 3
 -11 1 -1 414.4 35.04 6
 11 -1 1 368.92 36.55 4
 -11 1 -1 324.15 21.96 11
 10 -1 1 152.36 13.12 10
 -10 1 -1 166.48 15.12 11
 10 -1 1 148.1 22.37 4
 -10 1 -1 139.89 21.11 6
 10 -1 1 142.12 19.53 3
 -9 1 -1 67.09 15.55 6
 -9 1 -1 40.31 7.93 11
 9 -1 1 53.4 12.64 3
 9 -1 1 60.13 15.11 4
 -9 1 -1 49.04 7.6 1
 9 -1 1 44.03 7.61 10
 -8 1 -1 9.88 5.34 11
 8 -1 1 3.96 7.09 4
 -8 1 -1 12.21 9.31 6
 -8 1 -1 -3.24 4.61 1
 8 -1 1 -9.42 10.2 3
 8 -1 1 7.42 4.49 10
 -7 1 -1 -0.33 4.38 1
 7 -1 1 6.59 6.41 4
 -7 1 -1 18.32 7.97 6
 7 -1 1 12.57 4.47 10
 7 -1 1 -1.93 9.06 3
 -6 1 -1 235.71 20.01 6
 -6 1 -1 212.34 14.32 1
 6 -1 1 201.53 18.67 3
 6 -1 1 223.9 13.52 10
 6 -1 1 226.75 20.82 4
 -5 1 -1 12.08 3.78 1
 5 -1 1 6.34 4.46 3
 5 -1 1 9.67 4.86 4
 5 -1 1 10.21 3.3 10
 -5 1 -1 6.22 4.01 6
 4 -1 1 278.7 18.48 4
 4 -1 1 264.94 18.46 3
 -4 1 -1 263.41 17.96 6
 -4 1 -1 284.83 15.01 1
 -3 1 -1 38.84 6.36 6
 -3 1 -1 50.19 5.96 1
 3 -1 1 47.06 7.09 3
 -2 1 -1 6.01 2.28 1
 -2 1 -1 5.75 2.77 8
 2 -1 1 4.99 2.99 3
 2 1 -1 225.71 11.64 5
 3 1 -1 550.65 22.01 5
 -3 -1 1 573.76 24.04 11
 -3 -1 1 556.48 21.3 6
 3 1 -1 540.04 23.35 4
 4 1 -1 26.85 5.84 4
 -4 -1 1 32.43 6.51 11
 4 1 -1 28.82 5.97 5
 -4 -1 1 38.71 6.43 6
 5 1 -1 56.61 8.81 5
 5 1 -1 84.58 7.34 10
 5 1 -1 78.28 11.11 4
 -5 -1 1 64.43 9.31 6
 -5 -1 1 65.06 8.93 11
 5 1 -1 75.23 7.81 3
 -6 -1 1 68.95 10.37 6
 -6 -1 1 89.01 11.03 11
 6 1 -1 80.55 7.62 10
 6 1 -1 99.68 10.23 3
 6 1 -1 87.18 11.77 5
 6 1 -1 75.74 12.01 4
 -7 -1 1 384.97 24.97 11
 -7 -1 1 384.85 26.04 6
 7 1 -1 421.38 30.61 4
 7 1 -1 419.97 23.43 3
 7 1 -1 377.51 18.35 10
 7 1 -1 383.54 26.38 5
 8 1 -1 14 4.57 10
 -8 -1 1 15.56 6.69 11
 -8 -1 1 10.24 7.6 6
 8 1 -1 19.63 9.08 4
 8 1 -1 5.89 7.19 5
 8 1 -1 15.48 5.34 3
 9 1 -1 -3.61 6.08 3
 9 1 -1 7.01 3.28 10
 -9 -1 1 -3.64 8.84 6
 9 1 -1 -15.56 11.52 4
 -9 -1 1 -3.41 6.37 11
 9 1 -1 -11.08 10.05 5
 -10 -1 1 3.18 10.86 6
 10 1 -1 2.58 3.28 10
 10 1 -1 2.55 5.77 3
 -10 -1 1 2.53 6.38 11
 10 1 -1 -0.83 9.69 4
 11 1 -1 6.31 4.53 10
 11 1 -1 -5.09 10.86 4
 11 1 -1 5.25 8.36 3
 -11 -1 1 9.05 8.15 11
 -11 -1 1 0.72 10.03 6
 12 1 -1 58.16 18.04 4
 12 1 -1 37.89 12.41 3
 -12 -1 1 46.92 16.55 6
 -12 -1 1 22.97 7.8 11
 -13 -1 1 468.64 38.95 6
 13 1 -1 444.06 34.38 3
 13 1 -1 427.79 43.45 4
 -13 -1 1 416.91 32.19 11
 14 1 -1 -18.33 18.03 4
 14 1 -1 21.02 11.34 3
 -14 -1 1 30.18 19.69 6
 -14 -1 1 4.37 8.82 11
 -15 -1 1 157.33 27.79 6
 15 1 -1 96.98 25.01 4
 15 1 -1 125.48 21.07 3
 -16 -1 1 47.44 21.44 6
 16 1 -1 78.1 18.71 3
 16 1 -1 66.18 21.71 4
 17 1 -1 0.85 18.26 4
 -17 -1 1 -21.07 18.9 6
 18 1 -1 3.2 19.22 4
 -18 -1 1 -8.21 17.88 6
 19 1 -1 -25.18 20.04 4
 -19 -1 1 29.25 19.7 6
 -20 -1 1 0.86 16.77 6
 20 1 -1 10.84 17.94 4
 -21 -1 1 14.47 18.29 6
 21 1 -1 15.05 20.91 4
 22 1 -1 20.35 19.46 4
 -22 -1 1 5.74 18.01 6
 22 -2 1 -11.6 20.94 4
 -22 2 -1 6.71 15.32 8
 -22 2 -1 21.8 20.73 6
 -21 2 -1 9.76 18.89 8
 -21 2 -1 41.72 23.88 6
 21 -2 1 -13.84 22.57 4
 20 -2 1 -14.39 19.2 4
 20 -2 1 0.99 14.02 3
 -20 2 -1 -3.2 17.91 6
 -20 2 -1 -37.01 21.38 8
 -19 2 -1 28.6 19.81 6
 19 -2 1 -37.3 19.53 3
 19 -2 1 -25.92 24.53 4
 -19 2 -1 24.83 18.3 8
 -18 2 -1 10.66 15.56 8
 -18 2 -1 -19.51 20.62 6
 18 -2 1 -0.9 14.22 3
 18 -2 1 0.57 16.75 4
 -17 2 -1 -17.43 18.78 8
 -17 2 -1 -23.79 21.52 6
 17 -2 1 -20.64 19.66 4
 17 -2 1 -27.18 18.01 3
 -16 2 -1 -1.35 15.28 8
 -16 2 -1 -5.24 18.98 6
 16 -2 1 -6.87 12.8 3
 16 -2 1 9.61 17.61 4
 15 -2 1 13.45 13.81 3
 -15 2 -1 2.53 17.17 6
 15 -2 1 6.28 14.97 4
 -14 2 -1 108.44 21.83 6
 14 -2 1 83.36 20.44 4
 14 -2 1 83.11 19.76 3
 13 -2 1 189.81 27.07 3
 13 -2 1 243.54 31.71 4
 -13 2 -1 227.04 28.87 6
 12 -2 1 38.39 10.28 3
 -12 2 -1 49.8 10.53 7
 -12 2 -1 24.31 15.01 6
 12 -2 1 39.07 12.82 4
 11 -2 1 53.07 14.86 3
 11 -2 1 45.8 15.47 4
 11 -2 1 57.24 9.32 10
 -11 2 -1 52.82 15.15 6
 10 -2 1 122.44 18.48 3
 10 -2 1 130.75 20.65 4
 10 -2 1 127.68 13.46 10
 -10 2 -1 146.95 12.85 11
 -10 2 -1 141.66 20.2 6
 9 -2 1 59.88 9 10
 9 -2 1 63.78 6.8 9
 9 -2 1 39.71 12.33 4
 -9 2 -1 63.57 8.35 11
 9 -2 1 61.77 13.14 3
 -9 2 -1 71.14 14.19 6
 8 -2 1 76.65 7.53 9
 -8 2 -1 73.01 13.81 6
 8 -2 1 50.85 12.35 4
 -8 2 -1 70.59 7.99 11
 8 -2 1 84.28 14.3 3
 8 -2 1 80.68 9.99 10
 7 -2 1 153.08 10.99 9
 -7 2 -1 123.39 16.77 6
 7 -2 1 142.08 18.4 3
 -7 2 -1 151.2 10.28 11
 7 -2 1 169.55 14.34 10
 6 -2 1 16.64 4.02 9
 -6 2 -1 12.44 4.02 7
 6 -2 1 23.02 7.85 3
 -6 2 -1 3.9 5.59 6
 6 -2 1 24.71 6.01 10
 -5 2 -1 -0.57 4.63 6
 5 -2 1 1.25 3.81 3
 5 -2 1 1.27 1.99 9
 -5 2 -1 4.92 3.11 7
 5 -2 1 1.46 3.77 10
 -5 2 -1 -1.33 4.29 8
 4 -2 1 251.07 19.1 3
 -4 2 -1 214.88 16.36 8
 4 -2 1 239.93 13.57 9
 -4 2 -1 222.85 17.04 6
 4 -2 1 249.63 15.19 10
 -3 2 -1 6.09 3.89 6
 -3 2 -1 3.51 3.58 8
 3 -2 1 3.23 3.63 3
 3 -2 1 8.24 3.23 10
 -2 2 -1 2744.25 61.69 6
 2 -2 1 2522.69 59.48 10
 -2 2 -1 2610.11 62.31 8
 -1 2 -1 7142.84 134.3 8
 1 -2 1 7481.45 133.66 9
 1 -2 1 7165.55 133.59 10
 1 2 -1 16.97 3.11 8
 2 2 -1 514.83 19.97 4
 2 2 -1 488.02 19.18 5
 2 2 -1 491.92 19.44 8
 3 2 -1 29.01 5.53 4
 3 2 -1 25.33 4.75 5
 4 2 -1 154.77 9.93 3
 -4 -2 1 179.93 13.29 6
 4 2 -1 166.4 13.84 4
 4 2 -1 164.45 12.89 5
 -5 -2 1 504.6 25.77 6
 5 2 -1 518.66 26.34 5
 5 2 -1 527.82 28.66 4
 5 2 -1 545.28 22.25 3
 6 2 -1 904.13 38.56 5
 -6 -2 1 920.86 38.85 6
 6 2 -1 857.85 41.28 4
 6 2 -1 991.4 34.43 3
 7 2 -1 2655.66 85.18 4
 7 2 -1 2553.06 76.87 5
 -7 -2 1 2592.57 77.83 6
 -7 -2 1 2521.6 77.12 11
 7 2 -1 2583.48 58.8 10
 7 2 -1 2854.52 71.93 3
 -8 -2 1 -2.16 6.3 6
 8 2 -1 1.58 4.38 3
 -8 -2 1 2.01 6.49 11
 8 2 -1 2.09 7.47 4
 8 2 -1 4.15 7.44 5
 8 2 -1 2.39 2.52 10
 9 2 -1 94.39 17.23 4
 9 2 -1 115.37 17.55 5
 -9 -2 1 87.41 15.28 6
 -9 -2 1 114.8 16.65 11
 9 2 -1 118.89 14.67 3
 9 2 -1 93.69 9.05 10
 10 2 -1 88.29 13.64 3
 10 2 -1 72.79 14.62 4
 10 2 -1 82.62 8.34 10
 10 2 -1 87.9 15.09 5
 -10 -2 1 92.51 16.05 6
 -10 -2 1 102.7 16.83 11
 -11 -2 1 6.89 9.87 6
 -11 -2 1 13.22 9.69 11
 11 2 -1 5.71 14.39 4
 11 2 -1 20.28 7.56 3
 -12 -2 1 45.54 12.87 11
 12 2 -1 23.66 9.13 3
 -12 -2 1 14.68 10.75 6
 12 2 -1 46.35 13.79 4
 -13 -2 1 290.06 28.63 11
 -13 -2 1 321.44 33.21 6
 13 2 -1 287.62 35.4 4
 13 2 -1 351.18 30.34 3
 14 2 -1 -1.37 16.85 4
 -14 -2 1 -1.87 9.06 11
 -14 -2 1 7.87 13.04 6
 14 2 -1 -3.64 11.67 3
 15 2 -1 124.49 26.32 4
 15 2 -1 139.21 21.33 3
 -15 -2 1 130.75 23.61 6
 -15 -2 1 153.01 22.6 11
 -16 -2 1 29.31 17.31 6
 16 2 -1 3.14 15.53 4
 17 2 -1 -38.02 23.07 4
 -17 -2 1 5.5 16.34 6
 18 2 -1 -23.1 21.84 4
 -18 -2 1 7.45 16.31 6
 19 2 -1 -1.98 19.12 4
 -19 -2 1 35.3 16.11 6
 20 2 -1 19.78 20.74 4
 -20 -2 1 35.94 20.98 6
 -21 -2 1 22.78 19.21 6
 21 2 -1 13.69 20.09 4
 -22 -2 1 35.45 23.83 6
 22 2 -1 4.34 21.28 4
 -22 3 -1 8.74 15.67 8
 22 -3 1 11.34 21.03 4
 -21 3 -1 42.73 20.36 8
 21 -3 1 15.79 19.43 4
 20 -3 1 36.72 19.66 3
 -20 3 -1 39.43 20.61 8
 20 -3 1 55.51 25.23 4
 -19 3 -1 22.62 22.3 6
 19 -3 1 14.86 16.19 3
 -19 3 -1 58.52 21.54 8
 19 -3 1 27 21 4
 18 -3 1 119.4 30.25 4
 18 -3 1 117.29 25.19 3
 -18 3 -1 138.05 27.45 6
 -18 3 -1 107.09 25.66 8
 -17 3 -1 140.71 26.85 6
 17 -3 1 155.41 29.01 3
 17 -3 1 165.21 33.38 4
 -17 3 -1 193.68 31.57 8
 -16 3 -1 92.38 24.37 6
 -16 3 -1 109.36 24.68 8
 16 -3 1 51.65 17.98 3
 16 -3 1 82.72 25.66 4
 -15 3 -1 10.33 16.84 8
 -15 3 -1 20.48 14.68 6
 15 -3 1 45.38 17.88 3
 15 -3 1 26.28 20.11 4
 -14 3 -1 89.33 22.76 6
 14 -3 1 88.71 22.09 3
 -14 3 -1 100.87 22.33 8
 14 -3 1 42.23 16.39 4
 13 -3 1 114.63 23.08 3
 13 -3 1 76.34 20.2 4
 -13 3 -1 121.5 26.45 6
 -13 3 -1 89.66 19.42 8
 -12 3 -1 283.02 30.67 8
 12 -3 1 281.25 31.07 3
 12 -3 1 273.65 34.22 4
 -12 3 -1 317.72 32.02 6
 -12 3 -1 262.48 23.34 7
 11 -3 1 11.45 5.67 10
 11 -3 1 6.59 12.39 4
 -11 3 -1 -8.96 14.84 6
 11 -3 1 11.43 12.42 3
 -11 3 -1 7.83 6.91 7
 -11 3 -1 24.11 14.08 8
 -10 3 -1 13.34 11.53 6
 -10 3 -1 -1.76 5.76 7
 -10 3 -1 11.82 9.54 8
 10 -3 1 22.83 8 10
 10 -3 1 3.81 9.5 3
 10 -3 1 23.04 11.79 4
 9 -3 1 134.1 12.19 9
 -9 3 -1 130.64 14.36 7
 9 -3 1 126.48 14.67 10
 -9 3 -1 113.74 18.95 6
 -9 3 -1 92 15.62 8
 9 -3 1 119.86 19.62 3
 -8 3 -1 503.97 35.56 6
 8 -3 1 484.67 35.53 3
 8 -3 1 495.65 28.45 10
 -8 3 -1 466.88 32.21 8
 -8 3 -1 482.29 26.11 7
 7 -3 1 784.14 35.33 10
 -7 3 -1 656.91 37.29 8
 -7 3 -1 772.94 41.64 6
 -7 3 -1 698.43 30.06 7
 7 -3 1 705.22 41.34 3
 -6 3 -1 555.41 24.09 7
 6 -3 1 545.79 34.04 3
 -6 3 -1 496.79 30.67 6
 -6 3 -1 449.53 29.03 8
 6 -3 1 544.86 28.15 10
 -5 3 -1 209.2 18.49 6
 5 -3 1 209.31 19.84 3
 -5 3 -1 216.45 12.99 7
 5 -3 1 213.58 16.91 10
 -5 3 -1 216.94 18.4 8
 -4 3 -1 243 12.71 7
 4 -3 1 236.86 16.74 10
 -4 3 -1 247.3 18.27 8
 -4 3 -1 235.83 18.45 6
 3 -3 1 939.46 34.43 10
 -3 3 -1 926.34 36.01 8
 -3 3 -1 988.56 36.91 6
 2 -3 1 441.16 21.84 10
 -2 3 -1 464.7 22.33 6
 -2 3 -1 459.79 22.63 8
 1 -3 1 53.58 7.45 10
 -1 3 -1 62.08 7.88 8
 -1 3 -1 47.03 6.07 6
 0 3 -1 2729.08 64.25 8
 0 3 -1 2817.71 62.45 4
 0 3 -1 2712.11 60.48 5
 0 -3 1 2639.67 63.81 10
 1 3 -1 296.54 15.44 4
 -1 -3 1 268.2 14.86 10
 1 3 -1 286.21 13.86 5
 1 3 -1 277.16 15.56 8
 2 3 -1 1259.27 35.57 5
 2 3 -1 1213.09 37.43 4
 2 3 -1 1199.46 37.71 8
 3 3 -1 126 11.46 4
 3 3 -1 156 12.6 8
 3 3 -1 128.97 10.7 5
 3 3 -1 134.53 8.88 2
 3 3 -1 154.56 10.26 3
 -3 -3 1 124.26 9.94 9
 4 3 -1 109.91 9.11 3
 -4 -3 1 97.59 8.45 9
 4 3 -1 112.71 8.46 2
 4 3 -1 118.72 10.97 5
 4 3 -1 125.65 12.95 4
 5 3 -1 254.94 15.78 3
 5 3 -1 238.41 19.31 4
 -5 -3 1 270.71 14.02 9
 5 3 -1 259.6 13.54 2
 5 3 -1 258.89 18.34 5
 -6 -3 1 1465.13 38.44 9
 6 3 -1 1522.19 45.91 3
 -6 -3 1 1483.66 51.49 6
 6 3 -1 1387.68 54.6 4
 6 3 -1 1449.77 39.9 2
 6 3 -1 1445.73 50.7 5
 7 3 -1 84.36 14.37 4
 7 3 -1 85.76 12.04 5
 -7 -3 1 61 11.69 6
 7 3 -1 96.44 11.81 3
 -7 -3 1 80.83 7.06 9
 -8 -3 1 3.78 2.36 9
 8 3 -1 -6.22 9.93 4
 8 3 -1 -2.97 4.52 3
 8 3 -1 4.17 6.23 5
 -8 -3 1 16.43 8.83 6
 9 3 -1 1.47 5.53 3
 -9 -3 1 13.81 8.12 6
 9 3 -1 14.31 4.12 10
 9 3 -1 3.71 7.63 5
 9 3 -1 4.2 8.95 4
 10 3 -1 -8.55 12.24 5
 10 3 -1 -9.86 7.46 3
 10 3 -1 1.56 2.72 10
 10 3 -1 -3.22 9.9 4
 -10 -3 1 -7.18 11.12 6
 11 3 -1 -1.35 12.77 4
 11 3 -1 20.69 8.8 3
 11 3 -1 9.08 11.46 5
 -11 -3 1 10.03 8.93 11
 -11 -3 1 15.91 10.89 6
 -12 -3 1 25.05 12.15 6
 -12 -3 1 57.75 15.27 11
 12 3 -1 37.9 14.5 4
 12 3 -1 51.95 12.99 3
 13 3 -1 22.98 16.25 4
 13 3 -1 22.12 9.76 3
 -13 -3 1 18.25 13.97 6
 -13 -3 1 54.77 16.11 11
 14 3 -1 14.77 9.31 3
 -14 -3 1 14.02 11.21 11
 14 3 -1 -16.15 20.87 4
 -14 -3 1 -11.36 15.24 6
 -15 -3 1 15.93 10.71 11
 -15 -3 1 -3.5 15.58 6
 15 3 -1 13.8 16.12 4
 15 3 -1 -8.36 12.41 3
 -16 -3 1 24.94 16.9 6
 -16 -3 1 3.29 9.7 11
 16 3 -1 26.28 20.68 4
 17 3 -1 20.33 17.31 4
 -17 -3 1 0.48 15.35 6
 -18 -3 1 -11.35 17.85 6
 18 3 -1 -23.47 20.61 4
 -19 -3 1 -25.99 22.03 6
 19 3 -1 -5.61 18.7 4
 20 3 -1 30.65 24.97 4
 -20 -3 1 33.69 22.47 6
 21 3 -1 5.78 20.14 4
 -21 -3 1 17.66 20.32 6
 22 3 -1 -16.71 24.11 4
 -22 -3 1 -12.23 17.15 6
 -21 4 -1 157.82 31.42 8
 21 -4 1 142.42 34.36 4
 -21 4 -1 151.25 31.04 6
 21 -4 1 164.96 32.96 3
 -20 4 -1 402.46 47.95 6
 20 -4 1 402.67 53.39 4
 -20 4 -1 429.64 47.95 8
 20 -4 1 452.4 49.03 3
 -19 4 -1 311.8 41.96 6
 19 -4 1 271.2 37.84 3
 -19 4 -1 323.78 39.85 8
 19 -4 1 356.14 48.51 4
 18 -4 1 510.75 51.22 3
 -18 4 -1 642.73 57.56 6
 18 -4 1 463.28 54.02 4
 -18 4 -1 583.66 53.83 8
 -17 4 -1 710.52 59.22 6
 17 -4 1 741.82 65.75 4
 -17 4 -1 864.14 62.03 8
 17 -4 1 695.57 57.15 3
 -16 4 -1 887.46 61.59 8
 -16 4 -1 914.17 64.57 6
 16 -4 1 860.43 63.65 3
 16 -4 1 766.34 64.93 4
 15 -4 1 1275.21 75.19 3
 15 -4 1 1189.35 80.56 4
 -15 4 -1 1526.22 81.53 6
 -15 4 -1 1570.59 79.73 8
 -14 4 -1 2666.26 106.75 6
 14 -4 1 2388.68 111.67 4
 -14 4 -1 2483.56 101.6 8
 14 -4 1 2214.84 99.75 3
 13 -4 1 3840.98 133.2 3
 13 -4 1 3674.12 142.41 4
 -13 4 -1 4050.73 134.07 6
 -13 4 -1 4061.82 133.32 8
 12 -4 1 2844.35 110.66 3
 12 -4 1 2937.13 118.52 4
 -12 4 -1 3155.51 112.85 6
 12 -4 1 2908.36 91.44 10
 -12 4 -1 3154.94 110.03 8
 -11 4 -1 4901.69 121.55 7
 -11 4 -1 5076.12 146.92 6
 11 -4 1 4896.49 126.31 10
 -11 4 -1 5000.49 143.85 8
 11 -4 1 4750.83 146.51 3
 10 -4 1 6062.49 133.69 9
 -10 4 -1 5878.9 162.52 6
 10 -4 1 6140.81 146 10
 -10 4 -1 6275.99 162.05 8
 10 -4 1 5853.18 165.07 3
 -10 4 -1 6132.59 138.94 7
 9 -4 1 5359.76 131.99 10
 9 -4 1 5188.48 148.45 3
 -9 4 -1 5461.8 124.16 7
 -9 4 -1 5367.81 145.59 6
 -9 4 -1 5336.92 142.98 8
 8 -4 1 5838.84 137.42 10
 8 -4 1 5655.78 151.18 3
 -8 4 -1 5531 147.39 6
 -8 4 -1 5652.92 124.36 7
 -8 4 -1 5675.33 144.57 8
 7 -4 1 8994.07 206.8 3
 -7 4 -1 9104.02 178.47 7
 7 -4 1 9624.58 196.36 10
 -7 4 -1 9043.24 202.75 6
 -7 4 -1 8969.77 199.64 8
 6 -4 1 11643.1 227.2 10
 -6 4 -1 11160.2 209.04 7
 -6 4 -1 11046.3 232.19 6
 6 -4 1 10846.3 236.6 3
 -6 4 -1 11201.1 229.98 8
 5 -4 1 11876.49 229.89 10
 -5 4 -1 11477.3 234.09 6
 -5 4 -1 11417.9 231.53 8
 -5 4 -1 11524.7 212.43 7
 -4 4 -1 13858.08 265.18 8
 -4 4 -1 13733.58 246.81 7
 4 -4 1 13692.88 262.74 10
 -4 4 -1 13947.77 267.64 6
 -3 4 -1 24361.58 419.97 6
 3 -4 1 23002.39 416.57 10
 -3 4 -1 23434.89 417.35 8
 -3 4 -1 23209.59 401.01 7
 -2 4 -1 34058.29 576.66 7
 2 -4 1 33559.1 589.68 10
 -2 4 -1 34602.99 589.78 6
 -2 4 -1 35253.08 590.53 8
 -1 4 -1 18342.73 326.78 8
 1 -4 1 18079.44 326.7 10
 -1 4 -1 18142.74 323.48 6
 0 4 -1 99082.21 1558.3 4
 0 4 -1 99999 1551.58 5
 0 4 -1 95223.64 1559.9 8
 1 4 -1 2230.95 55.01 5
 1 4 -1 2339.9 61.55 8
 1 4 -1 2416.5 61.21 4
 -1 -4 1 2305.32 61.21 10
 2 4 -1 30457.33 521.62 8
 2 4 -1 30992.22 513.63 5
 2 4 -1 30891.52 520.96 4
 3 4 -1 32861.3 569.93 4
 3 4 -1 33327.7 561.47 5
 3 4 -1 32669.31 569.68 8
 3 4 -1 33379.3 558.76 2
 4 4 -1 15937.66 303.44 4
 4 4 -1 16003.96 294.28 5
 4 4 -1 16334.35 288.82 2
 5 4 -1 11923.99 227.56 5
 -5 -4 1 11878.29 219.18 9
 5 4 -1 11917.49 237.71 4
 5 4 -1 11828.89 217.69 2
 5 4 -1 12229.49 225.1 3
 6 4 -1 9320.63 179.33 3
 6 4 -1 8563.29 191.68 4
 6 4 -1 8913.23 170.44 2
 -6 -4 1 9148.3 169.4 9
 6 4 -1 8779.21 182.6 5
 7 4 -1 5753.67 125.74 3
 -7 -4 1 5537.38 132.74 6
 7 4 -1 5485.76 115.03 2
 7 4 -1 5497.2 129.64 5
 7 4 -1 5382.83 138.2 4
 -7 -4 1 5493.91 111.23 9
 8 4 -1 6757.35 140.34 2
 -8 -4 1 6894.54 132.26 9
 8 4 -1 6924.34 169.28 4
 8 4 -1 7107.04 152.65 3
 -8 -4 1 6981.02 162.17 6
 8 4 -1 6928.54 158.54 5
 9 4 -1 7493.49 171.55 5
 9 4 -1 7616.67 165.43 3
 -9 -4 1 7486.5 174.98 6
 -9 -4 1 7142.91 135.85 9
 9 4 -1 7131.76 181.72 4
 -10 -4 1 6595.09 165.5 6
 10 4 -1 6630.86 162.99 5
 10 4 -1 6755.6 157.21 3
 10 4 -1 6301.53 173.9 4
 11 4 -1 5975.15 168.51 4
 11 4 -1 5484.56 150.83 5
 11 4 -1 6038.47 149.32 3
 -11 -4 1 5800.19 155.73 6
 -12 -4 1 4068.2 127.09 6
 12 4 -1 3969.51 123.5 5
 12 4 -1 4091.44 140.3 4
 12 4 -1 4228.13 122.35 3
 -13 -4 1 5528.43 158.42 11
 -13 -4 1 5692.51 164.97 6
 13 4 -1 5971.42 181.55 4
 -14 -4 1 2043.69 88.63 6
 -14 -4 1 1829.26 80.2 11
 14 4 -1 1889.23 96.18 4
 14 4 -1 2075.78 85.72 3
 -15 -4 1 1614.02 76.06 11
 15 4 -1 1742 97.25 4
 -15 -4 1 1693.4 83.13 6
 -16 -4 1 1162.93 72.35 6
 -16 -4 1 1107.63 62.76 11
 16 4 -1 1241.16 80.01 4
 -17 -4 1 836.7 61.53 6
 17 4 -1 786.24 66.72 4
 -17 -4 1 805.97 53.17 11
 -18 -4 1 688.18 56.59 6
 18 4 -1 795.66 68.69 4
 -19 -4 1 452.09 47.92 6
 19 4 -1 428.93 52.29 4
 20 4 -1 375.05 50.6 4
 -20 -4 1 435.23 47.58 6
 21 4 -1 261.97 43.36 4
 -21 -4 1 254.31 38.66 6
 22 4 -1 150.66 35.42 4
 -22 -4 1 172.65 33.22 6
 21 -5 1 26.57 20.97 4
 -21 5 -1 6.6 15.19 8
 21 -5 1 15.28 18.5 3
 -21 5 -1 5.62 20.62 6
 -20 5 -1 26.06 21.64 6
 20 -5 1 21.81 20.41 4
 20 -5 1 42.49 20.47 3
 19 -5 1 28.88 17.72 3
 -19 5 -1 37.39 23.73 6
 -19 5 -1 6.64 17.21 8
 19 -5 1 49.98 24.94 4
 18 -5 1 16.3 22.43 4
 -18 5 -1 64.24 25.76 6
 -18 5 -1 9.5 17.75 8
 18 -5 1 11.42 15.02 3
 -17 5 -1 60.2 22.86 8
 17 -5 1 19.37 19.42 4
 -17 5 -1 26.82 23.49 6
 17 -5 1 31.78 19.03 3
 -16 5 -1 73.23 21.58 8
 16 -5 1 65.79 24.33 4
 16 -5 1 80.99 24.04 3
 -16 5 -1 41.91 19.54 6
 15 -5 1 109.2 26.12 3
 15 -5 1 103.9 26.41 4
 -15 5 -1 166.49 29.53 6
 -15 5 -1 72.13 22.42 8
 14 -5 1 247.88 36.12 4
 -14 5 -1 231.88 34.4 8
 -14 5 -1 190.4 30.24 6
 14 -5 1 303.43 37.28 3
 13 -5 1 692.34 58.99 4
 13 -5 1 711.53 54.09 3
 -13 5 -1 744.1 53.9 6
 -13 5 -1 847.75 56.53 8
 -12 5 -1 426.3 40.85 6
 12 -5 1 409.56 32.54 10
 -12 5 -1 409.75 38.97 8
 12 -5 1 423.9 41.9 3
 -11 5 -1 1167.83 62.38 8
 -11 5 -1 1057.23 61.63 6
 11 -5 1 958.8 60.89 3
 11 -5 1 1033.7 51.45 10
 10 -5 1 1550.16 64.73 10
 -10 5 -1 1635.13 57.56 7
 -10 5 -1 1697.23 76.73 6
 10 -5 1 1531.86 75.31 3
 -10 5 -1 1595.55 71.42 8
 9 -5 1 1553.37 71.94 3
 -9 5 -1 1606.17 68.87 8
 -9 5 -1 1607.05 70.81 6
 -9 5 -1 1521.66 53.78 7
 9 -5 1 1529.21 63.02 10
 8 -5 1 1806.79 67.87 10
 -8 5 -1 1742.87 69.68 8
 -8 5 -1 1757.74 73.37 6
 -8 5 -1 1777.76 56.75 7
 8 -5 1 1723.25 75.28 3
 -7 5 -1 1825.32 72.57 6
 -7 5 -1 1871.81 56.93 7
 -7 5 -1 1898.91 70.82 8
 7 -5 1 1949.32 70.54 10
 -6 5 -1 1268.71 55.04 8
 6 -5 1 1266.87 53.96 10
 -6 5 -1 1202.19 55.09 6
 -6 5 -1 1267.03 43.04 7
 -5 5 -1 1239.07 54.48 6
 5 -5 1 1393.28 54.25 10
 -5 5 -1 1274.21 42.89 7
 -5 5 -1 1350.6 53.82 8
 -4 5 -1 1867.15 65.5 6
 -4 5 -1 1849.77 63.57 8
 -4 5 -1 1897.71 53.27 7
 4 -5 1 1750.97 63.24 10
 -3 5 -1 1387.06 51.86 8
 -3 5 -1 1425.77 53.01 6
 3 -5 1 1344.75 51.6 10
 -3 5 -1 1364.82 43.58 7
 -2 5 -1 2979.94 82.01 6
 2 -5 1 3049.21 83.81 10
 -2 5 -1 3149.38 83.57 8
 1 -5 1 7563.07 158.21 10
 -1 5 -1 7173.32 153.2 6
 -1 5 -1 7552.09 156.51 8
 0 5 -1 9283.4 178.03 5
 0 5 -1 9613.73 189.46 8
 0 5 -1 9566.33 187.33 4
 0 -5 1 9235.49 188.86 10
 1 5 -1 1126.68 36.1 5
 -1 -5 1 1120.31 42.52 10
 1 5 -1 1146.37 43.03 8
 1 5 -1 1148.86 42.48 4
 2 5 -1 2297.3 66.74 8
 2 5 -1 2373.73 58.41 5
 2 5 -1 2227.53 65.24 4
 3 5 -1 3671.61 86.48 2
 3 5 -1 3713.31 94.37 8
 -3 -5 1 3657.56 88.01 10
 3 5 -1 3831.24 85.56 5
 3 5 -1 3635.96 93.3 4
 4 5 -1 2289.8 69.79 8
 4 5 -1 2219.23 70.1 4
 4 5 -1 2311.25 62.29 5
 4 5 -1 2276.02 61.52 2
 5 5 -1 1626.37 52.55 5
 5 5 -1 1656.67 50.13 2
 5 5 -1 1706.97 53.93 3
 5 5 -1 1628.29 59.56 4
 6 5 -1 893.26 38.17 3
 6 5 -1 866.78 34.19 2
 6 5 -1 851.04 43.78 4
 6 5 -1 884.5 38.58 5
 -7 -5 1 476.68 23.95 9
 7 5 -1 459.52 28.75 5
 7 5 -1 472.46 34.1 4
 7 5 -1 502.8 25.44 2
 7 5 -1 506.39 29.15 3
 8 5 -1 1236.7 49.87 3
 8 5 -1 1212.39 43.08 2
 -8 -5 1 1089.05 52.56 6
 -8 -5 1 1173.23 39.39 9
 8 5 -1 1244.66 51.89 5
 8 5 -1 1133.52 56.29 4
 -9 -5 1 1628.11 46.94 9
 9 5 -1 1599.77 53.2 2
 -9 -5 1 1729.7 68.09 6
 9 5 -1 1641.93 72.6 4
 9 5 -1 1587.4 63.52 5
 9 5 -1 1709.81 63.13 3
 -10 -5 1 1369.24 64 6
 10 5 -1 1397.63 61.1 5
 10 5 -1 1354.75 68.3 4
 10 5 -1 1417.31 59.35 3
 11 5 -1 1053.96 62.99 4
 -11 -5 1 1113.28 58.35 6
 11 5 -1 925.42 51.58 5
 11 5 -1 1048.21 52.38 3
 12 5 -1 378.98 38.63 4
 12 5 -1 439.87 36.31 5
 12 5 -1 414.51 33.91 3
 -12 -5 1 420.47 37.51 6
 13 5 -1 2093.74 84.28 3
 13 5 -1 1973.79 97.95 4
 -13 -5 1 2255.84 91.57 6
 14 5 -1 205.09 32.44 4
 -14 -5 1 242.49 32.06 6
 -14 -5 1 230.48 29.99 11
 14 5 -1 250.3 28.94 3
 -15 -5 1 402.98 42.42 6
 15 5 -1 317.93 42.95 4
 -15 -5 1 302.6 33.41 11
 16 5 -1 185.5 35.45 4
 -16 -5 1 201.53 30.64 6
 -16 -5 1 187.17 27.91 11
 -17 -5 1 17.41 17.02 6
 -17 -5 1 42.79 16.89 11
 17 5 -1 67.3 26 4
 -18 -5 1 48.74 18.88 6
 18 5 -1 71.06 26.49 4
 -19 -5 1 107.21 27.36 6
 19 5 -1 57.7 27.78 4
 20 5 -1 50.46 24.5 4
 -20 -5 1 78.56 26.86 6
 -21 -5 1 64.66 26.41 6
 21 5 -1 31.65 23.72 4
 22 5 -1 -4.32 20.39 4
 -22 -5 1 94.71 29.76 6
 -21 6 -1 3.47 17.16 6
 -21 6 -1 13.56 18.66 8
 21 -6 1 49.99 26.83 4
 21 -6 1 -12.09 18.47 3
 20 -6 1 28.69 20.03 3
 -20 6 -1 34.16 18.19 8
 -20 6 -1 34.64 22.03 6
 20 -6 1 55.37 25.88 4
 -19 6 -1 7.43 16.2 8
 -19 6 -1 -8.84 19.18 6
 19 -6 1 22.04 21.79 4
 19 -6 1 43.72 18.92 3
 -18 6 -1 -11.6 16.6 8
 18 -6 1 0.17 15.98 3
 -18 6 -1 26.82 19.35 6
 18 -6 1 6.03 17.5 4
 -17 6 -1 5.53 20.66 6
 17 -6 1 -9.08 13.77 3
 -17 6 -1 -15.86 17.59 8
 17 -6 1 -12.87 18.92 4
 16 -6 1 -1.4 13.68 3
 -16 6 -1 -6.23 17.27 8
 -16 6 -1 15.92 16.06 6
 16 -6 1 12.68 19.2 4
 15 -6 1 14.06 17.25 4
 -15 6 -1 -8.69 19.8 6
 15 -6 1 31.39 15.7 3
 -15 6 -1 -5.73 15.59 8
 -14 6 -1 -6.64 13.82 8
 14 -6 1 7.47 14.1 3
 14 -6 1 -0.64 16.35 4
 -14 6 -1 -6.88 17.11 6
 -13 6 -1 178.44 27.88 8
 -13 6 -1 156.29 26.07 6
 13 -6 1 157.82 22.31 10
 13 -6 1 159.18 28.39 3
 12 -6 1 21.2 13.74 3
 -12 6 -1 12.33 15.53 6
 12 -6 1 8.91 9.46 10
 -12 6 -1 5.55 12.35 8
 -11 6 -1 25.85 14.74 6
 11 -6 1 22.19 9.75 10
 -11 6 -1 57.93 16.84 8
 11 -6 1 33.37 16.06 3
 -10 6 -1 105.14 19.48 8
 -10 6 -1 111.88 14.81 7
 10 -6 1 92.43 19.94 3
 10 -6 1 87.48 15.83 10
 -10 6 -1 73.88 18.09 6
 9 -6 1 42.73 14.12 3
 -9 6 -1 38.45 12.8 8
 -9 6 -1 48.71 10.44 7
 9 -6 1 5.08 11.78 10
 -9 6 -1 26.88 13.27 6
 -8 6 -1 20.44 7.05 7
 8 -6 1 25.78 10.39 10
 -8 6 -1 18.81 10.64 8
 -8 6 -1 31.65 12.03 6
 -7 6 -1 148.82 20.3 6
 -7 6 -1 147.85 15.09 7
 -7 6 -1 133.35 19.02 8
 7 -6 1 142.25 19.69 10
 6 -6 1 130.91 18.19 10
 -6 6 -1 105.68 16.48 6
 -6 6 -1 133.95 14.45 7
 -6 6 -1 152.35 19.33 8
 -5 6 -1 8.08 5.7 7
 -5 6 -1 14.27 10.24 6
 -5 6 -1 19.93 9.62 8
 5 -6 1 7.51 7.52 10
 4 -6 1 1.41 7.09 10
 -4 6 -1 20.02 9.95 6
 -4 6 -1 -0.09 6.7 8
 -4 6 -1 1.88 4.22 7
 3 -6 1 14.07 8.48 10
 -3 6 -1 18.6 7.31 8
 -3 6 -1 15.52 5.95 7
 -3 6 -1 7.83 7.43 6
 2 -6 1 0.99 6.16 10
 -2 6 -1 13.08 7.51 6
 -2 6 -1 6.4 5.68 8
 -1 6 -1 389.97 21.54 5
 1 -6 1 348.89 25.43 10
 -1 6 -1 346.19 24.7 8
 0 6 -1 660.96 34.09 4
 0 6 -1 629.14 28 5
 0 6 -1 655.83 34.8 8
 0 -6 1 595.69 33.2 10
 1 6 -1 26.09 8.38 8
 1 6 -1 32.44 6.54 5
 1 6 -1 21.77 7.95 4
 -1 -6 1 27.5 8.04 10
 2 6 -1 3.95 6.21 8
 -2 -6 1 5.97 5.49 10
 2 6 -1 16.25 7.89 4
 2 6 -1 7.05 4.51 5
 3 6 -1 27.25 8.8 8
 3 6 -1 23.93 8.14 2
 -3 -6 1 19.12 6.96 10
 3 6 -1 10.82 8.95 4
 3 6 -1 23.26 6.34 5
 -4 -6 1 23.48 6.93 10
 4 6 -1 24.73 7.91 2
 4 6 -1 18.26 9.14 4
 4 6 -1 25.95 6.8 5
 4 6 -1 24.09 10.25 8
 5 6 -1 73.82 10.97 5
 5 6 -1 74.39 13.52 4
 5 6 -1 95.7 12.26 2
 5 6 -1 82.85 12.17 3
 6 6 -1 710.46 34.41 5
 6 6 -1 710.18 41.55 4
 6 6 -1 668.86 32.22 2
 6 6 -1 711.56 36.02 3
 7 6 -1 368.85 23.48 2
 7 6 -1 344.06 24.87 5
 7 6 -1 378 27.16 3
 7 6 -1 371.58 31.51 4
 8 6 -1 834.48 37.31 2
 8 6 -1 926.76 44.61 3
 8 6 -1 878.97 50.1 4
 8 6 -1 823.08 41.87 5
 -8 -6 1 834 35.44 9
 -9 -6 1 558.87 27.76 9
 9 6 -1 588.7 31.53 2
 9 6 -1 637.44 37.97 5
 9 6 -1 657.02 38.45 3
 -9 -6 1 612.94 40.05 6
 9 6 -1 655.25 45.34 4
 -10 -6 1 369.1 32.56 6
 10 6 -1 332.63 29.61 5
 10 6 -1 334.54 23.65 2
 10 6 -1 326.21 34.48 4
 10 6 -1 361.64 29.77 3
 11 6 -1 249.48 31.57 4
 11 6 -1 212.35 25.32 5
 11 6 -1 267.84 27.27 3
 -11 -6 1 234.41 26.38 6
 11 6 -1 225.2 19.88 2
 -12 -6 1 537.83 42.27 6
 12 6 -1 573.61 41.21 3
 12 6 -1 514.34 40.46 5
 12 6 -1 469.65 45.22 4
 -13 -6 1 21.3 16.06 6
 13 6 -1 13.17 16.01 4
 13 6 -1 19.39 11.81 3
 -14 -6 1 172.52 28.7 6
 14 6 -1 126.42 21.5 3
 14 6 -1 106.84 27.62 4
 -15 -6 1 16.62 15.53 6
 -15 -6 1 -0.93 14.17 11
 15 6 -1 51.32 21.8 4
 16 6 -1 32.09 21.32 4
 -16 -6 1 30.28 18.64 6
 -16 -6 1 30.53 16.57 11
 -17 -6 1 99.33 26.06 6
 -17 -6 1 98.86 23.85 11
 17 6 -1 77.4 25.56 4
 -18 -6 1 122.98 28.07 6
 -18 -6 1 92.48 23.68 11
 -19 -6 1 88.96 26.63 6
 19 6 -1 68.26 28.35 4
 -20 -6 1 70.06 27.22 6
 20 6 -1 40.7 24.73 4
 -21 -6 1 49.27 23.03 6
 21 6 -1 52.07 26.59 4
 -22 -6 1 33.06 22.59 6
 22 6 -1 20.08 24.22 4
 20 -7 1 -0.45 15.37 4
 -20 7 -1 -5.28 18.88 6
 20 -7 1 -2.68 16.99 3
 -19 7 -1 2.93 19.44 6
 -19 7 -1 57.12 22.33 8
 19 -7 1 44.5 20.36 3
 19 -7 1 43.96 23.09 4
 -18 7 -1 57.88 21.6 8
 -18 7 -1 16.4 17.96 6
 18 -7 1 29.93 17.99 4
 18 -7 1 54.54 22.68 3
 -17 7 -1 80.95 22.96 8
 -17 7 -1 25.8 16.55 6
 17 -7 1 40.15 23.21 4
 17 -7 1 85.25 24.74 3
 16 -7 1 124 27.61 3
 16 -7 1 138.57 32.63 4
 -16 7 -1 107.62 25.14 6
 -16 7 -1 80.49 22.02 8
 -15 7 -1 174.69 28.48 8
 15 -7 1 196.7 32.05 3
 -15 7 -1 140.73 29.83 6
 -14 7 -1 7.77 16.44 6
 14 -7 1 8.81 14.9 3
 -14 7 -1 22.7 15.32 8
 13 -7 1 375.8 40.82 3
 -13 7 -1 424.55 43.15 6
 13 -7 1 386.64 35.2 10
 -13 7 -1 383.08 39.35 8
 12 -7 1 15.07 13.27 3
 12 -7 1 -2.81 11.43 10
 -12 7 -1 9.16 16.46 6
 -12 7 -1 -0.29 15.94 8
 -11 7 -1 130.65 23.28 6
 -11 7 -1 115.65 21.37 8
 11 -7 1 147.72 26.47 3
 11 -7 1 119.25 20.16 10
 10 -7 1 62.54 16.08 10
 -10 7 -1 95.83 17.77 8
 -10 7 -1 123.35 22.27 6
 10 -7 1 66.05 20.17 3
 -9 7 -1 -6.43 8.99 7
 -9 7 -1 -9.33 15.82 6
 9 -7 1 4.11 9.52 10
 -9 7 -1 -13.67 13.18 8
 -8 7 -1 0.55 12.57 8
 8 -7 1 -4.53 11.23 10
 -8 7 -1 16.98 8.37 7
 -8 7 -1 -3.54 12.9 6
 -7 7 -1 20.72 11.25 6
 7 -7 1 23.06 11.02 10
 -7 7 -1 19.64 7.08 7
 -7 7 -1 14.87 9.18 8
 -6 7 -1 106.39 17.83 8
 -6 7 -1 147.86 16.28 7
 6 -7 1 114.78 18.42 10
 -6 7 -1 137.67 21.07 6
 -5 7 -1 285.74 22.34 7
 -5 7 -1 327.02 28.34 8
 5 -7 1 274.25 26.73 10
 -5 7 -1 262.6 26.37 6
 -4 7 -1 637.76 33.54 7
 -4 7 -1 595.15 37.27 8
 4 -7 1 618.94 39.58 10
 -4 7 -1 615.05 39.53 6
 3 -7 1 624.01 38.61 10
 -3 7 -1 638.79 38.84 6
 -3 7 -1 676.33 38.83 8
 -2 7 -1 549.43 34.08 8
 2 -7 1 487.35 33.76 10
 -1 7 -1 962.5 45.21 8
 1 -7 1 852.05 43.49 10
 -1 7 -1 895.64 36.56 5
 0 7 -1 39.92 10.41 8
 0 7 -1 59.82 11.57 4
 0 -7 1 47.35 12.13 10
 0 7 -1 43.84 8.87 5
 1 7 -1 267.02 23.05 8
 -1 -7 1 262.11 22.66 10
 1 7 -1 249.1 23.22 4
 1 7 -1 249.88 17.32 5
 2 7 -1 19.21 9.06 8
 2 7 -1 16.61 5.91 5
 -2 -7 1 11.25 7.3 10
 2 7 -1 16.33 8.36 4
 3 7 -1 0.7 5.85 2
 3 7 -1 -6.16 8.6 4
 3 7 -1 12.36 5.73 5
 -3 -7 1 15.88 7.82 10
 3 7 -1 9.29 7.59 8
 4 7 -1 125.08 17.55 4
 4 7 -1 130.5 17.69 8
 -4 -7 1 147.69 16.37 10
 4 7 -1 122.91 14.89 2
 4 7 -1 126.89 12.86 5
 5 7 -1 167.54 15.72 5
 5 7 -1 114.17 15.13 2
 5 7 -1 167.82 20.1 4
 6 7 -1 68.06 14.69 4
 6 7 -1 68.2 11.33 5
 6 7 -1 43.64 9.28 2
 7 7 -1 484 29.54 2
 7 7 -1 464.46 29.91 5
 7 7 -1 467.38 36.47 4
 7 7 -1 533.81 33.93 3
 8 7 -1 189.84 18.76 2
 8 7 -1 203.95 21.12 5
 8 7 -1 191.24 20.98 3
 8 7 -1 179.81 24.01 4
 9 7 -1 26.44 12.78 4
 9 7 -1 42.8 11.57 5
 9 7 -1 27.32 9.86 3
 -9 -7 1 35.6 8.88 9
 9 7 -1 30.09 8.27 2
 10 7 -1 10.86 9.65 3
 -10 -7 1 9.64 11.95 6
 10 7 -1 4.44 15.73 4
 10 7 -1 1.27 8.01 5
 10 7 -1 3.61 5.85 2
 11 7 -1 17.98 9.57 3
 11 7 -1 32.17 12.08 5
 -11 -7 1 0.61 14.94 6
 11 7 -1 17.9 7.66 2
 11 7 -1 -0.19 16.69 4
 12 7 -1 3.79 9.81 5
 12 7 -1 -15.21 15.81 4
 12 7 -1 -1.4 9.32 3
 -12 -7 1 -3.14 14 6
 -13 -7 1 23.37 15.32 6
 13 7 -1 0.32 21.61 4
 13 7 -1 18 10.08 3
 13 7 -1 5.51 13.03 5
 14 7 -1 11.22 17.98 4
 -14 -7 1 -0.73 15.89 6
 -15 -7 1 2.83 15.72 6
 15 7 -1 5.26 19.11 4
 -16 -7 1 -3.13 17.93 6
 16 7 -1 -6.27 20.39 4
 -16 -7 1 -2.85 14.74 11
 -17 -7 1 18.64 18.54 6
 -17 -7 1 7.1 14.16 11
 17 7 -1 14.07 20.27 4
 -18 -7 1 7.59 15.92 11
 -18 -7 1 1.9 16.65 6
 18 7 -1 6.41 19.96 4
 -19 -7 1 28.33 21.81 6
 19 7 -1 23.05 21.69 4
 -19 -7 1 22.86 16.56 11
 20 7 -1 13.06 22.06 4
 -20 -7 1 2.58 18.61 6
 -21 -7 1 56.9 25.66 6
 21 7 -1 43.46 28.09 4
 -20 8 -1 -21.03 23.19 6
 20 -8 1 6.37 18.41 4
 20 -8 1 -6.73 17.75 3
 -20 8 -1 12.83 18.26 8
 19 -8 1 44.96 21.7 4
 19 -8 1 71.61 26.43 3
 -19 8 -1 32.91 18.55 8
 -19 8 -1 66.37 25.68 6
 18 -8 1 68.36 25.45 4
 18 -8 1 5.53 16.52 3
 -18 8 -1 68.85 22.78 8
 -18 8 -1 61.65 24.45 6
 -17 8 -1 50.7 19.9 8
 -17 8 -1 61.49 22.84 6
 17 -8 1 122.38 29.73 3
 17 -8 1 47.36 22.86 4
 -16 8 -1 219.39 33.66 8
 16 -8 1 144.11 31.09 3
 -16 8 -1 131.52 30.17 6
 16 -8 1 197.46 39.07 4
 -15 8 -1 229.08 35.96 6
 -15 8 -1 299.26 37.13 8
 15 -8 1 260.7 37.64 3
 -14 8 -1 514.18 49.04 6
 -14 8 -1 622.68 51.49 8
 14 -8 1 503.66 50.27 3
 14 -8 1 495.21 43.34 10
 -13 8 -1 212.65 32.99 6
 13 -8 1 213.77 28.54 10
 13 -8 1 243.28 35.8 3
 -13 8 -1 220.02 32.76 8
 -12 8 -1 1046.29 64.84 8
 12 -8 1 1037.28 61 10
 12 -8 1 1050.82 69.07 3
 -12 8 -1 1029.53 65.26 6
 11 -8 1 758.55 57.44 3
 -11 8 -1 817.25 57.13 6
 11 -8 1 698.33 49.9 10
 -11 8 -1 811.38 53.53 8
 -10 8 -1 846.97 57.46 6
 -10 8 -1 891.53 56.41 8
 10 -8 1 851.43 54.6 10
 -9 8 -1 1506.55 76.05 6
 9 -8 1 1597.42 74.69 10
 -9 8 -1 1540.03 73.48 8
 -8 8 -1 1941.08 85.11 6
 -8 8 -1 1997.34 81.75 8
 -8 8 -1 1918.93 69.32 7
 8 -8 1 2068.69 85.12 10
 -7 8 -1 1354.54 55.71 7
 -7 8 -1 1252.88 67.22 6
 7 -8 1 1424.02 69.64 10
 -7 8 -1 1423.25 66.56 8
 -6 8 -1 962.67 45.39 7
 -6 8 -1 874.13 53.89 6
 6 -8 1 991.56 56.14 10
 -6 8 -1 965 53.65 8
 -5 8 -1 1263.1 64.24 6
 -5 8 -1 1302.87 61.95 8
 -5 8 -1 1296.74 53.79 7
 5 -8 1 1348.08 64.41 10
 -4 8 -1 2642.8 83.23 7
 -4 8 -1 2661.44 91.22 8
 4 -8 1 2687.95 94.95 10
 -4 8 -1 2799.13 95.94 6
 -3 8 -1 2595.23 87.64 8
 3 -8 1 2554.92 90.58 10
 -3 8 -1 2561.04 88.85 6
 -2 8 -1 1187.57 54.7 8
 2 -8 1 1068.16 53.93 10
 -1 8 -1 14492.77 289.38 8
 1 -8 1 13803.38 288.21 10
 -1 8 -1 13968.57 266.76 5
 0 8 -1 1030.48 50.37 4
 0 8 -1 965.58 39.48 5
 0 8 -1 1073.04 51.58 8
 0 -8 1 973.48 49.35 10
 1 8 -1 14136.17 289.66 4
 -1 -8 1 14256.07 289.52 10
 1 8 -1 14451.17 267.5 5
 1 8 -1 14604.57 293.15 8
 2 8 -1 4737.76 123.95 2
 -2 -8 1 4603.84 123.14 10
 2 8 -1 4864.16 127.93 8
 2 8 -1 4572.91 125.15 4
 2 8 -1 4719.58 107.76 5
 3 8 -1 3120.98 96.15 8
 -3 -8 1 3127.2 92.14 10
 3 8 -1 3025.11 90.82 2
 3 8 -1 2876.05 94.27 4
 3 8 -1 2966.59 78.9 5
 4 8 -1 3844.43 113.28 8
 4 8 -1 4006.47 107.08 2
 4 8 -1 3758.7 95.05 5
 4 8 -1 4023.32 115.23 4
 -4 -8 1 3906.24 106.51 10
 5 8 -1 2532.13 73.95 5
 5 8 -1 2510.39 89.07 4
 5 8 -1 2692.62 82.1 2
 -5 -8 1 2574.29 79.56 10
 6 8 -1 1840.58 61.44 5
 6 8 -1 1702.2 73.77 4
 6 8 -1 1768.69 64.31 2
 7 8 -1 1925.38 67.93 2
 7 8 -1 1910.56 80.13 4
 7 8 -1 1886.54 65.5 5
 8 8 -1 1638.22 61.06 2
 8 8 -1 1533.14 73.59 4
 8 8 -1 1530.68 60.5 5
 8 8 -1 1588.3 66.32 3
 9 8 -1 1427.76 63.56 3
 9 8 -1 1395.85 59.05 5
 9 8 -1 1269.04 54.25 2
 9 8 -1 1431.23 73.94 4
 10 8 -1 1054.46 52.93 5
 10 8 -1 1051.04 64.06 4
 10 8 -1 1052.11 49.16 2
 10 8 -1 1175.14 58.91 3
 11 8 -1 714.18 56.29 4
 11 8 -1 837.72 48.69 5
 11 8 -1 857.2 51 3
 11 8 -1 814.97 43.17 2
 -11 -8 1 966.63 58 6
 -12 -8 1 1482.01 77.26 6
 12 8 -1 1468.76 70.62 3
 12 8 -1 1474.58 81.27 4
 12 8 -1 1433.84 67.43 5
 13 8 -1 191.71 25.14 5
 13 8 -1 212.27 34.09 4
 -13 -8 1 263.14 33.49 6
 13 8 -1 187 26.9 3
 -14 -8 1 918.97 62.79 6
 14 8 -1 912.99 67.38 4
 15 8 -1 530.15 55.49 4
 -15 -8 1 450.09 46.2 6
 -16 -8 1 434.48 46.77 6
 16 8 -1 421.4 50.84 4
 -17 -8 1 261.04 37.74 11
 -17 -8 1 226.99 35.95 6
 17 8 -1 309.57 46.09 4
 -18 -8 1 142.5 30.53 6
 -18 -8 1 131.55 28.18 11
 18 8 -1 169.94 39.26 4
 19 8 -1 198.1 41.29 4
 -19 -8 1 220.43 36.87 6
 -19 -8 1 184.57 31.67 11
 20 8 -1 37.2 26.31 4
 -20 -8 1 42.42 21.67 6
 21 8 -1 52.66 26.05 4
 -21 -8 1 85.08 25.43 6
 -19 9 -1 65.99 23.65 8
 19 -9 1 13.47 20.78 4
 19 -9 1 56.33 25.72 3
 -19 9 -1 2.9 19.58 6
 18 -9 1 74.94 28.69 4
 18 -9 1 87.36 26.04 3
 -18 9 -1 62.28 25.46 6
 -18 9 -1 102.39 25.81 8
 -17 9 -1 84.63 23.88 8
 17 -9 1 128.88 31.1 3
 -17 9 -1 115.06 29.08 6
 17 -9 1 47.52 20.7 4
 -16 9 -1 77.95 23.23 8
 -16 9 -1 128.04 30.06 6
 16 -9 1 144.13 31.14 3
 -15 9 -1 139.99 27.12 8
 -15 9 -1 181.86 33.95 6
 15 -9 1 134.36 28.32 3
 -14 9 -1 331.46 42.87 6
 14 -9 1 309.08 36.67 10
 14 -9 1 262.17 39.18 3
 -14 9 -1 341.19 37.93 8
 13 -9 1 226.14 36.31 3
 13 -9 1 230.24 32.2 10
 -13 9 -1 227.46 36.02 6
 -13 9 -1 241.94 32.8 8
 12 -9 1 730.41 59.68 3
 -12 9 -1 831.59 61.98 6
 -12 9 -1 879.92 60.08 8
 12 -9 1 900.48 59.69 10
 -11 9 -1 823.01 60.24 6
 11 -9 1 724.23 58.3 3
 -11 9 -1 875.46 57.58 8
 11 -9 1 795.61 56.76 10
 -10 9 -1 1000.01 61.15 8
 10 -9 1 1037.42 63.22 10
 -10 9 -1 1025.18 65.64 6
 -9 9 -1 1649.76 81.61 6
 9 -9 1 1664.42 80.36 10
 -9 9 -1 1622.47 76.83 8
 -8 9 -1 2102.96 87.85 8
 -8 9 -1 2055.47 92.51 6
 -8 9 -1 2052.45 75.15 7
 8 -9 1 2022.3 89.04 10
 -7 9 -1 1833.62 70.24 7
 -7 9 -1 1933.78 86.67 6
 7 -9 1 1867.87 84.94 10
 -7 9 -1 1847.1 80.71 8
 -6 9 -1 2197.41 78.66 7
 -6 9 -1 2251.61 88.89 8
 -6 9 -1 2189.1 92.06 6
 6 -9 1 2238.55 91.56 10
 5 -9 1 2140.02 87.73 10
 -5 9 -1 2083.2 75.64 7
 -5 9 -1 2067.98 85.85 6
 -5 9 -1 2075.92 84.37 8
 4 -9 1 1942.08 82.95 10
 -4 9 -1 2103.63 80.71 8
 -4 9 -1 2085.76 83.51 6
 -3 9 -1 2867.17 97.81 8
 3 -9 1 2951.36 103.28 10
 -2 9 -1 4765.54 132.73 8
 -2 9 -1 4539.59 113.18 5
 2 -9 1 4427.56 132.11 10
 -1 9 -1 2963.98 97.46 8
 1 -9 1 2750.5 96.01 10
 -1 9 -1 2734.69 79.64 5
 0 9 -1 1981.16 77.21 4
 0 9 -1 1996.67 80.07 8
 0 9 -1 2063.54 63.98 5
 0 -9 1 1995.35 77.67 10
 -1 -9 1 4151.91 121.27 10
 1 9 -1 4206.3 101.59 5
 1 9 -1 4253.93 123.01 8
 1 9 -1 3982.57 119.97 4
 2 9 -1 3978.39 117.87 8
 -2 -9 1 3913.75 114.57 10
 2 9 -1 3935.9 116.85 4
 2 9 -1 3871.07 95.89 5
 2 9 -1 3676.6 113.12 2
 3 9 -1 3605.46 107.94 2
 3 9 -1 3666.26 93.2 5
 3 9 -1 3876.38 115.71 8
 3 9 -1 3634.41 113.26 4
 -3 -9 1 3808.67 110.49 10
 4 9 -1 3928.46 119.27 8
 4 9 -1 3835.96 96.82 5
 4 9 -1 3952.77 111.89 2
 -4 -9 1 3868.11 111.29 10
 4 9 -1 3592.16 115.43 4
 -5 -9 1 3176 96.63 10
 5 9 -1 3226.38 98.94 2
 5 9 -1 3162.8 106.91 4
 5 9 -1 3284.55 88.34 5
 6 9 -1 2511.47 85.46 2
 6 9 -1 2662.79 97.06 4
 6 9 -1 2719.61 79.51 5
 7 9 -1 2334.9 92.72 4
 7 9 -1 2288.02 74.64 5
 7 9 -1 2338.8 80.4 2
 8 9 -1 1892.39 68.78 5
 8 9 -1 1867.3 70.68 2
 8 9 -1 1986.03 86.67 4
 9 9 -1 1490.74 62.21 2
 9 9 -1 1541.72 78.62 4
 9 9 -1 1500.73 62.35 5
 10 9 -1 1280.8 59.48 5
 10 9 -1 1296.47 57.77 2
 10 9 -1 1396.86 66.48 3
 10 9 -1 1195.72 71.48 4
 11 9 -1 1106.95 56.63 5
 11 9 -1 1145.29 62.25 3
 11 9 -1 1042.22 68.5 4
 11 9 -1 1040.6 51.65 2
 12 9 -1 1684.47 75.15 5
 12 9 -1 1852.37 94.31 4
 12 9 -1 1770.02 79.88 3
 -13 -9 1 207.8 31.5 6
 13 9 -1 183.35 25.11 5
 13 9 -1 209.2 36.37 4
 -14 -9 1 961.46 65.4 6
 14 9 -1 825.96 68.54 4
 15 9 -1 517.15 55.6 4
 -15 -9 1 487.63 49.26 6
 16 9 -1 351.11 46.79 4
 -16 -9 1 282.75 41.09 6
 17 9 -1 241.89 42.41 4
 -17 -9 1 275.27 40.55 6
 18 9 -1 290 47.74 4
 -18 -9 1 190.55 34.92 6
 -18 -9 1 189.82 33.84 11
 -19 -9 1 106.87 28.86 6
 19 9 -1 116.81 33.6 4
 -19 -9 1 90.55 27.62 11
 -20 -9 1 105.73 30.71 6
 -20 -9 1 88.1 25.44 11
 20 9 -1 116.9 34.65 4
 19 -10 1 6.41 15.78 3
 19 -10 1 23.65 21.97 4
 -19 10 -1 -15.13 15.59 8
 18 -10 1 -4.03 19.36 3
 18 -10 1 26.05 23.25 4
 -18 10 -1 -5.49 19.85 6
 -18 10 -1 18.24 18.08 8
 -17 10 -1 -28.8 23.7 6
 17 -10 1 41.42 22.97 3
 -17 10 -1 -0.93 16.94 8
 -16 10 -1 4.33 16.99 6
 16 -10 1 -3 14.58 3
 -16 10 -1 -3.72 15.62 8
 15 -10 1 -14.22 18.14 3
 -15 10 -1 7.6 19.49 6
 15 -10 1 16.24 19.25 10
 -15 10 -1 -9.07 17.82 8
 -14 10 -1 29.53 18.86 6
 14 -10 1 13.58 15.26 10
 14 -10 1 27.97 19.4 3
 -14 10 -1 42.09 17.86 8
 -13 10 -1 -1.68 14.89 8
 13 -10 1 2.42 14.97 10
 13 -10 1 -30.8 19.94 3
 -13 10 -1 37.4 22.13 6
 12 -10 1 40.92 18.91 10
 12 -10 1 -0.19 16.47 3
 -12 10 -1 25.98 16.86 8
 -12 10 -1 8.44 16.46 6
 -11 10 -1 49.54 17.04 8
 11 -10 1 47.14 17.14 10
 -11 10 -1 28.84 18.64 6
 -10 10 -1 65.64 21.52 8
 -10 10 -1 55.4 20.78 6
 10 -10 1 31.55 17.73 10
 -9 10 -1 41.05 21.12 6
 -9 10 -1 15.58 13.65 8
 9 -10 1 39.42 16.96 10
 -8 10 -1 15.03 16.75 6
 8 -10 1 0.75 14.09 10
 -8 10 -1 7.14 13.26 8
 7 -10 1 149.5 26.31 10
 -7 10 -1 87.04 16.34 7
 -7 10 -1 93.92 20.17 8
 -7 10 -1 99.71 21.99 6
 6 -10 1 1.75 14.28 10
 -6 10 -1 16.62 9.74 7
 -6 10 -1 25.24 11.5 8
 -6 10 -1 7.92 15.8 6
 -5 10 -1 -10.17 14.32 6
 5 -10 1 4.94 14.54 10
 -5 10 -1 0.56 11.47 8
 -4 10 -1 4.68 11.74 8
 4 -10 1 25.44 16.38 10
 3 -10 1 48.41 18.72 10
 -3 10 -1 30.49 12.45 8
 -3 10 -1 38.09 10.74 5
 2 -10 1 57.72 16.44 10
 -2 10 -1 98.66 18.86 8
 -2 10 -1 106.61 15.29 5
 1 -10 1 -6.59 12.5 10
 -1 10 -1 1.37 10.91 8
 -1 10 -1 2.39 5.83 5
 0 10 -1 37.97 15.32 8
 0 10 -1 33.55 9.19 5
 0 -10 1 14.3 10.47 10
 -1 -10 1 8.31 10.42 10
 1 10 -1 -5.49 11.15 8
 1 10 -1 -7.91 6.57 5
 1 10 -1 10.46 11.28 4
 -2 -10 1 41 14.56 10
 2 10 -1 72.76 18.73 8
 2 10 -1 56.32 13.63 4
 2 10 -1 48.59 9.54 5
 2 10 -1 62.57 15.28 2
 3 10 -1 156.17 22.99 4
 -3 -10 1 159.14 21.89 10
 3 10 -1 201.54 28.07 8
 3 10 -1 165.89 22.48 2
 3 10 -1 193.28 17.7 5
 4 10 -1 46.59 15.38 4
 4 10 -1 63.15 21.06 8
 4 10 -1 45.18 9.16 5
 4 10 -1 42.62 12.93 2
 -4 -10 1 58.1 14.78 10
 5 10 -1 22.5 15.08 4
 5 10 -1 7.8 7 5
 5 10 -1 21.97 14.87 8
 -5 -10 1 0.97 8.71 10
 5 10 -1 -0.34 9.43 2
 6 10 -1 9.61 10.67 2
 -6 -10 1 -3.48 7.96 10
 6 10 -1 18.67 15.45 4
 6 10 -1 15.11 8.96 5
 7 10 -1 46.12 14.7 2
 7 10 -1 50.4 12.15 5
 7 10 -1 70.26 20.53 4
 8 10 -1 127.4 17.5 5
 8 10 -1 98.18 17.53 2
 8 10 -1 109.77 24.08 4
 9 10 -1 102.94 17.58 2
 9 10 -1 123.64 27.43 4
 10 10 -1 68 21.54 4
 10 10 -1 97.2 17.35 2
 11 10 -1 128.44 31.25 4
 12 10 -1 59.2 20.09 3
 12 10 -1 33.7 19.7 4
 -13 -10 1 11.07 17.36 6
 13 10 -1 63.25 25.78 4
 14 10 -1 16.19 21.66 4
 -14 -10 1 12.52 16.71 6
 15 10 -1 18.43 21.88 4
 -15 -10 1 22.13 21.84 6
 -16 -10 1 16.57 20.82 6
 16 10 -1 32.13 24.96 4
 17 10 -1 50.44 28.11 4
 -17 -10 1 19.73 19.54 6
 -18 -10 1 47.22 22.42 11
 18 10 -1 30.03 22.51 4
 -18 -10 1 10.31 20.5 6
 -19 -10 1 -22.22 18.53 11
 19 10 -1 -12.81 22.32 4
 20 10 -1 53.75 28.51 4
 -20 -10 1 38.3 20.1 11
 -20 -10 1 6.72 22.78 6
 18 -11 1 10.63 15.79 4
 18 -11 1 -1.2 17.55 3
 -18 11 -1 -1.76 16.75 6
 -18 11 -1 6.02 15.82 8
 -17 11 -1 -16.86 17.09 6
 17 -11 1 -8.34 17.29 3
 -17 11 -1 4.36 16.14 8
 16 -11 1 27.02 20.18 3
 -16 11 -1 49.4 26.53 6
 -16 11 -1 -1.63 13.52 8
 15 -11 1 26.48 22.35 3
 -15 11 -1 14.74 17.62 8
 -15 11 -1 20.01 18.51 6
 15 -11 1 -13.06 15.22 10
 14 -11 1 139.54 28.52 10
 14 -11 1 83.43 26.87 3
 -14 11 -1 77.31 21.35 8
 -14 11 -1 110.15 31.54 6
 13 -11 1 -4.75 16.02 3
 13 -11 1 21.24 14.82 10
 -13 11 -1 -16.04 21.32 6
 -13 11 -1 3.46 14.82 8
 -12 11 -1 59.82 22.64 6
 12 -11 1 77.33 24.12 10
 -12 11 -1 74.41 20.05 8
 12 -11 1 68.01 21.71 3
 -11 11 -1 -13.51 18.2 6
 11 -11 1 3.81 15.37 10
 -11 11 -1 3.77 13.94 8
 -10 11 -1 -7.41 14.4 8
 10 -11 1 -13.25 16.32 10
 -10 11 -1 -3.3 16.25 6
 -9 11 -1 -22.75 21.49 6
 -9 11 -1 -34.79 18.78 8
 9 -11 1 -12.48 16.86 10
 -8 11 -1 -22.13 15.54 8
 8 -11 1 -6.49 16.26 10
 -8 11 -1 -39.01 22.15 6
 7 -11 1 -13.17 18.58 10
 -7 11 -1 14.33 17.53 6
 -7 11 -1 -6.4 13.41 8
 6 -11 1 -18.46 18.54 10
 -6 11 -1 21.68 14.4 8
 -6 11 -1 -0.11 16.4 6
 -5 11 -1 67.32 18.29 8
 5 -11 1 77.5 21.59 10
 4 -11 1 81.59 21.1 10
 -4 11 -1 117.9 21.73 8
 -3 11 -1 110.32 16.68 5
 3 -11 1 58.65 18.1 10
 -3 11 -1 85.22 18.45 8
 -2 11 -1 111.92 16.01 5
 -2 11 -1 142.06 23.13 8
 2 -11 1 119.1 23.65 10
 -1 11 -1 46.81 14.56 8
 1 -11 1 34.29 14.15 10
 0 11 -1 103.66 20.69 8
 0 -11 1 102.2 21.09 10
 1 11 -1 64.47 17.71 2
 1 11 -1 74.45 20.08 4
 -1 -11 1 46.17 15.28 10
 1 11 -1 61.11 16.67 8
 2 11 -1 0.14 12.36 4
 2 11 -1 -1.4 11.75 2
 -2 -11 1 -0.48 9.99 10
 2 11 -1 -7.11 12.49 8
 3 11 -1 -2.17 13.7 8
 -3 -11 1 16.13 13.6 10
 3 11 -1 13.02 12.24 2
 3 11 -1 2.11 12.08 4
 4 11 -1 13.79 12.77 2
 4 11 -1 -0.08 13.36 4
 4 11 -1 22.89 14.35 8
 -4 -11 1 -2.85 9.69 10
 5 11 -1 10.16 15.45 4
 5 11 -1 16.19 14.96 8
 -5 -11 1 13.03 12.32 10
 5 11 -1 18.82 11.82 2
 6 11 -1 34.71 13.14 2
 -6 -11 1 38.13 13.17 10
 6 11 -1 36.3 17.06 4
 7 11 -1 36.92 19.65 4
 7 11 -1 9.05 10.01 2
 8 11 -1 24.06 14.9 4
 8 11 -1 51.25 14.74 2
 9 11 -1 68.77 16.01 2
 9 11 -1 158.04 30.61 4
 10 11 -1 105.15 18.56 2
 10 11 -1 106.57 26.24 4
 11 11 -1 35.13 19.81 4
 12 11 -1 47.35 20.55 4
 13 11 -1 13.96 21.23 4
 -13 -11 1 -8.38 17.66 6
 -14 -11 1 12.51 17.95 6
 14 11 -1 37.31 24.33 4
 -15 -11 1 10.94 18.07 6
 15 11 -1 5.32 21.82 4
 -16 -11 1 11.4 18.47 6
 16 11 -1 50.63 26.46 4
 -17 -11 1 7.52 17.83 6
 17 11 -1 30.1 23.49 4
 18 11 -1 30.51 25.65 4
 -18 -11 1 61.18 27.1 6
 -19 -11 1 54.12 25.89 11
 -19 -11 1 37.96 24.4 6
 19 11 -1 60.96 30.6 4
 -17 12 -1 27.93 20.24 8
 -17 12 -1 0.23 19.46 6
 17 -12 1 -6.07 19.62 3
 -16 12 -1 44.73 18.83 8
 -16 12 -1 43.35 24.58 6
 16 -12 1 -0.31 15.8 3
 15 -12 1 24.74 20.61 3
 -15 12 -1 42.55 21.44 6
 -15 12 -1 28.49 17.05 8
 15 -12 1 25.54 16.43 10
 -14 12 -1 5.64 14.6 8
 14 -12 1 -9.62 16.87 10
 -14 12 -1 15.03 19.85 6
 14 -12 1 -6.86 16.88 3
 13 -12 1 40.92 16.67 10
 -13 12 -1 28.5 17.94 8
 -13 12 -1 49.46 20.17 6
 13 -12 1 52.77 22.72 3
 -12 12 -1 -13.79 18.34 6
 -12 12 -1 -17.71 18.63 8
 12 -12 1 -22.29 20.11 10
 -11 12 -1 13.63 17.26 6
 11 -12 1 25.85 21.1 10
 -11 12 -1 15.97 13.16 8
 -10 12 -1 62.67 20.32 8
 10 -12 1 28.05 17.35 10
 -10 12 -1 79.64 21.81 6
 -9 12 -1 112.26 27.26 6
 -9 12 -1 86.64 23.26 8
 9 -12 1 79.71 24.96 10
 8 -12 1 54.72 19.21 10
 -8 12 -1 19.76 15.09 8
 -8 12 -1 77.08 26.26 6
 7 -12 1 64.38 19.41 10
 -7 12 -1 30.31 18.76 6
 -7 12 -1 24.69 15.29 8
 -6 12 -1 92.36 20.94 8
 6 -12 1 98.27 23.92 10
 -5 12 -1 116.44 22.57 8
 5 -12 1 93.15 24.41 10
 -4 12 -1 18.05 14.07 8
 4 -12 1 25.18 16.37 10
 -3 12 -1 16.3 14.85 8
 3 -12 1 29.5 14.99 10
 2 -12 1 753.02 53.83 10
 -2 12 -1 668.45 49.3 8
 -1 12 -1 938.3 59.33 8
 1 -12 1 872.7 57.84 10
 0 12 -1 2003.99 88.78 8
 0 -12 1 1919.67 87.38 10
 -1 -12 1 4.24 14.9 10
 1 12 -1 80.89 21.47 2
 1 12 -1 38.25 17.13 4
 1 12 -1 50.03 18.54 8
 -2 -12 1 229.49 30.55 10
 2 12 -1 161.25 26.43 4
 2 12 -1 265.72 32.04 8
 2 12 -1 228.92 30.1 2
 3 12 -1 394.14 38.56 8
 3 12 -1 367.41 38.52 4
 3 12 -1 431.81 40.81 2
 -3 -12 1 468.09 39.53 10
 -4 -12 1 218.56 28.74 10
 4 12 -1 220.34 31.1 8
 4 12 -1 258.15 33.09 4
 4 12 -1 209.22 28.27 2
 5 12 -1 191.89 25.35 2
 -5 -12 1 221.63 27.47 10
 5 12 -1 222.1 32.38 4
 6 12 -1 259.32 35.26 4
 6 12 -1 225.14 28.5 2
 -6 -12 1 284.07 30.12 10
 7 12 -1 207.69 32.88 4
 7 12 -1 174.82 24.85 2
 8 12 -1 119.37 27.69 4
 8 12 -1 111.65 21.18 2
 9 12 -1 4.35 16.66 4
 9 12 -1 19.78 10.78 2
 10 12 -1 6.52 19.37 4
 10 12 -1 9.38 10.9 2
 11 12 -1 57.26 20.3 4
 12 12 -1 -55.45 27.45 4
 -13 -12 1 162.7 32.55 6
 13 12 -1 114.44 29.71 4
 14 12 -1 6.55 20.36 4
 -14 -12 1 8.57 19.94 6
 -15 -12 1 83.96 27.93 6
 15 12 -1 43.46 23.06 4
 -16 -12 1 60.55 26.81 6
 16 12 -1 90.42 29.61 4
 17 12 -1 77.79 32.11 4
 -17 -12 1 64.68 26.68 6
 -18 -12 1 48.74 24.73 6
 18 12 -1 22.83 22.94 4
 16 -13 1 53.65 24.48 3
 16 -13 1 81.24 26.63 10
 -16 13 -1 113.64 31.88 6
 15 -13 1 88.07 30.39 3
 -15 13 -1 92.35 29.84 6
 15 -13 1 60.25 23.8 10
 -15 13 -1 96.13 25.16 8
 14 -13 1 34.91 22.01 3
 -14 13 -1 51.51 22.64 6
 -14 13 -1 59.09 22.72 8
 14 -13 1 15.68 14.64 10
 -13 13 -1 100.98 24.6 8
 13 -13 1 121.09 27.94 3
 13 -13 1 83.74 26.51 10
 -13 13 -1 142.67 32.38 6
 -12 13 -1 70.82 21.78 8
 -12 13 -1 49.66 24.08 6
 12 -13 1 109.7 29.53 10
 -11 13 -1 180.22 30.25 8
 11 -13 1 168.5 32.99 10
 -11 13 -1 143.73 32.13 6
 10 -13 1 319.43 42.53 10
 -10 13 -1 285.98 41.59 6
 -10 13 -1 296.82 38.26 8
 -9 13 -1 458.47 50.25 6
 9 -13 1 537.97 52.6 10
 -9 13 -1 357.27 41.04 8
 -8 13 -1 506.67 52.13 6
 8 -13 1 532.5 52.39 10
 -8 13 -1 444.94 44.6 8
 -7 13 -1 727.05 56.13 8
 7 -13 1 934.71 69 10
 6 -13 1 832.09 63.22 10
 -6 13 -1 687.82 53.18 8
 5 -13 1 772.91 61.72 10
 -5 13 -1 897.11 60.21 8
 4 -13 1 1030.28 68.45 10
 -4 13 -1 916.69 62.51 8
 3 -13 1 964.48 67.19 10
 -3 13 -1 1097.65 66.99 8
 2 -13 1 454.14 45.8 10
 -2 13 -1 530.14 46.88 8
 -1 13 -1 624.23 50.13 8
 1 -13 1 487.47 47.47 10
 0 -13 1 803.79 56.87 10
 0 13 -1 820.53 58.26 8
 0 13 -1 753.49 55.85 2
 1 13 -1 603.23 51.11 2
 1 13 -1 623.67 51.63 8
 -1 -13 1 543.15 47.49 10
 -2 -13 1 958.9 62.25 10
 2 13 -1 1003.32 65.35 2
 2 13 -1 884.5 60.51 4
 2 13 -1 906.01 64.26 8
 3 13 -1 1010.13 66.25 4
 3 13 -1 1082.55 68.49 8
 3 13 -1 1071.09 65.69 2
 -3 -13 1 1079.64 64.66 10
 -4 -13 1 956.29 59.48 10
 4 13 -1 952.55 62.11 2
 4 13 -1 1024.65 65.31 8
 4 13 -1 982.89 64.88 4
 5 13 -1 853.79 57.07 2
 5 13 -1 862.87 62 4
 -5 -13 1 823.43 54.21 10
 6 13 -1 850.89 62.94 4
 6 13 -1 877.37 58.02 2
 -6 -13 1 809.27 52.92 10
 7 13 -1 963.26 67.74 4
 7 13 -1 830.68 56.74 2
 8 13 -1 579.79 57.02 4
 8 13 -1 688.96 50.45 2
 9 13 -1 493.4 42.82 2
 9 13 -1 562.73 54.17 4
 10 13 -1 410.01 47.4 4
 10 13 -1 396.34 38.24 2
 11 13 -1 430.76 50.1 4
 12 13 -1 63.75 25.36 4
 13 13 -1 454.13 54.42 4
 14 13 -1 128.95 34.79 4
 -14 -13 1 166.33 32.19 6
 15 13 -1 155.71 37.29 4
 -15 -13 1 230.59 39.67 6
 -16 -13 1 191.91 37.07 6
 16 13 -1 235.52 42.87 4
 17 13 -1 71.62 27.72 4
 -17 -13 1 176.75 36.73 6
 -15 14 -1 0.38 19.88 6
 15 -14 1 33.09 22.43 3
 15 -14 1 30.28 19.11 10
 14 -14 1 2.94 17.99 3
 14 -14 1 5.08 17.64 10
 -13 14 -1 36.06 21.12 8
 -13 14 -1 79.21 29.56 6
 13 -14 1 26.25 22.13 3
 13 -14 1 51.75 24.48 10
 -12 14 -1 46.93 20.17 8
 -12 14 -1 0.51 17.19 6
 12 -14 1 68.77 27.57 10
 -11 14 -1 11.64 16.55 8
 11 -14 1 20.86 20.75 10
 -11 14 -1 54.79 27.85 6
 -10 14 -1 -2.96 18.2 6
 -10 14 -1 -11.75 15.05 8
 10 -14 1 25.99 23.62 10
 9 -14 1 15.18 19.01 10
 -9 14 -1 -4.41 13.99 8
 8 -14 1 133.07 31.62 10
 -8 14 -1 120.89 26.64 8
 7 -14 1 26.88 24.86 10
 -7 14 -1 35.94 19.15 8
 6 -14 1 72.83 25.74 10
 -6 14 -1 53.47 19.58 8
 -5 14 -1 71.68 22.98 8
 5 -14 1 54.38 22.92 10
 4 -14 1 18.96 17.8 10
 -4 14 -1 20.05 19.38 8
 -3 14 -1 -6.26 16.63 8
 3 -14 1 -11.18 17.74 10
 -2 14 -1 24.06 17.62 8
 2 -14 1 7.73 16.67 10
 -1 14 -1 32.81 20.37 2
 1 -14 1 15.37 19.6 10
 -1 14 -1 23.5 17.79 8
 0 -14 1 -16.13 18.9 10
 0 14 -1 20.18 18 2
 0 14 -1 16.23 16.99 8
 1 14 -1 14.06 15.92 2
 1 14 -1 64.36 21.57 8
 -1 -14 1 32.36 15.54 10
 2 14 -1 77.28 22.78 4
 2 14 -1 123.07 27.8 2
 2 14 -1 75.7 23.02 8
 -2 -14 1 44.6 19.91 10
 -3 -14 1 68.3 21.64 10
 3 14 -1 26.45 18.5 8
 3 14 -1 67.51 21.6 2
 3 14 -1 51.18 21.75 4
 4 14 -1 62.07 21.64 8
 4 14 -1 26.25 19.05 4
 -4 -14 1 53.01 18.64 10
 4 14 -1 30.33 19.21 2
 -5 -14 1 71.17 21.28 10
 5 14 -1 28 20.69 4
 5 14 -1 82.97 23.09 2
 6 14 -1 69.27 26.43 4
 6 14 -1 45.79 18.15 2
 7 14 -1 31.11 16.55 2
 7 14 -1 37.68 21.19 4
 8 14 -1 77.18 25.92 4
 8 14 -1 25.56 17.63 2
 9 14 -1 43.1 26.42 4
 9 14 -1 32.28 15.1 2
 10 14 -1 -5.63 17.21 4
 11 14 -1 -20.39 21.06 4
 12 14 -1 0.17 19.03 4
 13 14 -1 -3.95 20.78 4
 14 14 -1 -7.43 20.3 4
 -14 -14 1 -12.14 17.65 6
 -15 -14 1 25.26 21.08 6
 15 14 -1 -4.06 18.14 4
 16 14 -1 20.46 20.93 4
 -16 -14 1 63.16 26.09 6
 14 -15 1 -5.6 19.16 3
 -14 15 -1 18.99 22.95 6
 14 -15 1 6.06 22.27 10
 13 -15 1 14.77 16.29 3
 13 -15 1 58.17 29.22 10
 -13 15 -1 19.15 21.5 6
 -12 15 -1 -14.12 20.39 6
 12 -15 1 38.2 22.35 10
 11 -15 1 7.15 22.22 10
 -11 15 -1 20.04 16.99 8
 -10 15 -1 12.08 15.68 8
 10 -15 1 40.23 22.89 10
 -9 15 -1 14.93 15.9 8
 9 -15 1 6.66 22.63 10
 8 -15 1 -19.36 21.08 10
 -8 15 -1 -10.7 13.67 8
 -7 15 -1 53.02 20.24 8
 7 -15 1 -22.2 21 10
 -6 15 -1 7.83 15.47 8
 6 -15 1 12.17 22.02 10
 5 -15 1 -19.78 22.71 10
 -5 15 -1 -21.53 19.22 8
 4 -15 1 8.14 20 10
 -4 15 -1 -5.86 14.81 8
 3 -15 1 -10.16 17.15 10
 -3 15 -1 3.73 16.42 8
 -2 15 -1 2.46 15.91 2
 -2 15 -1 -18.05 14.94 8
 2 -15 1 5.22 17.61 10
 -1 15 -1 23.71 18.27 8
 1 -15 1 23.66 21.06 10
 -1 15 -1 8.06 17.2 2
 0 15 -1 43.97 18.82 2
 0 -15 1 69.16 24.43 10
 0 15 -1 55.51 22.57 8
 1 15 -1 17.43 15.91 8
 1 15 -1 13.72 16.72 2
 -1 -15 1 32.17 20.98 10
 2 15 -1 31.85 19.38 2
 2 15 -1 63.29 23.82 8
 -2 -15 1 13.07 14.58 10
 -3 -15 1 37.54 20.05 10
 3 15 -1 56.46 23.45 8
 3 15 -1 52.85 23.76 4
 3 15 -1 13.39 15.84 2
 4 15 -1 24.96 21.15 8
 4 15 -1 8.79 16.77 2
 4 15 -1 13.88 18.03 4
 -4 -15 1 62.05 21.59 10
 5 15 -1 3.41 14.55 2
 -5 -15 1 -7.02 11.7 10
 5 15 -1 17.64 16.78 4
 6 15 -1 20.81 19.48 4
 6 15 -1 27.88 18.87 2
 7 15 -1 -0.95 14.09 2
 7 15 -1 2.34 20.06 4
 8 15 -1 -5.14 19.81 4
 8 15 -1 17.62 15.85 2
 9 15 -1 18.66 15.54 2
 9 15 -1 25.56 23.36 4
 10 15 -1 9.78 20.67 4
 11 15 -1 -3.77 20.15 4
 12 15 -1 51.62 26.5 4
 13 15 -1 71.79 28.93 4
 14 15 -1 -39.89 25.27 4
 -14 -15 1 10.16 23.42 6
 -15 -15 1 19.53 21.96 6
 15 15 -1 80.79 33.26 4
 12 -16 1 -25.43 21.99 10
 11 -16 1 6.33 20.11 10
 10 -16 1 -29.43 24.87 10
 9 -16 1 -27.34 23.05 10
 8 -16 1 -26.27 24.48 10
 -8 16 -1 18.87 17.54 8
 7 -16 1 -18.88 20.44 10
 -7 16 -1 22.79 19.77 8
 6 -16 1 -18.59 23.19 10
 -6 16 -1 -12.96 14.61 8
 5 -16 1 19.81 24.38 10
 -5 16 -1 14.33 17.64 8
 4 -16 1 12.19 17.07 10
 -4 16 -1 -8.33 17.55 2
 -4 16 -1 11.32 13.27 8
 -3 16 -1 19.49 15.43 2
 -3 16 -1 34.29 20.46 8
 3 -16 1 58.42 24.56 10
 2 -16 1 127.51 30.22 10
 -2 16 -1 121.29 26.71 8
 -2 16 -1 83.6 24.51 2
 -1 16 -1 195.36 34 8
 1 -16 1 161.45 31.08 10
 -1 16 -1 187.07 32.4 2
 0 16 -1 146.75 30.22 8
 0 16 -1 187.35 35.02 2
 0 -16 1 143.57 31.65 10
 1 16 -1 33.08 19.86 8
 -1 -16 1 22.4 18.18 10
 1 16 -1 -0.03 17.03 2
 2 16 -1 -6.75 17.12 8
 -2 -16 1 -2.51 15.71 10
 2 16 -1 -9.51 20.03 2
 3 16 -1 1.26 18.78 2
 -3 -16 1 -22.51 20 10
 3 16 -1 -23.49 19.01 8
 4 16 -1 22.71 18.23 4
 -4 -16 1 -9.58 15.97 10
 4 16 -1 -12.5 18.51 2
 5 16 -1 -3.63 18.06 2
 5 16 -1 40.18 24.19 4
 6 16 -1 -10.61 17.73 2
 6 16 -1 26.88 19.82 4
 7 16 -1 16.02 14.72 2
 7 16 -1 8.66 22.05 4
 8 16 -1 27.01 17.16 2
 8 16 -1 -10.05 18.77 4
 9 16 -1 30.9 24.49 4
 9 16 -1 -7.36 16.25 2
 10 16 -1 -21.36 22.12 4
 11 16 -1 10.9 20.13 4
 12 16 -1 -9.05 23.79 4
 13 16 -1 -15.5 22.67 4
 10 -17 1 7.98 18.21 10
 9 -17 1 66.3 28.57 10
 8 -17 1 42.98 25.09 10
 7 -17 1 13.55 20.84 10
 -6 17 -1 77.9 25.56 2
 6 -17 1 73.59 23.65 10
 -6 17 -1 62.6 21.06 8
 5 -17 1 104.05 29.51 10
 -5 17 -1 116.2 28.54 2
 -5 17 -1 147.49 31.23 8
 -4 17 -1 107.29 29.19 2
 4 -17 1 151.45 34.19 10
 -4 17 -1 106.69 29.18 8
 3 -17 1 34.69 22.95 10
 -3 17 -1 113.22 29.91 2
 -3 17 -1 99.26 26.68 8
 -2 17 -1 132.11 30.99 8
 -2 17 -1 124.95 29.83 2
 2 -17 1 118.37 31.02 10
 1 -17 1 61.72 22.96 10
 -1 17 -1 70.08 25.02 8
 -1 17 -1 95.76 27.8 2
 0 17 -1 23.67 17.26 2
 0 -17 1 21.99 20.08 10
 0 17 -1 64.62 23.52 8
 1 17 -1 72.38 26.82 2
 1 17 -1 51.26 23.05 8
 -1 -17 1 79.79 26.93 10
 -2 -17 1 69.17 23.44 10
 2 17 -1 32.17 19.23 2
 2 17 -1 25.22 19.34 8
 3 17 -1 63.31 24.94 8
 -3 -17 1 78.59 24.61 10
 3 17 -1 23.82 17.6 2
 -4 -17 1 59.44 21.43 10
 4 17 -1 38.81 20.73 2
 5 17 -1 17.29 18.97 4
 5 17 -1 5.57 17.77 2
 6 17 -1 67.77 27.14 4
 6 17 -1 85.36 25.53 2
 7 17 -1 105.44 32.2 4
 7 17 -1 63.19 22.95 2
 8 17 -1 97.86 30.98 4
 8 17 -1 75.08 22.71 2
 9 17 -1 53.06 26.62 4
 10 17 -1 106.56 33.51 4
 11 17 -1 23.61 21.2 4
 12 17 -1 130.03 36.14 4
 -8 18 -1 25.16 21.07 2
 8 -18 1 -6.58 22.9 10
 -7 18 -1 40.66 22.36 2
 7 -18 1 25.01 23.72 10
 6 -18 1 17.84 22.8 10
 -6 18 -1 24.81 19.07 2
 5 -18 1 1.28 21.31 10
 -5 18 -1 2.55 17.63 2
 4 -18 1 41.24 28.12 10
 -4 18 -1 82.57 27.35 2
 -3 18 -1 21.75 19.99 2
 3 -18 1 65.21 23.97 10
 -3 18 -1 51.73 23.9 8
 -2 18 -1 9.33 19.48 8
 2 -18 1 25.7 24.61 10
 -2 18 -1 53.96 24.83 2
 -1 18 -1 7.42 17.42 8
 1 -18 1 71 28.94 10
 -1 18 -1 16.03 20.6 2
 0 18 -1 15.44 16.99 2
 0 18 -1 24.01 19.71 8
 0 -18 1 60.37 27.9 10
 1 18 -1 -4.67 21.32 8
 1 18 -1 33.89 24.24 2
 -1 -18 1 37.81 21.56 10
 2 18 -1 -6.92 19.67 2
 2 18 -1 22.1 21.19 8
 -2 -18 1 23.9 21.51 10
 -3 -18 1 28.85 19.78 10
 3 18 -1 71.23 26.39 2
 4 18 -1 28.98 19.4 2
 5 18 -1 17.08 18.22 2
 6 18 -1 66.57 29.11 4
 6 18 -1 -0.2 17.63 2
 7 18 -1 36.03 24.27 4
 7 18 -1 78.1 26.63 2
 8 18 -1 51.44 25.72 4
 8 18 -1 15.03 17.27 2
 9 18 -1 -28.75 22.56 4
 -4 19 -1 -3.84 18.2 2
 4 -19 1 50.45 25.91 10
 3 -19 1 5.15 22.03 10
 -3 19 -1 -9.29 15.36 2
 -2 19 -1 -25.7 19.92 2
 2 -19 1 -6.75 21.57 10
 -1 19 -1 12.84 19.83 2
 1 -19 1 9.16 20.36 10
 -1 19 -1 -38.44 24.14 8
 0 19 -1 0.5 16.53 2
 0 19 -1 -43.59 22.74 8
 -1 -19 1 38.19 25.22 10
 1 19 -1 -20.27 22.61 8
 1 19 -1 14.04 18.49 2
 2 19 -1 -8.26 18.47 8
 -2 -19 1 0.6 15.2 10
 2 19 -1 6.48 19.59 2
 3 19 -1 -5.99 18.9 2
 4 19 -1 31.07 20.26 2
 5 19 -1 49.59 26.2 2
 6 19 -1 8.66 17.77 2
 7 17 2 36.91 24.8 4
 7 17 2 0.89 16.4 2
 6 17 2 -18.76 21.27 2
 5 17 2 7.04 17.23 2
 4 17 2 32.47 20.2 2
 3 17 2 13.8 21.11 2
 2 17 2 6.63 22.57 2
 1 17 2 0.04 22.71 2
 -1 -17 -2 34.56 23.63 10
 0 -17 -2 27.1 20.94 10
 0 17 2 -18.83 27.51 2
 1 -17 -2 30.4 18.25 10
 -1 17 2 -7.18 21.36 2
 -2 17 2 -14.77 19.79 2
 2 -17 -2 -25.4 21.38 10
 3 -17 -2 23.34 19.88 10
 -3 17 2 -12.86 25.22 2
 -4 17 2 21.24 21.16 2
 4 -17 -2 -64.55 27.4 10
 5 -17 -2 -1.77 20.89 10
 -5 17 2 -29.99 22.84 2
 6 -17 -2 0.73 17.53 10
 -6 17 2 5.31 20.77 2
 -7 17 2 0.61 18.18 2
 7 -17 -2 -3.81 21.94 10
 10 16 2 64.27 29.48 4
 10 16 2 -17.05 17.03 2
 9 16 2 32.76 25.81 4
 9 16 2 15.28 18.42 2
 8 16 2 34.84 22.86 4
 8 16 2 19.26 21.51 2
 7 16 2 45.22 22.24 2
 7 16 2 53.59 27.29 4
 6 16 2 41.48 24.63 4
 6 16 2 2.06 17.97 2
 5 16 2 -16.19 22.35 2
 4 16 2 3.35 17.28 2
 3 16 2 15.15 21.24 2
 2 16 2 29.38 22.25 2
 -2 -16 -2 -3.34 17.14 10
 1 16 2 0.87 19.48 2
 -1 -16 -2 3.07 14.84 10
 0 -16 -2 17.91 21.33 10
 0 16 2 0.28 19.01 2
 -1 16 2 -13.22 19.96 2
 1 -16 -2 -54.52 27.19 10
 -2 16 2 20.03 21.72 2
 2 -16 -2 -28.68 23.13 10
 3 -16 -2 -20.99 20.94 10
 -3 16 2 -14.93 20.1 2
 -4 16 2 -6.78 16.84 2
 4 -16 -2 -24.13 20.44 10
 5 -16 -2 -24.58 21.37 10
 -5 16 2 -20.72 20.83 2
 -6 16 2 -12.6 18.6 2
 6 -16 -2 -21.12 24.81 10
 -7 16 2 -29.76 22.95 2
 7 -16 -2 -18.95 24.4 10
 -8 16 2 10.55 18.14 2
 8 -16 -2 -19.03 23.22 10
 -9 16 2 18.25 20.16 2
 9 -16 -2 -45.19 27.61 10
 -10 16 2 -24.28 19.04 2
 10 -16 -2 -1.54 18.14 10
 12 15 2 29.05 22.09 4
 11 15 2 11.59 15.15 2
 11 15 2 30.89 24.28 4
 10 15 2 31.75 22.05 4
 10 15 2 22.6 18.23 2
 9 15 2 18.33 17.41 2
 9 15 2 53.77 27.2 4
 8 15 2 43.49 26.66 4
 8 15 2 7.82 16.91 2
 7 15 2 3.37 19.41 4
 7 15 2 -31.97 19.88 2
 6 15 2 24.82 19.42 4
 6 15 2 -2.94 18.9 2
 5 15 2 -1.66 17.11 4
 5 15 2 -1.61 17.33 2
 4 15 2 11.7 17.35 2
 3 15 2 31.97 21.98 2
 2 15 2 -7.01 19.17 2
 -2 -15 -2 25.61 19.58 10
 -1 -15 -2 15.8 18.91 10
 1 15 2 5.57 19.19 2
 0 15 2 38.93 25.01 2
 0 -15 -2 7.66 18.25 10
 1 -15 -2 -0.03 15.35 10
 -1 15 2 19.34 24.14 2
 -2 15 2 -3.21 20.62 2
 2 -15 -2 -35.14 21.65 10
 -3 15 2 27.27 21.27 2
 3 -15 -2 -16.08 21.09 10
 4 -15 -2 14.19 19.15 10
 -4 15 2 14.09 19.8 2
 5 -15 -2 -68.44 28.68 10
 -5 15 2 -3.89 17.45 2
 -6 15 2 14.78 18.4 2
 6 -15 -2 -27.98 23.87 10
 -7 15 2 34.75 21.07 2
 7 -15 -2 -38.2 25.68 10
 -8 15 2 33.33 20.25 2
 8 -15 -2 8.72 21.21 10
 -9 15 2 43.79 21.49 2
 9 -15 -2 20.25 24.04 10
 -10 15 2 8.87 16.16 2
 10 -15 -2 22.1 25.45 10
 -11 15 2 5.81 13.46 2
 11 -15 -2 -35.62 24.71 10
 -12 15 2 20.41 17.29 2
 12 -15 -2 -11.74 19.98 10
 13 14 2 98.59 33.65 4
 12 14 2 45.45 25.35 4
 12 14 2 13.95 17.27 2
 11 14 2 23.29 19.14 2
 11 14 2 61.21 27.97 4
 10 14 2 36.39 18.91 2
 10 14 2 45.56 20.54 4
 9 14 2 27.23 19.2 2
 9 14 2 24.75 17.39 4
 8 14 2 9.22 17.13 2
 8 14 2 15.91 22.19 4
 7 14 2 -8.08 17.6 2
 7 14 2 11.98 21.44 4
 6 14 2 -23.72 15.95 2
 6 14 2 0.67 18.4 4
 5 14 2 35.85 19.69 2
 5 14 2 83.78 25.94 4
 4 14 2 46.46 23.45 2
 4 14 2 17.82 20.33 4
 3 14 2 6.17 17.4 2
 -3 -14 -2 62.42 20.95 10
 2 14 2 64.34 27.98 2
 -2 -14 -2 46.16 20.73 10
 -1 -14 -2 71.78 23.41 10
 1 14 2 84.17 29.23 2
 0 -14 -2 120.74 28.77 10
 0 14 2 97.63 29.3 2
 1 -14 -2 143.6 30.37 10
 -1 14 2 90.58 29.91 2
 2 -14 -2 28.51 23.26 10
 -2 14 2 21.3 20.73 2
 -3 14 2 77.25 23.63 2
 3 -14 -2 102.08 26.39 10
 4 -14 -2 25.9 19.71 10
 -4 14 2 72.79 27.6 2
 -5 14 2 -14.7 18.13 2
 5 -14 -2 7.49 19.65 10
 6 -14 -2 26.95 21.42 10
 -6 14 2 28.17 21.07 2
 7 -14 -2 40.64 23.69 10
 -7 14 2 8.83 18.44 2
 8 -14 -2 50.4 22.68 10
 -8 14 2 61.5 22.03 2
 -9 14 2 38.94 22.42 7
 9 -14 -2 18.94 19.23 10
 -9 14 2 35.31 20.65 2
 -10 14 2 49.16 22.21 2
 10 -14 -2 24.47 21.93 10
 -11 14 2 32.08 17.51 2
 11 -14 -2 34.72 23.03 10
 -12 14 2 28.2 18.29 2
 12 -14 -2 55.65 26.64 10
 -13 14 2 24.99 15.76 2
 13 -14 -2 0.74 19.9 10
 -15 -13 -2 13.23 24.38 6
 15 13 2 17.18 18.87 4
 -14 -13 -2 28.48 27.68 6
 14 13 2 50.78 23.09 4
 13 13 2 113.26 31.5 4
 12 13 2 153.12 35.45 4
 12 13 2 111.88 25.97 2
 11 13 2 210.31 33.9 2
 11 13 2 114.81 28.95 4
 10 13 2 206.93 37.34 4
 10 13 2 234.54 35.58 2
 9 13 2 230.69 38.34 4
 9 13 2 240.99 35.57 2
 8 13 2 159.51 29.78 2
 8 13 2 216.34 36.49 4
 7 13 2 197.54 35.22 4
 7 13 2 171.19 31.45 2
 6 13 2 178.6 30.87 2
 6 13 2 188.37 33.18 4
 5 13 2 430.01 48.36 4
 5 13 2 425.97 46.6 2
 4 13 2 290.77 38.24 4
 4 13 2 266.25 37.92 2
 -3 -13 -2 565.08 47.58 10
 3 13 2 614.11 54.83 2
 3 13 2 581.26 52.18 4
 2 13 2 485.59 48.45 2
 -2 -13 -2 460.67 44.12 10
 1 13 2 476.77 49.71 2
 -1 -13 -2 483.78 45.59 10
 0 -13 -2 639.67 52.7 10
 0 13 2 593.03 54.36 2
 -1 13 2 498.88 50.57 2
 1 -13 -2 469.43 47.96 10
 -2 13 2 440.61 48.46 2
 2 -13 -2 564.9 52.69 10
 -3 13 2 336.18 42.72 2
 3 -13 -2 375.64 42.88 10
 -4 13 2 294.07 39.26 2
 4 -13 -2 355.57 42.44 10
 5 -13 -2 211.13 35.38 10
 -5 13 2 238.84 36.4 2
 -6 13 2 233.79 35.18 2
 6 -13 -2 294.8 41.15 10
 -7 13 2 120.84 27.79 7
 7 -13 -2 36.84 21.35 10
 -7 13 2 82.96 22.13 2
 8 -13 -2 322.59 44.16 10
 -8 13 2 247.89 37.54 7
 -8 13 2 318.66 39.46 2
 -9 13 2 208.03 33.9 7
 9 -13 -2 174.84 34.26 10
 -9 13 2 150.26 29.08 2
 -10 13 2 194.77 31.79 2
 10 -13 -2 243.28 39.24 10
 -10 13 2 247.72 37.75 7
 -11 13 2 184.81 31.19 2
 11 -13 -2 209.24 37.55 10
 -12 13 2 133.85 27.48 2
 -12 13 2 177.41 35.26 6
 12 -13 -2 210.87 38.46 10
 13 -13 -2 137.34 31.94 10
 -13 13 2 117.72 26.46 2
 -13 13 2 126.54 31.66 6
 -14 13 2 64.88 20.89 2
 -14 13 2 78.8 28.34 6
 14 -13 -2 89.42 29.95 10
 -15 13 2 62.45 25.44 6
 15 -13 -2 68.18 26.49 10
 16 12 2 -12.64 20.39 4
 -16 -12 -2 8.22 21.75 6
 15 12 2 -14.1 21.16 4
 -15 -12 -2 11.92 23.21 6
 -14 -12 -2 47.5 27.5 6
 14 12 2 -40.63 27.17 4
 13 12 2 6.12 15.01 2
 13 12 2 -11.83 18.75 4
 12 12 2 23.56 21.19 4
 12 12 2 11.51 14.03 2
 11 12 2 9.92 16.29 2
 11 12 2 73.4 25.68 4
 10 12 2 15.72 16.88 2
 10 12 2 5.67 16.85 4
 9 12 2 -5.89 17.49 4
 9 12 2 20.01 15.11 2
 8 12 2 14.62 17.22 4
 8 12 2 -46.84 22.08 2
 7 12 2 -10.67 15.96 4
 7 12 2 -2.91 14.4 2
 6 12 2 5.82 14.69 2
 6 12 2 12.96 16.2 4
 5 12 2 13.39 17.83 4
 5 12 2 9.72 14.42 2
 -4 -12 -2 -4.71 11.89 10
 4 12 2 0.86 14.46 4
 4 12 2 8.3 16.38 2
 3 12 2 29.54 20.16 4
 3 12 2 -13.2 17.71 2
 -3 -12 -2 -16.13 15.01 10
 2 12 2 -13.06 21.44 2
 -2 -12 -2 15.8 12.74 10
 -1 -12 -2 9.28 14.75 10
 1 12 2 -5.05 17.54 2
 0 12 2 52.47 21.18 2
 0 -12 -2 54.22 17.95 10
 0 12 2 45.37 15.96 8
 -1 12 2 77.31 19.11 8
 -1 12 2 37.59 18.93 2
 1 -12 -2 111.94 25.07 10
 2 -12 -2 27.29 17.46 10
 -2 12 2 31.36 17.64 2
 3 -12 -2 8.99 16.14 10
 -3 12 2 62.61 23.43 2
 -4 12 2 31.02 17.72 2
 4 -12 -2 36.02 18.89 10
 -5 12 2 24.27 17.38 2
 5 -12 -2 -2.41 17.69 10
 -5 12 2 27.11 19.63 7
 -6 12 2 -4.71 15.44 7
 6 -12 -2 13.44 20.73 10
 -6 12 2 19.41 17.39 2
 7 -12 -2 20.28 18.13 10
 -7 12 2 33.09 17.21 2
 -7 12 2 6.03 15.64 7
 -8 12 2 23.3 16.7 2
 -8 12 2 -0.41 15.09 7
 9 -12 -2 10.37 18.81 10
 -9 12 2 29.14 18.48 7
 -9 12 2 11.29 15.88 2
 10 -12 -2 -0.03 17.43 10
 -10 12 2 5.03 14.54 2
 -10 12 2 -26.32 20.92 7
 -11 12 2 18.03 15.21 7
 11 -12 -2 0.97 18.75 10
 -11 12 2 21.46 21.78 6
 12 -12 -2 -51.62 24.39 10
 -12 12 2 -45.88 25.12 6
 13 -12 -2 19.95 19.29 10
 -13 12 2 3.28 17.76 6
 14 -12 -2 35.72 20.48 10
 -14 12 2 -8.06 18.89 6
 -15 12 2 0.57 18.15 6
 15 -12 -2 -0.4 17.95 10
 16 -12 -2 15.21 15.07 3
 16 -12 -2 2.15 18.79 10
 17 11 2 17.66 20.96 4
 -17 -11 -2 0.03 21.01 6
 16 11 2 9.16 16.33 3
 16 11 2 -20.2 23.22 4
 -15 -11 -2 44.31 27.14 6
 15 11 2 2.58 19.12 4
 15 11 2 49.32 23.91 3
 14 11 2 11.1 18.76 4
 -14 -11 -2 6.7 19.76 6
 14 11 2 47.57 21.79 3
 13 11 2 0.35 17.77 4
 13 11 2 29.06 16.32 2
 13 11 2 31.16 22.99 3
 12 11 2 58.9 22.48 3
 12 11 2 16.92 13.24 2
 12 11 2 34.21 20.81 4
 11 11 2 9.39 14.99 2
 11 11 2 25.84 18.5 4
 11 11 2 37.33 21.96 3
 10 11 2 40.33 16.36 2
 10 11 2 65.91 25.46 4
 9 11 2 -5.68 17.6 4
 9 11 2 11.32 14.57 2
 8 11 2 3.99 14.98 4
 8 11 2 -10.17 14.27 2
 7 11 2 45.59 17.17 2
 7 11 2 35.67 19.53 4
 6 11 2 69.46 18.98 2
 6 11 2 25.12 16.58 4
 5 11 2 11.73 13.65 4
 5 11 2 22.19 15.03 2
 4 11 2 132.85 24.72 2
 -4 -11 -2 132.43 21.51 10
 4 11 2 178.22 29.31 4
 -3 -11 -2 1.55 10.73 10
 3 11 2 -0.31 14.99 4
 3 11 2 -9.05 16.4 2
 2 11 2 61.77 21.33 2
 -2 -11 -2 16.89 10.83 10
 2 11 2 56.28 17.3 4
 1 11 2 42.01 19.93 2
 1 11 2 17.48 12.84 8
 -1 -11 -2 5.78 12.74 10
 0 -11 -2 -18.62 16.05 10
 0 11 2 6.37 9.27 8
 0 11 2 -9.83 15.89 2
 1 -11 -2 22.27 16.74 10
 -1 11 2 -1.71 9.43 8
 -1 11 2 6.87 14.12 2
 2 -11 -2 -9.77 17.55 10
 -2 11 2 1.58 11.62 8
 -2 11 2 -3.36 14.78 2
 -3 11 2 0.56 8.88 8
 -3 11 2 -3.84 14.14 2
 3 -11 -2 -2.2 15.48 10
 -4 11 2 -0.37 14.36 2
 -4 11 2 11.76 16.16 7
 4 -11 -2 23.99 18.08 10
 -5 11 2 0.25 15.81 2
 5 -11 -2 0.92 16.44 10
 -5 11 2 14.22 14.88 7
 6 -11 -2 40.6 21.26 10
 -6 11 2 -4.75 17.8 7
 -6 11 2 -8.26 15.86 2
 7 -11 -2 16.14 17.24 10
 -7 11 2 24.33 14.64 2
 -7 11 2 -5.58 14.49 7
 8 -11 -2 79.7 23.09 10
 -8 11 2 53.94 20.09 7
 -8 11 2 77.78 22.13 2
 -9 11 2 12.46 13.43 7
 9 -11 -2 61.33 20.65 10
 -9 11 2 55.05 22.42 6
 10 -11 -2 -30.87 21.92 10
 -10 11 2 19.15 16.73 7
 -10 11 2 31.11 21.76 6
 11 -11 -2 -20.5 20.69 10
 -11 11 2 -22.57 23.33 6
 -11 11 2 24.56 17.54 7
 -12 11 2 13.73 20.1 6
 12 -11 -2 13.59 15.83 10
 13 -11 -2 -7.15 16.76 10
 -13 11 2 -4.63 19.59 6
 14 -11 -2 22.64 16.73 10
 -14 11 2 -27.98 24.63 6
 15 -11 -2 2.61 17.47 10
 15 -11 -2 -6.24 16.73 3
 -15 11 2 -3.72 21.48 6
 -16 11 2 32.53 23.35 6
 16 -11 -2 -6.37 17.27 3
 16 -11 -2 -17.79 18.71 10
 17 -11 -2 -8.82 14.79 3
 17 -11 -2 -1.02 15.13 10
 -17 11 2 -21.45 19.97 6
 -18 -10 -2 29.52 24.69 6
 18 10 2 17.03 20.53 4
 -17 -10 -2 -37.59 24.8 6
 17 10 2 9.57 22.1 4
 -16 -10 -2 -35.44 23.39 6
 16 10 2 36.6 24 4
 16 10 2 37.94 22.25 3
 -15 -10 -2 -3.73 18.1 6
 15 10 2 37.05 24.47 4
 15 10 2 31.83 21.75 3
 14 10 2 8.18 19.42 4
 -14 -10 -2 33.45 21.55 6
 14 10 2 -4.32 15.97 3
 13 10 2 -7.61 18.35 4
 -13 -10 -2 39.4 26.13 6
 13 10 2 20.14 19.87 3
 13 10 2 -5.18 13.71 2
 12 10 2 1.78 16.33 4
 12 10 2 47.51 22.24 3
 12 10 2 17.89 14.45 2
 11 10 2 -11.04 13.37 2
 11 10 2 38.13 21.51 4
 11 10 2 10.82 16.69 3
 10 10 2 3.39 13.9 3
 10 10 2 34.79 17.19 2
 10 10 2 24.6 19.64 4
 9 10 2 0.82 12.7 2
 9 10 2 7.27 14.4 3
 9 10 2 33.39 19.45 4
 8 10 2 18.74 15.93 2
 8 10 2 12.03 15.43 4
 7 10 2 -9.8 15.53 2
 7 10 2 35.69 18.33 4
 6 10 2 65.78 20.3 4
 6 10 2 47.65 19.01 2
 5 10 2 228.18 30.58 2
 5 10 2 203.14 28.41 4
 -5 -10 -2 196.83 22.92 10
 4 10 2 9.07 13.2 2
 4 10 2 33.16 15.45 4
 -4 -10 -2 7.05 9.17 10
 3 10 2 -9.2 13.11 4
 3 10 2 21.19 13.66 2
 -3 -10 -2 -8.53 10.41 10
 -2 -10 -2 -4.22 10.83 10
 2 10 2 -1.03 13.31 4
 -1 -10 -2 29.76 12.95 10
 1 10 2 45.46 14.44 8
 1 10 2 65.22 21.36 2
 1 10 2 41.47 17.3 4
 0 -10 -2 79.88 17.97 10
 0 10 2 90.08 22.5 2
 0 10 2 78.33 17.45 8
 -1 10 2 98.33 21.65 2
 1 -10 -2 150.03 24.36 10
 -1 10 2 124.27 20.09 8
 -2 10 2 177.65 28.08 2
 -2 10 2 191.4 24.17 8
 2 -10 -2 236.38 30.74 10
 -3 10 2 25.5 13.5 2
 3 -10 -2 35.95 16.37 10
 -3 10 2 38.23 17.99 7
 -3 10 2 16.53 9.84 8
 -4 10 2 114.54 24.58 2
 -4 10 2 68.43 14.7 8
 4 -10 -2 108.77 23.24 10
 -4 10 2 99.24 24.03 7
 -5 10 2 100.09 17.79 8
 5 -10 -2 114.67 24.07 10
 -5 10 2 113.95 21.21 2
 -5 10 2 130.34 25.84 7
 -6 10 2 39.93 18.47 7
 -6 10 2 20.17 13.19 2
 6 -10 -2 54.85 21.65 10
 7 -10 -2 178.69 32.38 10
 -7 10 2 162.54 28.03 7
 -8 10 2 38.4 23.24 6
 8 -10 -2 -13.06 18.37 10
 -8 10 2 10.42 14.89 7
 -9 10 2 17.84 17.03 7
 9 -10 -2 14.97 17.78 10
 -9 10 2 14.18 16.17 6
 -10 10 2 -3.89 13.82 7
 10 -10 -2 42.76 18.79 10
 -10 10 2 64.18 23.29 6
 11 -10 -2 33.76 17.91 10
 -11 10 2 42.69 18.39 7
 -11 10 2 53.68 22.32 6
 12 -10 -2 51.51 20.38 10
 -12 10 2 32.04 14.83 7
 -13 10 2 43.35 20.88 6
 13 -10 -2 17.23 16.73 10
 14 -10 -2 23.64 17.75 10
 -14 10 2 33.22 19.96 6
 15 -10 -2 46.21 21.34 3
 15 -10 -2 89.23 25.11 10
 -15 10 2 84.23 26.48 6
 16 -10 -2 35.69 18.06 3
 16 -10 -2 33.03 17.43 10
 -16 10 2 -0.68 20.84 6
 17 -10 -2 61.99 22.82 10
 17 -10 -2 25.8 17.44 3
 -17 10 2 10.73 22.26 6
 -18 10 2 10.48 21.01 6
 -18 -9 -2 88.96 27.38 6
 18 9 2 113.75 32.61 4
 -17 -9 -2 184.51 38.03 6
 17 9 2 113.76 30.93 3
 17 9 2 214.63 40.59 4
 16 9 2 178.36 36.98 4
 -16 -9 -2 175.85 35.53 6
 16 9 2 228 39.22 3
 15 9 2 161.5 34.67 3
 -15 -9 -2 248.49 40.22 6
 15 9 2 218.62 37.22 4
 14 9 2 347.65 45.81 4
 -14 -9 -2 384.22 45.98 6
 14 9 2 377.14 47.36 3
 -13 -9 -2 429.63 48.51 6
 13 9 2 453.14 49.86 4
 13 9 2 416.19 47.54 3
 13 9 2 406.14 40.11 2
 12 9 2 616.59 48.65 2
 -12 -9 -2 735.06 58.16 6
 12 9 2 642.82 57.41 4
 12 9 2 643.35 56.34 3
 11 9 2 860.66 57.83 2
 11 9 2 913.88 65.13 3
 11 9 2 980.77 67.98 4
 10 9 2 811.71 54.29 2
 10 9 2 787.81 58.56 3
 10 9 2 864.52 62.18 4
 9 9 2 966.38 62.25 4
 9 9 2 956.4 58.72 2
 9 9 2 844.03 59.66 3
 8 9 2 1167.38 64.79 2
 8 9 2 1234.81 70.69 3
 8 9 2 1179.38 69.54 4
 7 9 2 1190.64 65.63 2
 7 9 2 1359.33 71.72 3
 7 9 2 1269.08 69.4 4
 6 9 2 2293.26 92.25 2
 6 9 2 2205.01 92.92 4
 -5 -9 -2 1410.4 60.04 10
 5 9 2 1319.98 68.09 2
 5 9 2 1331.94 67.98 4
 -4 -9 -2 2177.21 79.76 10
 4 9 2 2189.95 89.13 4
 4 9 2 2358.07 91.58 2
 -3 -9 -2 1667.97 69.05 10
 3 9 2 1594.47 73.99 4
 3 9 2 1516.84 74.18 2
 2 9 2 2019.33 84.9 2
 -2 -9 -2 2093.13 80.5 10
 2 9 2 1985.69 82 4
 -1 -9 -2 2326.72 86.71 10
 1 9 2 2293.88 89.31 4
 1 9 2 2116.06 89.91 2
 1 9 2 2339.39 82.27 8
 0 9 2 2671.37 100.32 2
 0 -9 -2 2652.11 96.27 10
 0 9 2 2617.51 87.75 8
 1 -9 -2 2181.55 88.29 10
 -1 9 2 2205.55 78.2 8
 -1 9 2 2238.89 89.87 2
 -2 9 2 2940.53 108.43 7
 -2 9 2 2727.04 89.67 8
 2 -9 -2 2686.59 101.14 10
 -2 9 2 2731.74 102.2 2
 -3 9 2 2077.76 89.76 7
 -3 9 2 2049.98 75.94 8
 -3 9 2 1881.86 85.23 2
 3 -9 -2 1936.99 84.16 10
 -4 9 2 1904.18 83.65 2
 4 -9 -2 1924.04 86.01 10
 -4 9 2 1862.84 71.88 8
 -4 9 2 2101.12 89.68 7
 -5 9 2 1536.33 64.89 8
 -5 9 2 1740 80.38 7
 5 -9 -2 1758.92 81.86 10
 -5 9 2 1621.56 78.46 2
 -6 9 2 962.7 60.42 7
 -6 9 2 915.21 48.69 8
 6 -9 -2 1004.19 62.85 10
 7 -9 -2 1862.69 88.63 10
 -7 9 2 1674.03 69.48 8
 -7 9 2 1976.43 86.2 7
 -8 9 2 501.78 44.43 7
 -8 9 2 538.12 50.68 6
 8 -9 -2 606.72 49.36 10
 -9 9 2 1024.9 61.84 7
 -9 9 2 1149.76 71.4 6
 9 -9 -2 1012.85 65.26 10
 -10 9 2 784.41 59.02 6
 -10 9 2 614.97 48.71 7
 10 -9 -2 703.94 53.53 10
 -11 9 2 615.95 54.02 6
 -11 9 2 542.35 45.94 7
 11 -9 -2 508.36 46.57 10
 -12 9 2 487.38 44.35 7
 12 -9 -2 450.7 44.5 10
 -12 9 2 500.76 51.96 6
 13 -9 -2 536.03 49.5 10
 -13 9 2 482.12 45.21 7
 -13 9 2 489.84 49.96 6
 -14 9 2 359.43 44.64 6
 14 -9 -2 445.52 44.97 10
 15 -9 -2 315.17 40.54 3
 15 -9 -2 348.22 41.53 10
 -15 9 2 355.39 45.39 6
 16 -9 -2 150.91 30.57 3
 -16 9 2 226.64 39.04 6
 16 -9 -2 179.78 31.09 10
 17 -9 -2 162.16 30.52 10
 -17 9 2 146.4 33.77 6
 17 -9 -2 126.3 28.26 3
 -18 9 2 88.97 26.29 6
 -19 9 2 49.38 26.59 6
 19 -9 -2 15.78 23.1 4
 19 8 2 74.21 30.78 4
 -19 -8 -2 27.2 22.49 6
 18 8 2 23.05 21.57 4
 -18 -8 -2 32.13 22.46 6
 17 8 2 43.28 23.02 3
 17 8 2 31.9 22.07 4
 -17 -8 -2 57.99 25.38 6
 16 8 2 69.04 27.02 4
 16 8 2 91.1 28.64 3
 -16 -8 -2 11.44 20.81 6
 -15 -8 -2 61.52 24.73 6
 15 8 2 81.01 25.16 3
 15 8 2 84.68 25.98 4
 -14 -8 -2 185.64 34.13 6
 14 8 2 171.75 33 3
 14 8 2 168.68 32.31 4
 13 8 2 211.63 34.96 4
 13 8 2 172.03 30.53 3
 -13 -8 -2 198.29 34.71 6
 12 8 2 289.35 32.92 2
 12 8 2 274.04 37.31 4
 -12 -8 -2 340.16 40.81 6
 12 8 2 303.61 37.83 3
 11 8 2 338.44 39.85 3
 11 8 2 379.23 41.6 4
 11 8 2 351.2 34.99 2
 10 8 2 280.08 32.28 2
 10 8 2 316.88 36.79 4
 10 8 2 340.14 38.86 3
 9 8 2 418.59 40.91 4
 9 8 2 463.64 44.18 3
 9 8 2 485.98 39.69 2
 8 8 2 882.69 52.65 2
 8 8 2 708.62 51.21 4
 8 8 2 809.74 55.12 3
 7 8 2 854.77 54.63 4
 7 8 2 966.54 54.75 2
 7 8 2 896.95 57.27 3
 6 8 2 822.57 51.66 4
 6 8 2 792.06 51.83 3
 6 8 2 833.02 50.07 2
 -5 -8 -2 892.28 43.71 10
 5 8 2 882.22 52.19 4
 5 8 2 853.46 52.56 3
 5 8 2 878.24 51.21 2
 4 8 2 268.32 29.18 4
 4 8 2 263.8 28.36 2
 -4 -8 -2 253.12 23.9 10
 3 8 2 711.93 46.44 2
 3 8 2 697.76 45.33 4
 -3 -8 -2 749.94 42.1 10
 2 8 2 581.47 42.54 2
 2 8 2 609.69 41.39 4
 -2 -8 -2 668.01 39.79 10
 1 8 2 770.43 47.72 2
 1 8 2 659.99 44.39 4
 -1 -8 -2 757.6 43.76 10
 1 8 2 767.5 41.42 8
 0 -8 -2 1107.94 55.2 10
 0 8 2 1083.7 57.18 2
 0 8 2 1089.03 49.35 8
 -1 8 2 1472.53 68.96 2
 -1 8 2 1547.9 73.49 7
 1 -8 -2 1483.9 67.1 10
 -1 8 2 1553.93 60.21 8
 -2 8 2 1715.91 63.89 8
 2 -8 -2 1676.96 72.67 10
 -2 8 2 1651.75 75.13 2
 -2 8 2 1909.41 80.54 7
 -3 8 2 1513.68 60.58 8
 -3 8 2 1620.5 73.38 2
 -3 8 2 1664.01 75.97 7
 3 -8 -2 1561.8 71.56 10
 -4 8 2 1116.65 60.23 7
 -4 8 2 997.48 57.74 2
 4 -8 -2 1016.33 57.14 10
 -4 8 2 1121.59 50.11 8
 -5 8 2 1235.09 63.22 2
 -5 8 2 1275.2 65.32 7
 5 -8 -2 1229.41 64.32 10
 -5 8 2 1137.2 51.39 8
 -6 8 2 1074.46 62 6
 -6 8 2 834.39 44.28 8
 -6 8 2 968.92 56.51 7
 6 -8 -2 948.11 56.7 10
 -7 8 2 1105.84 66.11 6
 -7 8 2 1047.73 50.66 8
 -7 8 2 1036.88 58.72 7
 7 -8 -2 1063.34 62.46 10
 -8 8 2 576.57 44.68 7
 -8 8 2 547.54 37.78 8
 -8 8 2 567.7 49.03 6
 8 -8 -2 616.87 47.14 10
 -9 8 2 343.02 38.65 6
 9 -8 -2 330.22 35.75 10
 -9 8 2 300.15 28.94 8
 -9 8 2 321.46 34.2 7
 -10 8 2 284.97 32.36 7
 -10 8 2 258.76 27.44 8
 10 -8 -2 210.23 29.37 10
 -10 8 2 209.53 30.91 6
 11 -8 -2 196.16 28.99 10
 -11 8 2 175.56 24.29 7
 -11 8 2 166.71 29.07 6
 -12 8 2 206.71 28.44 7
 -12 8 2 204.65 31.9 6
 12 -8 -2 223.11 30.21 10
 13 -8 -2 255.53 33.49 10
 -13 8 2 273.19 36.94 6
 -13 8 2 256.01 32.14 7
 14 -8 -2 118.93 26.62 3
 -14 8 2 179.32 32.73 6
 14 -8 -2 144 27.33 10
 15 -8 -2 169.95 31.17 3
 -15 8 2 116.6 28 6
 15 -8 -2 157.03 27.34 10
 -16 8 2 225.55 36.92 6
 16 -8 -2 154.06 29.43 3
 16 -8 -2 185.94 29.29 10
 -17 8 2 68.73 22.92 6
 17 -8 -2 73.42 23.72 3
 18 -8 -2 106.41 32.84 4
 -18 8 2 65.41 25.4 6
 -19 8 2 70.18 28.9 6
 19 -8 -2 -0.27 16.51 4
 -20 8 2 52.62 25.87 6
 20 -8 -2 60.81 27.85 4
 -20 -7 -2 -15.24 19.12 6
 20 7 2 25.93 23.06 4
 19 7 2 -7.65 18.27 4
 -19 -7 -2 10 21.12 6
 18 7 2 -5.98 18.46 3
 18 7 2 46.81 25.01 4
 -18 -7 -2 -18.23 21.24 6
 17 7 2 42.61 23.17 3
 17 7 2 31.29 23.23 4
 -17 -7 -2 10.09 19.29 6
 16 7 2 48.69 22.13 4
 -16 -7 -2 49.4 24.2 6
 16 7 2 75.23 23.88 3
 15 7 2 141.83 31.21 3
 -15 -7 -2 67.5 25.73 6
 15 7 2 70.95 22.37 4
 14 7 2 141.57 28.4 3
 14 7 2 124.94 27.83 4
 -14 -7 -2 110.36 27.62 6
 -13 -7 -2 194.17 33.4 6
 13 7 2 162.16 29.67 4
 13 7 2 151.9 29.25 3
 12 7 2 2.78 12.57 2
 -12 -7 -2 21.37 17.58 6
 12 7 2 0.43 14.43 4
 12 7 2 10.6 15.24 3
 11 7 2 140.44 26.92 3
 11 7 2 143.32 26.96 4
 -11 -7 -2 120.69 24.64 6
 11 7 2 96.86 19.47 2
 10 7 2 0.12 14.13 4
 10 7 2 1.21 13.08 3
 10 7 2 -2.82 11.1 2
 9 7 2 32.12 15.16 4
 9 7 2 17.94 14.17 3
 9 7 2 16.59 10.92 2
 8 7 2 85.12 20.03 3
 8 7 2 62.91 15.46 2
 8 7 2 77.66 19.09 4
 7 7 2 54.71 17.44 3
 7 7 2 25.4 11.71 4
 7 7 2 24.1 10.83 2
 6 7 2 165.27 22.7 3
 6 7 2 148.91 22.06 4
 6 7 2 167.58 21.95 2
 -6 -7 -2 142.97 15.2 10
 5 7 2 394.71 33.08 2
 -5 -7 -2 343.63 24.07 10
 5 7 2 350.21 32.18 4
 5 7 2 372.66 32.3 3
 4 7 2 59.79 14.09 2
 4 7 2 68.87 14.27 4
 -4 -7 -2 83.62 13.31 10
 4 7 2 78.39 14.58 3
 3 7 2 487.05 36.42 2
 3 7 2 422.99 32.62 4
 -3 -7 -2 499.23 31.74 10
 2 7 2 639.85 39.29 4
 -2 -7 -2 549.24 34.05 10
 2 7 2 549.33 37.91 2
 1 7 2 362.11 26.04 8
 1 7 2 322.28 28.46 4
 1 7 2 363.32 30.5 2
 -1 -7 -2 328.64 26.91 10
 0 7 2 396.7 32.87 7
 0 7 2 337.8 24.74 8
 0 7 2 402.05 30.57 4
 0 7 2 337.48 29.53 2
 0 -7 -2 355.18 29.86 10
 -1 7 2 207.05 24.19 2
 -1 7 2 224.5 26.24 7
 1 -7 -2 233.88 24.87 10
 -1 7 2 228.73 19.91 8
 -2 7 2 215.64 25.83 7
 -2 7 2 172.38 21.86 2
 2 -7 -2 167.28 21.26 10
 -2 7 2 213.63 19.54 8
 -3 7 2 202.81 19.06 8
 -3 7 2 164.43 21.76 2
 -3 7 2 169.95 23.59 7
 3 -7 -2 180.13 22.47 10
 -4 7 2 142.61 16.24 8
 -4 7 2 134.86 19.56 2
 -4 7 2 133.04 20.2 7
 4 -7 -2 139.29 20.72 10
 -5 7 2 170.55 22.99 7
 -5 7 2 196.11 24.77 6
 5 -7 -2 209.52 24.85 10
 -5 7 2 188.22 18.91 8
 6 -7 -2 175.3 24.28 10
 -6 7 2 173.57 22.85 7
 -6 7 2 194.34 24.95 6
 -6 7 2 232.72 21.45 8
 7 -7 -2 866.41 53.79 10
 -7 7 2 908.95 52.32 7
 -7 7 2 899.08 44.68 8
 -7 7 2 964.3 60.05 6
 -8 7 2 546.65 40.97 7
 -8 7 2 535.66 44.92 6
 8 -7 -2 552.55 41.5 10
 -8 7 2 504.96 34.28 8
 9 -7 -2 357.09 34.4 10
 -9 7 2 428.76 36.75 7
 -9 7 2 408.18 38.3 6
 -9 7 2 377.18 29.89 8
 -10 7 2 102.19 17.12 8
 -10 7 2 98.55 21.14 6
 -10 7 2 137.02 22.62 7
 10 -7 -2 97.81 19.43 10
 -11 7 2 38.76 11.55 8
 -11 7 2 75.5 20.19 6
 -11 7 2 49.73 16.17 7
 -12 7 2 92.91 19.89 6
 -12 7 2 76.3 15.64 8
 12 -7 -2 104.6 20.55 10
 -12 7 2 72.19 17.8 7
 -13 7 2 56.37 16.06 7
 -13 7 2 38.32 18.13 6
 13 -7 -2 62.34 16.01 10
 -14 7 2 70.85 18.1 7
 -14 7 2 56.61 21.79 6
 14 -7 -2 72.99 18.67 10
 14 -7 -2 51.86 16.36 3
 -15 7 2 -21.1 18.31 6
 15 -7 -2 -6.95 14.72 3
 15 -7 -2 10.6 14.33 10
 16 -7 -2 45.84 18.55 10
 -16 7 2 11.55 17.59 6
 16 -7 -2 15.5 14.67 3
 -17 7 2 7.08 16.79 6
 17 -7 -2 5.58 18.75 4
 17 -7 -2 7.37 14 3
 -18 7 2 55.65 24.12 6
 18 -7 -2 -2.31 21.57 4
 -19 7 2 -8.91 18.91 6
 19 -7 -2 31.1 18.45 4
 20 -7 -2 62.48 27.72 4
 -20 7 2 36.56 22.91 6
 20 6 2 -17.94 21.88 4
 -20 -6 -2 8.74 22.57 6
 -19 -6 -2 51.93 25.6 6
 19 6 2 75.99 28.67 4
 18 6 2 25.35 19.6 4
 -18 -6 -2 -8.04 24.31 6
 18 6 2 3.59 14.26 3
 -17 -6 -2 18.6 18.03 6
 17 6 2 15.36 18.33 4
 17 6 2 26.87 20.38 3
 16 6 2 18.47 18.05 4
 -16 -6 -2 44.1 21.64 6
 16 6 2 22.12 16.91 3
 -15 -6 -2 83.06 27.21 6
 15 6 2 110.59 27.43 4
 15 6 2 80.18 24.37 3
 14 6 2 85.2 24.34 3
 14 6 2 80.26 20.28 4
 -14 -6 -2 72.1 23.06 6
 13 6 2 32.69 17.24 3
 -13 -6 -2 91.34 25.62 6
 13 6 2 35.11 22.34 4
 12 6 2 95.54 22.03 3
 12 6 2 90.27 23.23 4
 11 6 2 14.57 10.43 2
 -11 -6 -2 27.5 19.54 6
 11 6 2 15.24 15.24 3
 11 6 2 7.52 16.1 4
 10 6 2 7.87 10.3 2
 10 6 2 42.15 17.71 4
 -10 -6 -2 28.52 16.52 6
 10 6 2 29.99 15.29 3
 9 6 2 24.73 13.19 3
 9 6 2 10.52 9.41 2
 9 6 2 11.42 12.27 4
 8 6 2 -2.03 11.13 4
 8 6 2 9.51 11.5 2
 8 6 2 -9.34 11.45 3
 7 6 2 91.81 18.17 2
 7 6 2 44.23 13.04 4
 7 6 2 72.7 17.35 3
 6 6 2 762.16 47.1 3
 6 6 2 762.83 44.11 2
 6 6 2 819.46 46.4 4
 -6 -6 -2 718.71 31.75 10
 5 6 2 255.72 26.02 2
 5 6 2 289.61 27.16 4
 -5 -6 -2 265.37 19.34 10
 5 6 2 267.92 26.74 3
 4 6 2 257.61 25.26 3
 4 6 2 193.45 21.89 2
 -4 -6 -2 252.28 19.95 10
 4 6 2 280.91 25.54 4
 3 6 2 95.92 15.11 2
 3 6 2 122.24 17.74 3
 3 6 2 89.5 14.8 4
 -3 -6 -2 135.77 15.73 10
 2 6 2 124.42 16.59 4
 2 6 2 109.67 15.88 2
 -2 -6 -2 126.24 15.78 10
 1 6 2 92.6 14.52 4
 -1 -6 -2 101.17 15.01 10
 1 6 2 102.67 17.14 2
 0 6 2 125.55 14.26 8
 0 6 2 126.49 18.52 7
 0 -6 -2 139.42 17.16 10
 0 6 2 146.99 18.46 4
 0 6 2 167.63 20.08 2
 1 -6 -2 251.29 23.16 10
 -1 6 2 266.67 26.03 2
 -1 6 2 245.55 24.75 7
 -1 6 2 221.36 18.46 8
 -2 6 2 195.62 22.55 7
 -2 6 2 172.32 16.55 8
 2 -6 -2 164.77 20.12 10
 -2 6 2 196.39 21.68 2
 -3 6 2 716.94 43.04 7
 -3 6 2 718.99 34.56 8
 -3 6 2 699.69 41.01 2
 3 -6 -2 684.45 41.64 10
 4 -6 -2 671.51 41.77 10
 -4 6 2 643.22 39.74 2
 -4 6 2 698.3 43.46 6
 -4 6 2 653.26 41.71 7
 -4 6 2 625.01 31.78 8
 -5 6 2 478.44 36.19 7
 -5 6 2 508.69 37.79 6
 -5 6 2 482.05 28.17 8
 5 -6 -2 531.15 37.94 10
 -6 6 2 982.66 43.39 8
 -6 6 2 1057.11 53.44 7
 6 -6 -2 1040.6 54.24 10
 -6 6 2 1040.09 57.01 6
 7 -6 -2 25.94 12.04 10
 -7 6 2 26.33 12.54 7
 -7 6 2 -0.72 11.99 6
 -7 6 2 30.28 8.97 8
 -8 6 2 232.73 25.62 7
 -8 6 2 258.6 29.68 6
 8 -6 -2 256.85 27.81 10
 -8 6 2 220.45 21.81 8
 -9 6 2 48.32 11.53 8
 -9 6 2 26.96 13.39 6
 -9 6 2 66.08 15.8 7
 9 -6 -2 34.22 13.26 10
 -10 6 2 32.81 10.57 8
 -10 6 2 7.44 13.99 6
 -10 6 2 40.28 14.43 7
 10 -6 -2 51.29 17.08 10
 11 -6 -2 55.83 18.12 10
 -11 6 2 63.2 19.35 6
 -11 6 2 58.51 13.58 8
 -11 6 2 50.99 15.16 7
 -12 6 2 31.88 13.47 7
 -12 6 2 44.58 13.52 8
 12 -6 -2 79.71 18.51 10
 -12 6 2 91.28 21.44 6
 -13 6 2 22.63 10.78 8
 -13 6 2 23.07 15.18 6
 13 -6 -2 45.9 16.01 10
 13 -6 -2 11.32 12.37 3
 -13 6 2 23.58 12.94 7
 14 -6 -2 54.03 16.86 3
 -14 6 2 68.18 16.21 8
 -14 6 2 63.77 20.33 6
 -14 6 2 99.32 20.1 7
 14 -6 -2 104.2 21.15 10
 15 -6 -2 32.52 16.13 3
 15 -6 -2 11.32 11.2 10
 -15 6 2 34.85 15.47 7
 -15 6 2 19.47 11.72 8
 -15 6 2 19.27 15.35 6
 16 -6 -2 101.31 23.23 3
 -16 6 2 31.7 16.55 6
 16 -6 -2 90.17 26.94 4
 -17 6 2 23.06 17.15 6
 17 -6 -2 33.03 16.97 3
 17 -6 -2 29.22 25.39 4
 -18 6 2 15.26 17.09 6
 18 -6 -2 19.77 18.97 4
 19 -6 -2 44.91 26.16 4
 -19 6 2 -3.22 17.56 6
 -20 6 2 -6.88 22.02 6
 20 -6 -2 -14.98 23.14 4
 -21 6 2 24.94 21 6
 21 -6 -2 2.36 20.06 4
 21 5 2 88.87 30.64 4
 -21 -5 -2 64.46 21.69 6
 -20 -5 -2 77.33 28.64 6
 20 5 2 95.31 28.96 4
 19 5 2 96.23 25.97 3
 -19 -5 -2 103.12 30.49 6
 19 5 2 64.97 25.98 4
 18 5 2 184.95 34.15 3
 18 5 2 188.18 37.36 4
 -18 -5 -2 210.97 35.48 6
 -17 -5 -2 257.2 39.63 6
 17 5 2 216.82 38.53 4
 17 5 2 196.42 35.58 3
 16 5 2 238.57 36.74 3
 16 5 2 176.55 34.83 4
 -16 -5 -2 254.03 38.32 6
 15 5 2 272.56 38.4 4
 15 5 2 283.76 39.9 3
 -15 -5 -2 316.91 40.24 6
 14 5 2 272.77 36.34 3
 -14 -5 -2 318.98 39.44 6
 14 5 2 263.82 35.64 4
 -13 -5 -2 467.73 44.88 6
 13 5 2 430.72 43.69 4
 13 5 2 477.31 45.19 3
 12 5 2 934.39 62.32 3
 12 5 2 905.03 62.66 4
 -12 -5 -2 981.8 62.12 6
 11 5 2 332.89 36.39 3
 -11 -5 -2 395.52 38.96 6
 11 5 2 350.09 36.48 4
 10 5 2 624.64 46.88 4
 10 5 2 637.5 47.69 3
 -10 -5 -2 813.63 51.81 6
 10 5 2 764.6 45.49 2
 9 5 2 1188.86 62.16 4
 9 5 2 1124.22 56.31 2
 9 5 2 1197.66 64.01 3
 8 5 2 2355.28 89.01 3
 8 5 2 2243.33 85.51 4
 8 5 2 2187.57 80.33 2
 7 5 2 4275.56 121.8 4
 7 5 2 4186.2 117.73 2
 7 5 2 4126.44 124.47 3
 6 5 2 1938.48 75.1 3
 6 5 2 1856.73 71.69 4
 -6 -5 -2 1912.62 52.51 10
 6 5 2 2104 74.04 2
 -5 -5 -2 3398.91 82.12 10
 5 5 2 3590.52 102.61 2
 5 5 2 3453.74 104.11 3
 5 5 2 3514.57 100.51 4
 4 5 2 2002.78 73.5 3
 4 5 2 2077.73 70.7 4
 -4 -5 -2 2152.86 60.41 10
 4 5 2 1997.39 70.78 2
 -3 -5 -2 3248.73 83.17 10
 3 5 2 3167.06 90.62 4
 3 5 2 3299.21 94.5 2
 3 5 2 3172.43 95.44 3
 2 5 2 4009.08 106.53 2
 2 5 2 3865.89 101.65 4
 -2 -5 -2 3961.14 97.8 10
 2 5 2 3839.45 106.01 3
 1 5 2 3420.1 92.16 4
 1 5 2 3459.84 98.33 7
 1 5 2 3361.76 95.23 2
 -1 -5 -2 3343.42 89.52 10
 0 5 2 1535.28 55.55 4
 0 -5 -2 1533.59 55.99 10
 0 5 2 1511.91 48.53 8
 0 5 2 1556.72 58.79 2
 0 5 2 1553.46 60.87 7
 -1 5 2 4566.71 116.83 2
 1 -5 -2 4641.47 116.51 10
 -1 5 2 4603.51 102.68 8
 -1 5 2 4628.99 121.4 7
 -2 5 2 2004 56.11 8
 -2 5 2 1947.96 70.52 7
 -2 5 2 1897.98 66.65 2
 2 -5 -2 1898.27 67.89 10
 -3 5 2 4449.25 102.2 8
 -3 5 2 4588.2 121.24 7
 -3 5 2 4508.43 116.75 2
 3 -5 -2 4611.73 121.62 10
 -3 5 2 4644.57 122.14 6
 -4 5 2 2792.37 74.99 8
 -4 5 2 2975.61 93.55 6
 4 -5 -2 3035.7 93.62 10
 -4 5 2 2971.58 92.31 7
 -5 5 2 2854.58 92.1 7
 -5 5 2 2935.24 78.72 8
 5 -5 -2 3096.24 94.93 10
 -5 5 2 3077.69 96.96 6
 -6 5 2 4962.55 137.35 6
 -6 5 2 5087.63 133.96 7
 6 -5 -2 5047.36 134.52 10
 -6 5 2 4970.8 117.07 8
 7 -5 -2 682.89 43.21 10
 -7 5 2 718.84 45.4 6
 -7 5 2 710.67 35.74 8
 -7 5 2 714.75 42.94 7
 -8 5 2 2586.44 93.31 6
 -8 5 2 2328.88 75.07 8
 -8 5 2 2345.23 85.47 7
 8 -5 -2 2362.69 85.75 10
 -9 5 2 415.22 35.05 7
 -9 5 2 383.22 28.39 8
 -9 5 2 439.59 37.39 6
 9 -5 -2 415.29 34.67 10
 -10 5 2 612.79 45.87 6
 -10 5 2 597.79 41.37 7
 -10 5 2 635.12 37.52 8
 10 -5 -2 572.83 40.59 10
 -11 5 2 574.66 37.41 8
 11 -5 -2 625.2 44.02 10
 -11 5 2 572.67 46.73 6
 -11 5 2 599.27 43.15 7
 -12 5 2 598.39 43.74 7
 12 -5 -2 574.33 45.58 3
 -12 5 2 695.98 43.18 8
 12 -5 -2 673.07 45.04 10
 -12 5 2 665.34 50.12 6
 13 -5 -2 461.39 40.78 3
 13 -5 -2 576.68 42.75 10
 -13 5 2 523.65 38.67 8
 -13 5 2 534.93 41.44 7
 -13 5 2 616.08 48.7 6
 14 -5 -2 478.48 39.23 10
 -14 5 2 525.91 48.38 6
 -14 5 2 449.03 37.11 8
 14 -5 -2 416.35 40.2 3
 -14 5 2 410.87 36.97 7
 15 -5 -2 359.48 38.43 3
 15 -5 -2 335.51 33.82 10
 -15 5 2 406.15 37.67 7
 15 -5 -2 307.75 42.46 4
 -15 5 2 327.84 32.95 8
 -15 5 2 373.36 41.84 6
 16 -5 -2 480.07 45.01 3
 16 -5 -2 419.29 50.35 4
 -16 5 2 511.16 42.62 8
 -16 5 2 457.89 47.31 6
 -17 5 2 232.75 34.74 6
 -17 5 2 290.45 33.37 8
 17 -5 -2 268.47 40.98 4
 18 -5 -2 157.09 34.57 4
 -18 5 2 209.53 36.23 6
 19 -5 -2 120.72 33.37 4
 -19 5 2 131.11 29.17 6
 20 -5 -2 40.64 27.03 4
 -20 5 2 -0.15 19.35 6
 21 -5 -2 5.6 17.55 4
 -21 5 2 27.88 21.64 6
 -21 -4 -2 122.82 32.4 6
 21 4 2 164.85 35.31 4
 20 4 2 169.85 37.01 4
 -20 -4 -2 164.03 33.46 6
 19 4 2 204.8 34.31 3
 19 4 2 220.94 39.08 4
 -19 -4 -2 263.62 39.17 6
 -18 -4 -2 319.39 42.82 6
 18 4 2 298.25 43.64 4
 18 4 2 388.7 45.72 3
 -17 -4 -2 545.23 52.24 6
 17 4 2 436 47.77 3
 17 4 2 493.58 53.9 4
 -16 -4 -2 683.97 58.92 6
 16 4 2 700.89 62.55 4
 16 4 2 664.55 57.09 3
 15 4 2 753.71 62.58 4
 -15 -4 -2 794.58 60.09 6
 15 4 2 778.15 61.67 3
 14 4 2 1094.19 71.15 3
 14 4 2 991.52 69.75 4
 -14 -4 -2 1006.66 65.99 6
 13 4 2 1362.78 77.9 3
 -13 -4 -2 1472.82 79.02 6
 13 4 2 1279.49 75.19 4
 12 4 2 1467.37 78.53 4
 -12 -4 -2 1564.28 80.2 6
 12 4 2 1733.53 83.57 3
 -11 -4 -2 2088.93 88.96 6
 11 4 2 1909.93 86.28 4
 11 4 2 2032.59 89.74 3
 10 4 2 3367.42 115.17 4
 -10 -4 -2 3423.43 113.62 6
 10 4 2 3294.89 114.28 3
 9 4 2 5217.41 146.86 4
 9 4 2 5273.15 150.01 3
 -9 -4 -2 5389.59 148.31 6
 9 4 2 5182.58 137.44 2
 8 4 2 6740.04 163.45 2
 8 4 2 6892.81 173.47 3
 8 4 2 6700.27 168.84 4
 7 4 2 7346.1 169.71 2
 7 4 2 7259.78 176.91 3
 7 4 2 7138.54 171.68 4
 6 4 2 7537.46 169.71 4
 6 4 2 7380.7 175.11 3
 6 4 2 7524.3 168.66 2
 -6 -4 -2 7169.71 136.2 10
 5 4 2 4901.26 120.85 4
 -5 -4 -2 4649.58 98.4 10
 5 4 2 4819.58 126.1 3
 5 4 2 4819.98 122.02 2
 4 4 2 9317.72 198.64 2
 4 4 2 9142.66 201.25 3
 -4 -4 -2 9608.66 178.51 10
 4 4 2 9395.25 195.05 4
 3 4 2 9809.39 197.33 4
 -3 -4 -2 9671.27 186.56 10
 3 4 2 9474.18 203.4 3
 3 4 2 9960.8 203.47 2
 -2 -4 -2 8455.74 167.1 10
 2 4 2 8461.84 178.41 2
 2 4 2 8188.73 171.94 4
 2 4 2 8316.02 178.78 3
 1 4 2 9143.96 192.58 3
 1 4 2 9221.01 187.17 4
 1 4 2 9417.5 194.82 7
 1 4 2 9472.15 193.37 2
 -1 -4 -2 9416.95 186.2 10
 0 4 2 11187.2 216.38 4
 0 4 2 10944.3 223.23 7
 0 -4 -2 11010.9 217.14 10
 0 4 2 11247.1 204.55 8
 0 4 2 11012.3 220.04 2
 -1 4 2 8103.25 173.89 7
 -1 4 2 7917.53 169.9 2
 -1 4 2 8120.81 153.8 8
 1 -4 -2 8087.37 170.87 10
 -2 4 2 11661.3 232.98 7
 2 -4 -2 11799.29 232.7 10
 -2 4 2 11425.3 210.44 8
 -2 4 2 11499.6 228.03 2
 -3 4 2 9809 205.73 7
 -3 4 2 9866.42 205.68 6
 3 -4 -2 9861.46 205.77 10
 -3 4 2 9826.52 184.01 8
 -3 4 2 9907.87 200 2
 -4 4 2 14847.07 289.58 7
 -4 4 2 15003.66 292.08 6
 -4 4 2 15210.56 267.88 8
 4 -4 -2 14453.87 288.81 10
 -5 4 2 16486.25 322.22 7
 -5 4 2 16895.95 325.78 6
 -5 4 2 16581.45 301.03 8
 5 -4 -2 16617.35 322.1 10
 -6 4 2 15500.56 314.6 6
 -6 4 2 15556.96 309.87 7
 6 -4 -2 16194.85 311.02 10
 -6 4 2 15741.66 290.73 8
 7 -4 -2 11793.09 247.66 10
 -7 4 2 11609.2 231.65 8
 -7 4 2 11969.99 249.78 7
 -7 4 2 12426.49 257.29 6
 -8 4 2 6525.61 148.83 8
 -8 4 2 6828.68 164.49 7
 8 -4 -2 6743.43 162.13 10
 -8 4 2 6672.36 169.71 6
 -9 4 2 5754.88 153.71 6
 9 -4 -2 5686.23 143.96 10
 -9 4 2 5448.09 143.54 7
 -9 4 2 5233.4 131.36 8
 -10 4 2 3443.64 113.66 6
 10 -4 -2 3543.98 106.59 10
 -10 4 2 3480.51 107.87 7
 -10 4 2 3324.75 98.22 8
 11 -4 -2 2649.37 91.34 10
 -11 4 2 2554.97 98.36 6
 -11 4 2 2691.84 93.6 7
 -11 4 2 2674.4 87.17 8
 11 -4 -2 2488.77 93.2 3
 -12 4 2 2170.78 90.21 6
 -12 4 2 1994.01 79.71 7
 12 -4 -2 1994.1 83.3 3
 12 -4 -2 1945.79 77.87 10
 -12 4 2 1938.99 75.23 8
 13 -4 -2 1392.45 70.69 3
 13 -4 -2 1454.87 66.83 10
 -13 4 2 1463.16 68.73 7
 -13 4 2 1456.02 65.77 8
 -13 4 2 1507.92 77.92 6
 14 -4 -2 1010.9 73.32 4
 14 -4 -2 1157.42 59.56 10
 14 -4 -2 1199.02 66.33 3
 -14 4 2 1213.59 63.68 7
 -14 4 2 1315.35 72.9 6
 -14 4 2 1211.33 61.77 8
 15 -4 -2 1255.93 62.52 10
 -15 4 2 1316.92 75.42 6
 -15 4 2 1280.12 66.69 7
 -15 4 2 1259.12 65.68 8
 15 -4 -2 1260.78 82.13 4
 15 -4 -2 1366.38 72.25 3
 -16 4 2 759.3 50.79 8
 16 -4 -2 698.69 63.16 4
 16 -4 -2 710.27 52.44 3
 -16 4 2 667.06 56.22 6
 -16 4 2 770.66 52.07 7
 -17 4 2 733.19 51.94 8
 17 -4 -2 680.59 63.67 4
 -17 4 2 762.27 60.7 6
 18 -4 -2 482.54 56.84 4
 -18 4 2 531.11 52.05 6
 -18 4 2 546.59 45.9 8
 -19 4 2 479.13 50.47 6
 19 -4 -2 405.79 51.39 4
 -20 4 2 262.51 41.25 6
 20 -4 -2 202.94 38.51 4
 21 -4 -2 258.3 44.89 4
 -21 4 2 151.79 32.61 6
 22 -4 -2 134.79 36.68 4
 -22 4 2 122.99 32.8 6
 -21 -3 -2 14.97 20.7 6
 21 3 2 -4.22 19.15 4
 20 3 2 13.46 16.56 3
 -20 -3 -2 -12.62 19.49 6
 20 3 2 26.69 23.55 4
 19 3 2 14.88 16.79 3
 -19 -3 -2 0.88 18.89 6
 19 3 2 23.89 20.01 4
 18 3 2 14.65 18.88 4
 18 3 2 18.49 16.34 3
 -18 -3 -2 16.97 20.32 6
 17 3 2 17.27 16.95 4
 -17 -3 -2 1.25 17.56 6
 17 3 2 19.4 18.59 3
 16 3 2 -5.53 16.08 3
 -16 -3 -2 12.07 18.97 6
 16 3 2 2.24 15.54 4
 15 3 2 14.13 16.46 4
 -15 -3 -2 -1.96 19.21 6
 15 3 2 26.85 17.29 3
 14 3 2 176.75 28.52 3
 -14 -3 -2 92.34 20.61 6
 14 3 2 147.84 31.79 4
 13 3 2 20.7 15.81 3
 -13 -3 -2 -0.93 16.3 6
 13 3 2 17.51 15.73 4
 12 3 2 337.06 36.9 4
 -12 -3 -2 364.19 37.51 6
 12 3 2 382.95 37.7 3
 11 3 2 38.97 16.58 4
 -11 -3 -2 43.5 18.16 6
 11 3 2 25.07 13.54 3
 10 3 2 884.18 54.27 4
 -10 -3 -2 1029.87 57.52 6
 10 3 2 894.98 54.41 3
 9 3 2 969.32 54.09 3
 9 3 2 949.93 52.6 4
 -9 -3 -2 890.14 50.76 6
 -8 -3 -2 311.85 28.7 6
 8 3 2 300.69 26.87 4
 8 3 2 349.9 29.98 3
 7 3 2 422.28 29.25 2
 -7 -3 -2 432.58 32.02 6
 7 3 2 414.4 30.39 4
 7 3 2 429.08 32.34 3
 6 3 2 4.13 6.36 4
 6 3 2 3.73 6.11 2
 6 3 2 10.5 7.74 3
 5 3 2 178.42 17.61 4
 -5 -3 -2 172.91 10.58 10
 5 3 2 191.28 18.73 2
 5 3 2 180.46 19.39 3
 4 3 2 1175.28 44.86 4
 4 3 2 1110.38 47.69 3
 -4 -3 -2 1222.79 34.84 10
 4 3 2 1231.59 47.51 2
 3 3 2 1182.04 41.98 4
 3 3 2 1112.68 44.65 2
 3 3 2 1121.37 46.13 3
 -3 -3 -2 1073.27 35 10
 2 3 2 417.97 23.13 4
 2 3 2 410.25 25.34 3
 2 3 2 426.73 25.54 2
 -2 -3 -2 453.01 22.04 10
 -1 -3 -2 746.01 30.48 10
 1 3 2 772.75 34.26 3
 1 3 2 712.41 32.88 2
 1 3 2 793.42 31.48 4
 1 3 2 699.21 32.98 7
 0 -3 -2 690.38 30.56 10
 0 3 2 716.12 29.69 4
 0 3 2 659.68 32.03 7
 0 3 2 647.53 30.44 2
 0 3 2 683.36 31.64 3
 -1 3 2 1163.73 42.15 2
 -1 3 2 1164.65 44.18 7
 -1 3 2 1136.08 31.5 8
 1 -3 -2 1141.01 42.69 10
 -2 3 2 1064.34 30.05 8
 -2 3 2 1120.03 40.98 2
 2 -3 -2 1029.1 41.65 10
 -2 3 2 1033.9 42.16 7
 -2 3 2 1175.32 43.4 6
 2 -3 -2 1105.21 30.37 5
 -3 3 2 755.27 25.67 8
 3 -3 -2 841.75 37.57 10
 -3 3 2 808.54 36.94 6
 -3 3 2 820.78 33.86 2
 -3 3 2 751.16 36.03 7
 -4 3 2 447.82 20.02 8
 -4 3 2 407 26.67 6
 4 -3 -2 406.9 26.58 10
 -4 3 2 425.18 27.51 7
 -5 3 2 617.68 34.55 6
 -5 3 2 571.05 33.47 7
 -5 3 2 603.31 26.27 8
 5 -3 -2 638.9 34.4 10
 -6 3 2 2286.76 75.16 7
 -6 3 2 2317.05 76.74 6
 -6 3 2 2198.25 61.76 8
 6 -3 -2 2257.13 73.2 10
 -7 3 2 370.77 30.05 6
 -7 3 2 371.66 22.97 8
 -7 3 2 363.83 28.02 7
 7 -3 -2 360.19 26.64 10
 8 -3 -2 1394.69 56.84 10
 -8 3 2 1322.95 50.26 8
 -8 3 2 1474.39 63 6
 -8 3 2 1478.83 60.12 7
 -9 3 2 545.36 31.83 8
 -9 3 2 548.06 36.76 7
 9 -3 -2 585.46 35.97 10
 -9 3 2 540.29 39.46 6
 -10 3 2 946.59 53.16 6
 -10 3 2 907.17 48.41 7
 10 -3 -2 949.27 47.27 10
 10 -3 -2 883.12 48.74 3
 -10 3 2 860.63 43.46 8
 11 -3 -2 948.85 52.22 3
 -11 3 2 870.13 45.29 8
 -11 3 2 981.38 55.8 6
 11 -3 -2 968.09 48.5 10
 -11 3 2 981.91 51.58 7
 -12 3 2 622.35 46.26 6
 -12 3 2 643.89 40.83 8
 12 -3 -2 642.45 40.11 10
 12 -3 -2 658.44 43.94 3
 -12 3 2 694.32 44.42 7
 13 -3 -2 515.73 36.03 10
 -13 3 2 462.78 37.54 7
 13 -3 -2 404.58 43.07 4
 13 -3 -2 497.28 39.66 3
 -13 3 2 448.17 35.32 8
 -13 3 2 450.54 40.52 6
 14 -3 -2 198.75 26.82 3
 -14 3 2 125.8 20.4 7
 -14 3 2 143.65 21.7 8
 14 -3 -2 177.5 21.53 10
 14 -3 -2 212.32 35.37 4
 -14 3 2 168.34 26.48 6
 -15 3 2 200.21 25.78 7
 -15 3 2 165.88 26.65 6
 15 -3 -2 205.36 27.7 3
 -15 3 2 232.46 26.76 8
 15 -3 -2 194.12 33.16 4
 -16 3 2 42.86 15.76 8
 16 -3 -2 68.19 18.25 3
 -16 3 2 34.62 13.66 7
 16 -3 -2 25.38 17.14 4
 -16 3 2 68.11 21.74 6
 17 -3 -2 35.89 20.65 4
 -17 3 2 29.1 14.17 8
 -17 3 2 12.47 12.43 7
 -17 3 2 10.08 18.33 6
 -18 3 2 12.87 12.27 8
 -18 3 2 33.99 20.58 6
 18 -3 -2 17.53 21.03 4
 -19 3 2 31.18 14.34 8
 19 -3 -2 21.2 19.41 4
 -19 3 2 40.42 20.29 6
 20 -3 -2 -7.69 19.97 4
 -20 3 2 8.3 19.32 6
 -20 3 2 11.86 12.59 8
 -21 3 2 89.11 29.07 6
 21 -3 -2 73.48 27.43 4
 22 -3 -2 33.76 18.97 4
 -22 3 2 46.75 23.18 6
 -21 -2 -2 41.23 25.07 6
 21 2 2 35.4 20.56 4
 20 2 2 -13.29 16.36 3
 20 2 2 -6.82 15.74 4
 -19 -2 -2 37.4 21.8 6
 19 2 2 21.38 17.43 3
 19 2 2 21.27 18.38 4
 18 2 2 40.05 21 3
 -18 -2 -2 53.66 22.69 6
 18 2 2 58.27 22 4
 -17 -2 -2 75.88 23.51 6
 17 2 2 39.07 20.27 4
 17 2 2 35.73 18 3
 16 2 2 81.73 22.78 4
 -16 -2 -2 105.05 25.36 6
 16 2 2 98.92 24.58 3
 -15 -2 -2 48.63 19.29 6
 15 2 2 51.24 18.9 3
 15 2 2 71.02 22.66 4
 14 2 2 47.82 19.49 3
 14 2 2 51.23 21.22 4
 -14 -2 -2 35.29 15.72 6
 13 2 2 150.42 26.07 4
 13 2 2 111.1 22.28 3
 -12 -2 -2 13.04 7.07 1
 12 2 2 4.36 12.22 3
 -12 -2 -2 16.3 14.53 6
 12 2 2 19.54 11.16 4
 11 2 2 305.81 33.31 4
 -11 -2 -2 265.42 30.44 6
 10 2 2 84.89 18.75 4
 10 2 2 92.16 17.88 3
 -10 -2 -2 122.93 21.43 6
 -9 -2 -2 11.89 10.68 6
 9 2 2 26.3 13.55 3
 9 2 2 24.26 11.98 4
 8 2 2 4.95 9.14 4
 8 2 2 -9.87 9.74 3
 -7 -2 -2 336.13 26.85 6
 7 2 2 287.72 25.31 4
 7 2 2 320.49 27.1 3
 6 2 2 1976.74 69.77 3
 -6 -2 -2 2050.86 68.37 6
 6 2 2 2061.36 67.45 4
 6 2 2 1965.63 65.78 2
 5 2 2 783.27 39.67 3
 5 2 2 845.29 31.7 9
 5 2 2 837.75 38.32 2
 5 2 2 771.1 35.92 4
 -4 -2 -2 4.18 2.37 10
 4 2 2 -3.91 6.24 3
 4 2 2 4.05 4.57 2
 4 2 2 9.4 4.93 9
 4 2 2 14.13 6.03 4
 3 2 2 34.22 6.62 4
 -3 -2 -2 35.8 5.13 10
 3 2 2 35.05 8.16 2
 3 2 2 26.6 7.52 3
 3 2 2 33.2 6.65 9
 2 2 2 4.91 3.98 2
 2 2 2 -1.32 3.67 9
 -2 -2 -2 -1.26 2.45 10
 2 2 2 -0.64 3.93 3
 2 2 2 2.62 3.22 4
 1 2 2 39.01 7.15 9
 -1 -2 -2 59.07 7.66 10
 1 2 2 34.4 6.78 3
 1 2 2 48.77 7.65 7
 1 2 2 67.65 9.36 2
 1 2 2 39.85 5.86 4
 0 2 2 1270.83 41.16 2
 0 -2 -2 1200.7 39.66 10
 0 2 2 1173.03 41.22 7
 0 2 2 1226.93 43.51 9
 0 2 2 1283.39 37.66 4
 0 2 2 1210.8 40.62 3
 1 -2 -2 125.34 12.11 10
 -1 2 2 130.14 12.61 7
 -1 2 2 124.57 11.26 2
 -1 2 2 128.66 13.45 9
 -2 2 2 7.65 5.33 9
 -2 2 2 14.96 5.42 7
 -2 2 2 2.49 3.42 6
 2 -2 -2 8.75 3.25 5
 -2 2 2 2.4 3.42 2
 2 -2 -2 10.52 5.18 10
 -3 2 2 15.56 4.66 9
 3 -2 -2 27.44 6.51 10
 -3 2 2 14.88 6.58 7
 -3 2 2 23.29 5.4 2
 3 -2 -2 22.8 4.95 5
 -3 2 2 17.17 6.12 6
 -4 2 2 158.33 15.69 7
 4 -2 -2 163.9 13.56 5
 -4 2 2 145.58 15.25 6
 -4 2 2 156.15 14.93 9
 4 -2 -2 172.46 15.97 10
 -4 2 2 157.37 10.74 8
 -5 2 2 545.01 30.09 6
 5 -2 -2 488.66 26.06 5
 -5 2 2 472.71 28.81 7
 -5 2 2 466.32 21.57 8
 5 -2 -2 474.92 28.02 10
 -5 2 2 519.39 27.3 9
 -6 2 2 5.43 6.69 6
 -6 2 2 8.44 4.71 8
 6 -2 -2 5.03 4.9 5
 -6 2 2 7.95 5.6 7
 6 -2 -2 5.17 6.28 10
 -7 2 2 1357.33 47.07 8
 -7 2 2 1396.64 55.91 7
 -7 2 2 1329.83 55.82 6
 7 -2 -2 1429.9 53.76 10
 -8 2 2 1026.8 48.65 7
 8 -2 -2 1038.98 45.48 10
 -8 2 2 1034.32 50.23 6
 -9 2 2 533.19 34.94 7
 9 -2 -2 475.09 32.32 3
 9 -2 -2 492.11 31.35 10
 -9 2 2 519.24 36.23 6
 -10 2 2 569.13 40.24 6
 -10 2 2 591.67 38.36 7
 10 -2 -2 640.41 38.98 3
 10 -2 -2 630.91 36.19 10
 -11 2 2 186.95 22.83 7
 -11 2 2 137.86 20.63 6
 11 -2 -2 159.16 18.4 10
 11 -2 -2 173.52 21.25 3
 11 -2 -2 104.32 21.31 4
 12 -2 -2 17.69 9.2 3
 -12 2 2 -5.01 15.83 6
 -12 2 2 14.22 11.45 7
 12 -2 -2 -11.44 20.45 4
 12 -2 -2 0.34 6.79 10
 -13 2 2 17.18 11.78 7
 13 -2 -2 -8.73 14.53 4
 13 -2 -2 7.29 8.38 10
 -13 2 2 23.49 13.78 6
 13 -2 -2 17.36 10.71 3
 -14 2 2 -5.64 14.67 6
 -14 2 2 -9.86 11.94 7
 14 -2 -2 0.47 17.31 4
 14 -2 -2 2 7.68 10
 14 -2 -2 -12.03 10.57 3
 15 -2 -2 4.33 11.01 3
 -15 2 2 -4.6 11.97 7
 15 -2 -2 -0.19 16.31 4
 -15 2 2 16.16 16.8 6
 -16 2 2 -6.82 16.69 6
 -16 2 2 -12.42 11.43 7
 -16 2 2 -11.8 11.87 8
 16 -2 -2 -9.53 25.66 4
 -17 2 2 8.62 11.61 8
 -17 2 2 18.72 15.63 6
 17 -2 -2 28.69 18.65 4
 -17 2 2 1.32 10.76 7
 -18 2 2 2.89 12.18 8
 18 -2 -2 -0.07 17.51 4
 -19 2 2 6.76 13.79 8
 -19 2 2 1.22 16.39 6
 19 -2 -2 12.29 17.27 4
 -20 2 2 16.78 19.86 6
 -20 2 2 19.56 12.97 8
 20 -2 -2 40.75 21.9 4
 -21 2 2 -2.6 13.15 8
 21 -2 -2 9.23 20.43 4
 -21 2 2 35.59 21.46 6
 -22 2 2 5.26 15 8
 22 -2 -2 0.32 21.48 4
 -22 2 2 -3.81 18.24 6
 21 1 2 -4.23 18.37 4
 -21 -1 -2 -23.77 20.84 6
 20 1 2 2.54 14.69 3
 -20 -1 -2 17.53 18.23 6
 20 1 2 9.82 18.09 4
 19 1 2 43.76 20.23 3
 19 1 2 55.96 23.72 4
 -19 -1 -2 18.16 16.87 6
 18 1 2 39.93 20.51 4
 -18 -1 -2 25.86 21.55 6
 18 1 2 31.07 18.08 3
 17 1 2 20.99 19.12 4
 17 1 2 53.25 19.26 3
 -17 -1 -2 55.05 22.57 6
 -16 -1 -2 118.68 27.1 6
 16 1 2 29.59 15.71 3
 16 1 2 91.32 25.48 4
 -15 -1 -2 86.82 23.13 6
 15 1 2 80.37 21.03 3
 15 1 2 66.31 21.64 4
 14 1 2 43.99 15.53 3
 -14 -1 -2 28.03 17.77 6
 14 1 2 62.4 21.18 4
 13 1 2 27.29 14.92 4
 -13 -1 -2 55.39 20.19 6
 13 1 2 78.19 18.75 3
 -12 -1 -2 243.96 29.37 6
 12 1 2 214.63 29.18 4
 12 1 2 242.79 30.54 3
 -12 -1 -2 237.33 20.97 1
 -11 -1 -2 11.25 6.99 1
 11 1 2 -1.94 11.15 3
 -11 -1 -2 -6.99 14.64 6
 11 1 2 -7.09 13.82 4
 -10 -1 -2 1.81 11.16 6
 -10 -1 -2 1.33 6.52 1
 10 1 2 15.27 11.07 3
 10 1 2 -9.71 13.54 4
 9 1 2 43.28 12.12 3
 -9 -1 -2 41.2 11.83 6
 9 1 2 62.35 13.54 4
 -9 -1 -2 45.13 9.37 1
 -8 -1 -2 70.67 14.05 6
 8 1 2 79.33 13.99 4
 8 1 2 83.64 15.34 3
 -7 -1 -2 73.92 12.68 6
 7 1 2 91.86 14.82 3
 7 1 2 92.42 14.14 4
 7 1 2 78.64 7.65 9
 -6 -1 -2 482.23 29.7 6
 6 1 2 487.97 31.39 3
 6 1 2 458.59 20.81 9
 6 1 2 482.76 29.29 4
 -5 -1 -2 405.54 25.51 6
 5 1 2 404.64 24.04 4
 5 1 2 411.68 27.16 3
 5 1 2 392.45 19.45 9
 4 1 2 1674 46.82 9
 4 1 2 1609.54 55.16 3
 4 1 2 1670.99 49.9 4
 4 1 2 1654.2 53.25 2
 3 1 2 1637.25 47 9
 3 1 2 1601.23 44.89 4
 3 1 2 1604.8 50.67 2
 3 1 2 1603.87 51.66 3
 -2 -1 -2 215.49 12.18 10
 2 1 2 221.23 15.3 9
 2 1 2 196.94 13.74 7
 2 1 2 191.04 14.79 3
 2 1 2 203.62 11.98 4
 2 1 2 211.6 15.23 2
 1 1 2 36.24 6.01 3
 -1 -1 -2 32.95 5.42 10
 1 1 2 45.98 6.47 7
 1 1 2 40.3 6.9 9
 1 1 2 38.08 4.73 4
 1 1 2 37.22 6.35 2
 0 1 2 5043.32 103.81 7
 0 -1 -2 5026.11 103.68 10
 0 1 2 5051.89 102.74 3
 0 1 2 4906.91 103.15 2
 0 1 2 5068 108.57 9
 -1 1 2 398.72 18.45 2
 1 -1 -2 387.03 19.91 10
 -1 1 2 426.35 18.62 3
 -1 1 2 367.74 21.18 9
 -1 1 2 373.22 19.86 7
 -2 1 2 3482.85 74.6 2
 -2 1 2 3447.94 82.76 7
 -2 1 2 3551.7 77.1 6
 -2 1 2 3530.29 83.38 9
 2 -1 -2 3521.1 81.97 10
 2 -1 -2 3431.12 72.26 5
 -3 1 2 318.14 20.21 7
 -3 1 2 349.01 16.22 2
 3 -1 -2 351.44 20.48 10
 -3 1 2 345.48 18.9 6
 3 -1 -2 323.85 16.92 5
 -3 1 2 354.04 20.66 9
 -4 1 2 2345.1 64.09 6
 -4 1 2 2263.86 66.13 7
 4 -1 -2 2225.69 63.49 10
 4 -1 -2 2245.09 60.43 5
 -4 1 2 2384.52 63.19 9
 5 -1 -2 2151.17 63.02 5
 -5 1 2 2269 68.41 7
 5 -1 -2 2231.5 64.25 10
 -5 1 2 2283.48 66.09 6
 -5 1 2 2233.54 61.91 9
 -6 1 2 28.02 5.98 9
 6 -1 -2 33.44 8.12 5
 -6 1 2 35.78 9.05 7
 6 -1 -2 28.04 7.17 10
 -6 1 2 27.81 8.46 6
 -7 1 2 3893.96 102.08 7
 7 -1 -2 3589.9 98.45 5
 -7 1 2 3586.95 99.96 6
 -7 1 2 3747.89 88.31 9
 7 -1 -2 3644.57 93.93 10
 -8 1 2 22.76 8.7 6
 8 -1 -2 18.4 5.7 3
 8 -1 -2 17.2 6.96 5
 8 -1 -2 21.48 8.29 10
 -8 1 2 19.08 9.29 7
 9 -1 -2 767.27 50.4 4
 9 -1 -2 840.72 40.66 3
 -9 1 2 770.94 43.64 6
 9 -1 -2 720.7 36.68 10
 9 -1 -2 792.84 43.7 5
 -9 1 2 786.01 42.99 7
 -10 1 2 206.5 24.2 6
 10 -1 -2 218.81 20.13 10
 10 -1 -2 232.08 21.98 3
 -10 1 2 236.22 24.77 7
 10 -1 -2 177.89 25.23 4
 11 -1 -2 169.36 26.15 4
 -11 1 2 186.42 22.77 7
 11 -1 -2 163.9 17.86 10
 -11 1 2 179.88 22.8 6
 11 -1 -2 165.51 19.61 3
 12 -1 -2 135.79 27.02 4
 12 -1 -2 125.33 16.71 10
 12 -1 -2 141.15 18.98 3
 -12 1 2 86.87 16.57 6
 -12 1 2 120.24 20.89 7
 -13 1 2 113.83 22.24 6
 -13 1 2 132.41 20.55 7
 13 -1 -2 131.28 19.67 3
 13 -1 -2 99.68 22.32 4
 13 -1 -2 122.49 15.77 10
 14 -1 -2 162.11 29.17 4
 -14 1 2 162.67 24.96 7
 -14 1 2 122.02 23.05 6
 14 -1 -2 139.76 20.72 3
 15 -1 -2 188.6 25.01 3
 -15 1 2 178.32 25.1 7
 -15 1 2 203.6 29.2 6
 15 -1 -2 157.87 30.28 4
 -16 1 2 131.85 27.02 6
 -16 1 2 171.33 26.45 7
 16 -1 -2 126.83 26.33 4
 -17 1 2 269.85 32.3 7
 -17 1 2 234.03 33.67 6
 17 -1 -2 252.92 40.72 4
 -18 1 2 222.98 34.13 6
 18 -1 -2 126.81 31.8 4
 -18 1 2 193.04 27.69 7
 19 -1 -2 39.66 23.27 4
 -19 1 2 113.93 27.39 6
 20 -1 -2 109.52 31.36 4
 -20 1 2 127.72 29.88 6
 -20 1 2 157.82 28 8
 -21 1 2 43.44 22.49 6
 -21 1 2 56.05 21.62 8
 21 -1 -2 87.41 31.79 4
 -22 1 2 64.97 26.88 6
 22 -1 -2 19.31 25.38 4
 -22 1 2 33.75 19.79 8
 -22 0 -2 151.48 31.09 8
 -22 0 -2 148.11 33.33 6
 22 0 2 193.36 39.7 4
 21 0 2 187.73 36.68 4
 -21 0 -2 258.48 40.64 6
 -21 0 -2 213.13 38.54 8
 21 0 2 214.24 37.81 3
 20 0 2 291.31 42.53 4
 20 0 2 357.15 45.71 3
 -20 0 -2 347.8 43.9 6
 -19 0 -2 467.81 48.85 6
 19 0 2 449.47 49.33 3
 19 0 2 396.32 49.03 4
 18 0 2 911.88 68.63 3
 18 0 2 800.34 66.94 4
 -18 0 -2 1003.94 69.33 6
 17 0 2 1002.82 73.82 4
 -17 0 -2 1073.1 71.4 6
 17 0 2 1083.13 71.71 3
 16 0 2 1164.71 76.45 4
 -16 0 -2 1356.02 76.55 6
 16 0 2 1210.12 75.33 3
 -15 0 -2 1831.77 87.61 6
 15 0 2 1659.36 89.36 4
 15 0 2 1758.2 87.88 3
 14 0 2 2242.12 101.86 4
 14 0 2 2327 100.5 3
 -14 0 -2 2333.37 100.81 6
 -13 0 -2 2441.34 97.84 6
 13 0 2 2287.18 99.12 4
 13 0 2 2347.13 98.52 3
 -12 0 -2 3916.11 102.99 1
 12 0 2 3827.31 133 4
 12 0 2 4007.59 131.37 3
 -11 0 -2 5752.79 155.36 6
 11 0 2 5505.55 158.57 4
 11 0 2 5532.29 156.25 3
 -11 0 -2 5469.05 129.91 1
 -10 0 -2 7717.26 166.8 1
 -10 0 -2 8022.33 190.8 6
 10 0 2 7549.4 192.9 4
 10 0 2 7982.87 194.25 3
 9 0 2 9090.93 212.99 3
 9 0 2 8890.94 211.25 4
 -9 0 -2 9496.77 210.33 6
 -9 0 -2 9093.07 188.3 1
 8 0 2 11666.2 250.99 4
 -8 0 -2 11945.49 247.47 6
 8 0 2 12012.99 252.28 3
 -8 0 -2 11377.2 228.6 1
 7 0 2 17149.55 304.53 9
 -7 0 -2 17323.24 339.6 6
 7 0 2 17644.24 341.3 4
 -7 0 -2 17700.94 325.54 1
 7 0 2 18246.54 345.55 3
 6 0 2 21530.61 401.26 3
 -6 0 -2 21965.9 386.24 1
 -6 0 -2 21689.3 395.87 6
 6 0 2 21631.91 395.22 4
 6 0 2 21227.71 369.63 9
 5 0 2 37553.66 648.86 4
 5 0 2 37302.06 656.31 3
 -5 0 -2 38373.85 652.3 6
 5 0 2 37752.56 633.41 9
 -4 0 -2 34098.29 595.95 6
 4 0 2 34241.89 602.35 3
 4 0 2 35917.38 587.19 9
 4 0 2 34520.29 592.2 4
 -3 0 -2 26982.16 473.02 6
 3 0 2 27066.86 467.87 4
 3 0 2 27458.35 480.03 3
 2 0 2 34995.59 607.11 3
 2 0 2 36624.07 605.86 9
 1 0 2 37559.16 634.23 2
 1 0 2 37690.16 633.31 3
 1 0 2 38070.86 636.43 9
 0 0 2 13076.38 232.77 3
 0 0 2 13263.78 241.46 9
 0 0 2 13474.58 235.57 2
 0 0 2 13476.18 234.04 7
 -1 0 2 13333.98 247.25 9
 -1 0 2 13893.17 238.35 2
 -1 0 2 13582.88 244.23 7
 1 0 -2 13809.98 237.45 5
 -2 0 2 9119.77 172.37 7
 -2 0 2 8855.04 170.91 9
 2 0 -2 9289.84 164.79 5
 -3 0 2 31999.01 557.7 9
 -3 0 2 33646.9 554.41 6
 3 0 -2 33889.69 559.93 10
 3 0 -2 31962.41 555.24 5
 -3 0 2 33061.8 563.48 7
 -4 0 2 40024.34 673.7 6
 4 0 -2 39749.04 674.62 5
 -4 0 2 40056.94 681.25 7
 4 0 -2 40228.94 675.54 10
 -4 0 2 39614.04 672.54 9
 5 0 -2 32350.41 542.42 10
 -5 0 2 31181.32 547.41 11
 -5 0 2 31141.12 549.73 7
 5 0 -2 30890.82 544.69 5
 -5 0 2 32077.41 545.3 6
 -5 0 2 31350.72 537.19 9
 6 0 -2 24186.18 438.36 4
 -6 0 2 22546.9 420.3 6
 6 0 -2 24773.98 411.04 3
 -6 0 2 23954.98 408.7 9
 6 0 -2 23238.19 414.45 10
 6 0 -2 22676.9 420.86 5
 -6 0 2 23143.29 421.91 11
 -7 0 2 13041.88 231.52 9
 7 0 -2 12458.49 238.29 10
 7 0 -2 12912.78 266.48 4
 -7 0 2 12203.49 246.07 11
 -7 0 2 12155.79 248.52 6
 7 0 -2 12316.29 248.91 5
 7 0 -2 12809.78 237.71 3
 -8 0 2 18884.43 333.25 9
 8 0 -2 18562.53 343.19 10
 -8 0 2 18838.93 354.1 11
 8 0 -2 18868.53 359.31 5
 8 0 -2 19963.52 347.31 3
 -8 0 2 18751.33 358.91 6
 8 0 -2 19206.93 377.44 4
 9 0 -2 15574.06 286.43 3
 9 0 -2 14681.97 297.87 5
 9 0 -2 15068.86 316.22 4
 -9 0 2 14529.47 297.72 6
 9 0 -2 14489.47 279.52 10
 -9 0 2 14803.87 266.46 9
 -9 0 2 14494.97 289.62 11
 10 0 -2 12233.69 276.64 4
 -10 0 2 11970.49 250.07 11
 -10 0 2 12367.39 260.05 6
 10 0 -2 11847.49 237.57 10
 10 0 -2 12496.99 261.1 5
 10 0 -2 12342.99 245.87 3
 11 0 -2 8788.63 184.5 10
 11 0 -2 8980.55 226.08 4
 -11 0 2 8839.19 210.2 6
 -11 0 2 9051.42 199.04 11
 11 0 -2 8821.56 194.4 3
 12 0 -2 6736.37 159.66 3
 12 0 -2 6735.89 189.72 4
 -12 0 2 6727.29 173.02 6
 -12 0 2 6463.33 159.45 11
 12 0 -2 6239.4 145.47 10
 13 0 -2 4655.01 157.51 4
 -13 0 2 4624.02 128.22 11
 -13 0 2 4677.61 142.85 6
 13 0 -2 4754.34 129.42 3
 14 0 -2 3633.34 137.57 4
 -14 0 2 3602.89 124.48 6
 -14 0 2 3588.41 117.39 7
 14 0 -2 3636.9 111.64 3
 -14 0 2 3524.89 109.36 11
 15 0 -2 2049.64 104.78 4
 -15 0 2 2079.72 91.2 6
 -15 0 2 2071.69 86.39 7
 -16 0 2 2117.89 95.1 6
 -16 0 2 2070.13 87.43 7
 16 0 -2 2047.45 106.3 4
 -17 0 2 1446.07 73.17 7
 -17 0 2 1583.73 83.11 6
 17 0 -2 1371.59 89.15 4
 18 0 -2 1029.83 79.24 4
 -18 0 2 1124.34 64.62 7
 -18 0 2 1089.46 70.29 6
 -19 0 2 690.65 52.18 7
 19 0 -2 622.49 63.06 4
 -19 0 2 802.86 61.29 6
 -20 0 2 470 48.21 6
 20 0 -2 383.21 53.03 4
 21 0 -2 279.15 45.41 4
 -21 0 2 276.49 39.8 6
 22 0 -2 257.78 45.03 4
 -22 0 2 301.02 43.13 6
 -22 0 2 226.56 34.41 8
 -22 1 -2 -10.36 17.88 8
 -22 1 -2 -30.34 21.56 6
 22 -1 2 14.69 24.48 4
 -21 1 -2 -9.2 20.18 8
 21 -1 2 -11.61 22.07 4
 21 -1 2 -8.87 18.89 3
 -21 1 -2 -2.77 19.66 6
 20 -1 2 -23.52 16.41 4
 -20 1 -2 17.62 18.93 6
 -20 1 -2 9.9 17.7 8
 20 -1 2 -22.32 18.14 3
 19 -1 2 -17.49 19.65 4
 -19 1 -2 7.89 19.25 6
 -19 1 -2 20.07 19.84 8
 -18 1 -2 56.56 20.7 6
 18 -1 2 28.04 15.78 3
 18 -1 2 43.2 22.71 4
 -17 1 -2 19.28 17.56 6
 17 -1 2 22.36 14.46 4
 17 -1 2 27.95 19.07 3
 16 -1 2 17.99 14.61 3
 16 -1 2 -15.56 17.72 4
 -16 1 -2 -3.63 16.67 6
 15 -1 2 35.67 18.75 3
 15 -1 2 32.52 14.85 4
 -15 1 -2 27.31 18.52 6
 14 -1 2 194.16 29.34 3
 -14 1 -2 233.56 31.25 6
 14 -1 2 200.94 31.28 4
 13 -1 2 -12.36 13.12 3
 -13 1 -2 4.18 13.64 6
 13 -1 2 -6.46 14.84 4
 12 -1 2 30.57 16.48 4
 -12 1 -2 55.88 18.25 6
 12 -1 2 55.54 18.07 3
 11 -1 2 508.72 40.61 3
 -11 1 -2 603.09 42.86 6
 11 -1 2 529.08 44.01 4
 -11 1 -2 532.74 30.56 1
 -10 1 -2 27.97 15.14 6
 10 -1 2 36.88 12.62 3
 -10 1 -2 30.1 7.45 1
 9 -1 2 10.35 9.06 3
 9 -1 2 13.88 8.11 4
 -9 1 -2 1.24 5.32 1
 -9 1 -2 12.69 11.33 6
 8 -1 2 47.51 12.34 4
 -8 1 -2 34.29 8.12 1
 8 -1 2 48.83 5.93 9
 -8 1 -2 50.86 13.2 6
 8 -1 2 14.84 8.09 3
 -7 1 -2 4.66 7.35 6
 7 -1 2 15.66 8.58 4
 -7 1 -2 4.39 5.53 1
 7 -1 2 7.66 6.68 3
 7 -1 2 11.3 3.61 9
 6 -1 2 1369.7 52.82 4
 6 -1 2 1334.09 54.98 3
 -6 1 -2 1444.46 53.72 6
 -6 1 -2 1397.65 47.53 1
 6 -1 2 1410.52 39 9
 -5 1 -2 190.92 15.83 1
 5 -1 2 182.3 16.22 4
 -5 1 -2 178.01 16.3 6
 5 -1 2 182.57 12.35 9
 5 -1 2 196.94 19.04 3
 4 -1 2 10.34 5.05 3
 -4 1 -2 18.77 6.2 1
 -4 1 -2 3.41 4.51 6
 4 -1 2 8.08 3.48 9
 4 -1 2 11.51 4.95 4
 3 -1 2 48.74 6.69 4
 -3 1 -2 47.37 6.79 6
 3 -1 2 54.05 8.39 3
 3 -1 2 50.84 6.54 9
 -3 1 -2 52.22 7.73 1
 -2 1 -2 6.33 3.51 1
 2 -1 2 9.23 3.72 3
 -2 1 -2 6.09 3.13 8
 -2 1 -2 4.92 3.03 6
 2 -1 2 2.61 2.29 9
 1 -1 2 222.69 13.31 3
 1 -1 2 213.57 13.41 9
 -1 1 -2 217.81 12.39 8
 -1 1 -2 215.61 13.97 1
 0 1 -2 10.57 3.51 1
 0 -1 2 6.2 2.94 9
 0 1 -2 2.55 1.97 5
 -1 -1 2 67.74 6.99 7
 1 1 -2 65.58 6.64 5
 1 1 -2 63.97 6.64 1
 -1 -1 2 53.67 6.83 9
 -2 -1 2 106.39 10.28 11
 -2 -1 2 116.1 10 9
 2 1 -2 126.07 9.93 5
 3 1 -2 89.17 9.24 5
 -3 -1 2 80.91 9.96 11
 -3 -1 2 92.34 7.71 6
 -3 -1 2 78.73 8.16 9
 3 1 -2 96.13 9.6 4
 -4 -1 2 27.23 4.64 9
 -4 -1 2 8.79 2.98 6
 -4 -1 2 10.9 4.64 11
 4 1 -2 19.3 5.75 4
 4 1 -2 28.18 5.89 5
 -5 -1 2 439.23 20.44 9
 -5 -1 2 431.2 23.16 6
 5 1 -2 480.28 27.98 4
 5 1 -2 473.68 24.96 5
 -5 -1 2 427.22 25.36 11
 6 1 -2 6.26 2.94 3
 6 1 -2 10.53 5.21 5
 -6 -1 2 4.29 5.17 11
 -6 -1 2 5.48 2.91 9
 -6 -1 2 1.53 4.7 6
 6 1 -2 15.01 4.59 10
 6 1 -2 9.5 6.1 4
 7 1 -2 787.53 30.01 3
 7 1 -2 777.41 42.34 4
 -7 -1 2 763.03 27.73 9
 -7 -1 2 714.26 35.66 6
 7 1 -2 718.48 37 5
 -7 -1 2 681.47 35.89 11
 7 1 -2 731.91 31.11 10
 -8 -1 2 583.26 34.55 11
 8 1 -2 660.86 29.85 10
 8 1 -2 628.93 40.84 4
 8 1 -2 656.98 29.55 3
 -8 -1 2 669.73 25.54 9
 8 1 -2 631.67 35.76 5
 -8 -1 2 592.05 34.86 6
 9 1 -2 25.53 10.55 4
 9 1 -2 9.55 7.53 5
 -9 -1 2 20.23 4.52 9
 -9 -1 2 18.02 7.44 6
 9 1 -2 20.2 6.42 10
 -9 -1 2 27.2 8.42 11
 9 1 -2 25.71 7.04 3
 -10 -1 2 -0.77 9.36 6
 -10 -1 2 9.04 3.81 9
 10 1 -2 -0.43 5.01 10
 10 1 -2 10.9 7.22 3
 10 1 -2 12.08 10.1 5
 10 1 -2 -5.4 9.51 4
 -10 -1 2 -4.38 7.48 11
 11 1 -2 144.99 21.59 5
 -11 -1 2 164.27 22.69 6
 -11 -1 2 142.51 18.3 11
 11 1 -2 123.48 14.04 10
 11 1 -2 140.92 24.97 4
 11 1 -2 143.78 16.99 3
 12 1 -2 207.65 29.01 4
 -12 -1 2 197.6 22.97 11
 -12 -1 2 205.58 25.94 6
 12 1 -2 179.11 20.11 3
 12 1 -2 162.95 16.29 10
 -13 -1 2 50.96 12.28 11
 13 1 -2 48.19 20.23 4
 13 1 -2 39.16 11.08 3
 -13 -1 2 71.59 18.18 6
 14 1 -2 171.4 21.29 3
 -14 -1 2 158.56 26.27 6
 -14 -1 2 145.23 21.58 11
 14 1 -2 145.95 29.02 4
 -15 -1 2 13.75 14.84 6
 -15 -1 2 7.18 8.95 11
 16 1 -2 40.32 19.48 4
 -16 -1 2 12.46 13.64 6
 -17 -1 2 15.88 17.72 6
 17 1 -2 6.85 17.42 4
 -18 -1 2 -25.22 15.72 7
 -18 -1 2 -1.73 17.27 6
 18 1 -2 22.41 21.48 4
 -19 -1 2 11.59 13.05 7
 -19 -1 2 -20.46 16.03 6
 19 1 -2 -15.94 22.5 4
 -20 -1 2 -8.04 17.04 6
 20 1 -2 -9.58 21.03 4
 -21 -1 2 8.29 19.72 6
 21 1 -2 -14.91 21.49 4
 22 1 -2 -9.04 24.11 4
 -22 -1 2 -4.88 15.23 6
 21 -2 2 -7.74 18.74 4
 -21 2 -2 22.33 20.79 8
 -21 2 -2 -7.37 17.67 6
 21 -2 2 -19.87 20.51 3
 -20 2 -2 17.09 18.85 8
 -20 2 -2 -13.93 19.63 6
 20 -2 2 -35.88 22.12 4
 20 -2 2 -22.29 17.44 3
 19 -2 2 22.74 18.58 3
 19 -2 2 -2.04 16.34 4
 -19 2 -2 25.96 23.14 6
 -19 2 -2 34.73 20.65 8
 -18 2 -2 13.49 20.53 8
 -18 2 -2 -10.59 18.76 6
 18 -2 2 -1.15 13.24 3
 -17 2 -2 -9.27 18.37 6
 17 -2 2 28.93 16.99 3
 -17 2 -2 30.81 19.13 8
 17 -2 2 20.81 16.67 4
 16 -2 2 9.01 15.56 3
 16 -2 2 -5.12 16.15 4
 -16 2 -2 -28.7 21.62 6
 -16 2 -2 -18.47 15.66 8
 15 -2 2 -15.73 16.27 4
 15 -2 2 -6.67 15.49 3
 -15 2 -2 -27.12 18.77 6
 -15 2 -2 -10.35 16.06 8
 14 -2 2 -2.57 14.38 4
 14 -2 2 -5.78 13.03 3
 -14 2 -2 -22.76 19.26 6
 13 -2 2 44.97 15.25 4
 13 -2 2 60.28 16.84 3
 -13 2 -2 53 15.68 6
 12 -2 2 494.35 43.52 4
 -12 2 -2 477.69 39.59 6
 12 -2 2 484.98 41.84 3
 11 -2 2 4.8 10.16 3
 11 -2 2 -1.15 11.82 4
 -11 2 -2 -9.18 13.36 6
 10 -2 2 -1.29 11.55 3
 -10 2 -2 21.85 11.24 6
 10 -2 2 18.71 11.53 4
 10 -2 2 15.27 5.91 10
 9 -2 2 60.05 14.88 4
 9 -2 2 57.21 9.04 10
 -9 2 -2 53.17 13.69 6
 -9 2 -2 40.39 6.48 11
 9 -2 2 36.1 10.8 3
 9 -2 2 60.3 7.29 9
 8 -2 2 78.33 14.43 3
 8 -2 2 93.88 15.53 4
 -8 2 -2 63.81 13.25 6
 -8 2 -2 82.55 11.4 1
 8 -2 2 78.63 9.72 10
 8 -2 2 83.87 8.71 9
 7 -2 2 233.99 14.65 9
 -7 2 -2 204.76 17.23 1
 7 -2 2 257.11 17.07 10
 7 -2 2 209.85 22.44 3
 -7 2 -2 198.76 21.01 6
 7 -2 2 230.74 22.87 4
 -6 2 -2 1014.28 45.66 8
 6 -2 2 1054.26 36.34 10
 6 -2 2 1043.71 34.13 9
 6 -2 2 1025.96 46.8 4
 -6 2 -2 1011.58 44.99 6
 6 -2 2 966.29 46.16 3
 -6 2 -2 1019.09 39.41 1
 5 -2 2 1737.35 49.89 10
 -5 2 -2 1753.22 59.26 8
 -5 2 -2 1739.27 53.6 1
 5 -2 2 1768.06 61.9 3
 5 -2 2 1805.09 59.49 4
 -5 2 -2 1753.29 58 6
 5 -2 2 1802.62 48.77 9
 4 -2 2 1952.84 62.75 3
 4 -2 2 2037.04 53.01 9
 -4 2 -2 1965.56 57.97 6
 -4 2 -2 1973.3 56.95 1
 -4 2 -2 1962.1 60.34 8
 -3 2 -2 11.17 4.19 6
 3 -2 2 0.1 2.95 9
 -3 2 -2 2.67 3.33 1
 -3 2 -2 7.49 4.6 8
 2 -2 2 100.42 9.6 9
 -2 2 -2 88.14 8.05 6
 2 -2 2 95.99 10.36 3
 -2 2 -2 90.24 9.77 1
 -2 2 -2 80.85 8.98 8
 1 -2 2 1240.07 36.87 3
 -1 2 -2 1115.11 35.25 8
 -1 2 -2 1122.72 36.18 1
 1 -2 2 1117.16 36.27 9
 0 -2 2 305.82 15.16 11
 0 2 -2 332.09 16.86 1
 0 2 -2 313.54 15.31 8
 0 -2 2 302.04 16.86 9
 0 2 -2 310.1 16.1 5
 1 2 -2 3201.28 67.61 8
 -1 -2 2 3149.65 72.48 11
 -1 -2 2 3214.07 72.56 9
 1 2 -2 3179.34 71.06 5
 2 2 -2 10749.9 187.56 8
 2 2 -2 10594.8 192.74 5
 -2 -2 2 10421.41 196.67 11
 -2 -2 2 10431.11 192.24 9
 2 2 -2 10534.11 186.01 4
 3 2 -2 6062.04 123.81 5
 -3 -2 2 6163.73 120.55 9
 3 2 -2 6213.01 118.75 8
 3 2 -2 6040.08 121.59 4
 -3 -2 2 5999.61 114.84 6
 -3 -2 2 6068.05 128.54 11
 -4 -2 2 1597.56 44.92 6
 -4 -2 2 1558.01 52.39 11
 -4 -2 2 1646.56 44.41 9
 4 2 -2 1589.73 49.44 5
 4 2 -2 1661.97 50.54 4
 5 2 -2 135.32 14.53 4
 -5 -2 2 139.28 12.81 6
 -5 -2 2 152.09 11.04 9
 -5 -2 2 152.77 15.54 11
 5 2 -2 135.42 13.47 5
 -6 -2 2 269.2 21.97 11
 -6 -2 2 274 15.5 9
 6 2 -2 255.9 21.98 4
 6 2 -2 277.91 20.48 5
 6 2 -2 288.36 14.68 3
 -6 -2 2 263.39 19.26 6
 -7 -2 2 14.86 4.02 9
 7 2 -2 19.44 7.46 5
 7 2 -2 20.91 8.32 4
 7 2 -2 28.13 5.6 3
 -7 -2 2 30.93 8.9 11
 -7 -2 2 18.37 6.66 6
 -8 -2 2 48.36 6.56 9
 8 2 -2 38.13 7.21 10
 8 2 -2 36.62 10.52 5
 8 2 -2 54.46 8.54 3
 8 2 -2 46.98 9.83 4
 -8 -2 2 43.83 10.94 11
 -8 -2 2 39.05 9.94 6
 -9 -2 2 526.41 33.94 6
 -9 -2 2 549.51 35.43 11
 9 2 -2 522.53 39.44 4
 9 2 -2 510.13 25.71 10
 -9 -2 2 546.78 21.52 9
 9 2 -2 512.28 28.1 3
 9 2 -2 495.08 33.81 5
 10 2 -2 15.89 9.68 5
 10 2 -2 27.45 9.94 4
 10 2 -2 41.93 9.27 3
 -10 -2 2 15.02 9.13 6
 -10 -2 2 47.77 12.14 11
 10 2 -2 28.28 7.03 10
 -11 -2 2 5.41 9.15 6
 11 2 -2 4.46 11.14 4
 11 2 -2 1.65 11.9 5
 11 2 -2 15.47 6.93 3
 11 2 -2 5 4.78 10
 -11 -2 2 22.86 11 11
 12 2 -2 4.99 12.12 5
 12 2 -2 -31.87 20.46 4
 -12 -2 2 -5.89 12.11 6
 12 2 -2 2.08 5.88 3
 -12 -2 2 4.89 8.62 11
 13 2 -2 11.74 9.71 3
 -13 -2 2 9.18 11.4 6
 -13 -2 2 11.1 11.02 11
 13 2 -2 -9.14 19.26 4
 -14 -2 2 85.2 18.16 11
 -14 -2 2 66.91 19.4 6
 14 2 -2 71.63 21.87 4
 -15 -2 2 56.7 15.12 11
 15 2 -2 35.83 18 4
 -15 -2 2 58.3 18.25 6
 -16 -2 2 42.32 14.25 11
 -16 -2 2 40.01 18.04 6
 16 2 -2 19.03 17.46 4
 17 2 -2 43.48 17.54 4
 -17 -2 2 82.21 22.71 6
 -18 -2 2 -2.72 18.05 6
 18 2 -2 -16.34 21.22 4
 -19 -2 2 -4.49 16.28 6
 19 2 -2 8.02 19.3 4
 -20 -2 2 -14.82 17.21 6
 -20 -2 2 12.68 13.3 7
 -21 -2 2 -5.74 19.39 6
 21 2 -2 15.26 17.19 4
 22 2 -2 -30.16 26.08 4
 -22 -2 2 2.71 17.81 6
 -21 3 -2 41.42 24.08 8
 -21 3 -2 14 19.51 6
 21 -3 2 22.3 16.97 3
 21 -3 2 34.47 24.63 4
 20 -3 2 59.84 25.12 4
 -20 3 -2 37.58 22.62 8
 20 -3 2 4.89 14.52 3
 -20 3 -2 13.22 19.37 6
 -19 3 -2 80.17 26.39 8
 19 -3 2 2.51 19.08 4
 19 -3 2 53.77 24.54 3
 -19 3 -2 60.43 24.1 6
 18 -3 2 -16.78 16.78 4
 18 -3 2 -3.63 17.34 3
 -18 3 -2 -11.36 18.1 8
 -18 3 -2 45.04 23.61 6
 17 -3 2 14.25 18.33 4
 -17 3 -2 13.42 20.22 8
 17 -3 2 9.68 17.78 3
 -17 3 -2 -25.66 17.27 6
 -16 3 -2 44.28 22.75 6
 16 -3 2 16.05 15.55 4
 -16 3 -2 38.66 20.84 8
 16 -3 2 45.6 21.46 3
 -15 3 -2 22.31 18.11 8
 -15 3 -2 -11.05 16.85 6
 15 -3 2 22.83 14.08 3
 15 -3 2 21.15 18.13 4
 -14 3 -2 15.22 14.45 8
 -14 3 -2 14.68 14.92 6
 14 -3 2 35.58 16.99 3
 14 -3 2 -12.36 16.22 4
 -13 3 -2 79.02 20.6 6
 -13 3 -2 114.13 22.74 8
 13 -3 2 72.74 19.56 4
 13 -3 2 83.06 19.49 3
 12 -3 2 107.07 22.66 3
 -12 3 -2 61.52 18.4 6
 12 -3 2 87.49 22.07 4
 -12 3 -2 88.74 20.52 8
 -11 3 -2 286.92 31.02 8
 -11 3 -2 248.09 29.16 6
 11 -3 2 267.87 31.1 4
 11 -3 2 244.26 29.8 3
 -10 3 -2 297.52 28.13 8
 -10 3 -2 284.57 19.75 7
 10 -3 2 237.6 28.36 4
 -10 3 -2 296.95 30.68 6
 10 -3 2 252.72 29.54 3
 10 -3 2 319.83 23.31 10
 9 -3 2 281.47 17.67 9
 9 -3 2 288.46 29.59 3
 -9 3 -2 255.4 27.09 6
 -9 3 -2 248.09 17.53 7
 9 -3 2 298.03 30.63 4
 -9 3 -2 266.64 26.67 8
 9 -3 2 287.13 21.67 10
 -8 3 -2 441.55 32.97 8
 8 -3 2 388.47 32.72 3
 -8 3 -2 416.86 21.4 7
 8 -3 2 415.63 22.38 9
 -8 3 -2 469.46 34.1 6
 8 -3 2 469.19 27.55 10
 8 -3 2 431.46 34.31 4
 -7 3 -2 149.73 18.22 8
 -7 3 -2 191.36 12.75 7
 7 -3 2 175.26 16.06 10
 -7 3 -2 159.88 18.8 6
 7 -3 2 202.52 15.52 9
 7 -3 2 198.97 22.65 3
 6 -3 2 964.91 38.3 10
 -6 3 -2 931.26 44.54 8
 6 -3 2 923.51 34.89 9
 -6 3 -2 925.88 44 6
 6 -3 2 861.62 45.62 3
 -6 3 -2 954.36 28.17 7
 5 -3 2 424.03 22.96 9
 5 -3 2 429.99 29.14 3
 -5 3 -2 447.98 28.03 8
 -5 3 -2 442.6 27.17 6
 5 -3 2 434.05 24.04 10
 4 -3 2 286.54 22.61 3
 4 -3 2 280.67 18.06 9
 4 -3 2 287.34 18.86 10
 -4 3 -2 276.39 20.61 8
 -4 3 -2 270.77 19.38 6
 -3 3 -2 760.28 30.96 6
 3 -3 2 751.66 30.97 10
 3 -3 2 757.97 34.75 3
 3 -3 2 759.42 30.9 9
 -3 3 -2 695.36 32.48 8
 -2 3 -2 202.03 15.91 8
 2 -3 2 195.42 16.09 3
 2 -3 2 212.23 15.51 9
 -2 3 -2 206.72 13.95 6
 -1 3 -2 1053.3 36.67 8
 -1 3 -2 1054.27 31.2 6
 1 -3 2 1094.32 37.77 9
 1 -3 2 1156.74 38.19 3
 0 -3 2 0.82 2.95 9
 0 3 -2 3.3 2.97 8
 0 3 -2 2.58 2.65 4
 0 3 -2 6.27 3.44 5
 0 -3 2 3.35 2.82 11
 1 3 -2 87.42 8.82 8
 -1 -3 2 62.21 8.05 11
 1 3 -2 72.72 6.81 4
 -1 -3 2 74.35 8.88 9
 1 3 -2 77.51 8.53 5
 2 3 -2 1792.87 46.19 4
 2 3 -2 1708.69 48.94 5
 -2 -3 2 1778.16 53.33 11
 -2 -3 2 1750.63 49.67 9
 2 3 -2 1834.17 48.78 8
 3 3 -2 32.47 5.53 4
 3 3 -2 36.53 6.35 8
 -3 -3 2 25.59 6.88 11
 3 3 -2 30.93 5.97 5
 -3 -3 2 36.32 5.98 9
 4 3 -2 12.82 5.27 4
 -4 -3 2 3.67 3.16 6
 -4 -3 2 7.37 6.2 11
 -4 -3 2 7.92 3.78 9
 4 3 -2 3.68 4.37 5
 -5 -3 2 157.99 17.05 11
 5 3 -2 146.27 14.1 5
 -5 -3 2 152.12 12 9
 5 3 -2 153.82 15.34 4
 -5 -3 2 146.78 13.31 6
 6 3 -2 2059.64 67.83 4
 -6 -3 2 2009.82 61.45 6
 -6 -3 2 2062.7 69.02 11
 6 3 -2 2073.77 64.21 5
 6 3 -2 2142.97 51.07 3
 -6 -3 2 1982.13 52.51 9
 7 3 -2 595.58 33.5 5
 -7 -3 2 623.39 35.9 11
 -7 -3 2 632.45 33.13 6
 -7 -3 2 607.1 24.36 9
 7 3 -2 637.15 25.94 3
 7 3 -2 597.07 35.88 4
 -8 -3 2 951.68 45.13 6
 -8 -3 2 1006.97 48.34 11
 8 3 -2 973.38 45.83 5
 8 3 -2 950.21 49.88 4
 8 3 -2 1074.51 38.48 3
 -8 -3 2 980.24 32.42 9
 -9 -3 2 324.62 16.39 9
 9 3 -2 348.9 28.25 5
 -9 -3 2 323.27 26.93 6
 -9 -3 2 362.98 30.08 11
 9 3 -2 310.04 30.28 4
 9 3 -2 345.86 22 3
 -10 -3 2 537.36 36.11 11
 10 3 -2 425.89 22.99 10
 -10 -3 2 461.92 34.07 6
 10 3 -2 444.17 38.2 4
 10 3 -2 511.1 29.37 3
 10 3 -2 470.97 34.5 5
 11 3 -2 103.24 20.17 4
 11 3 -2 137.66 16.36 3
 11 3 -2 111.15 18.05 5
 -11 -3 2 128.28 19.19 11
 -11 -3 2 97.17 17.21 6
 11 3 -2 134 12.96 10
 -12 -3 2 -22.33 16.83 6
 12 3 -2 -10.64 13.13 5
 -12 -3 2 8.71 9.78 11
 12 3 -2 -0.98 8.02 3
 12 3 -2 -28.78 19.84 4
 13 3 -2 -0.69 14.65 5
 -13 -3 2 2.77 10.48 11
 -13 -3 2 8.52 12.69 6
 13 3 -2 -23.09 11.65 3
 13 3 -2 -15.24 17.89 4
 14 3 -2 -8.58 18.18 4
 -14 -3 2 9.5 13.66 6
 -14 -3 2 8.33 10.83 11
 -15 -3 2 21.56 12.62 11
 -15 -3 2 14.36 17.18 6
 15 3 -2 -1.8 17.79 4
 16 3 -2 26.1 20.22 4
 -16 -3 2 -5.82 15.25 6
 -16 -3 2 48.33 15.91 11
 -17 -3 2 -4.04 10.34 11
 17 3 -2 -8.57 18.09 4
 -17 -3 2 -22.77 16.83 6
 -18 -3 2 -2.93 16.31 6
 18 3 -2 -4.71 19.89 4
 19 3 -2 83.65 26.98 4
 -19 -3 2 67.41 22.75 6
 -20 -3 2 0.31 16.21 6
 20 3 -2 58.26 26.16 4
 21 3 -2 62.27 28.04 4
 -21 -3 2 44.99 23.27 6
 22 3 -2 47.36 24.47 4
 -22 -3 2 -13.27 17.04 6
 21 -4 2 163.3 33.14 3
 -21 4 -2 191.99 36.73 8
 21 -4 2 112.66 32.28 4
 -21 4 -2 227.13 38.67 6
 20 -4 2 168.01 32.03 3
 20 -4 2 205.66 40.02 4
 -20 4 -2 274.18 40.16 8
 -20 4 -2 220.27 37.91 6
 19 -4 2 419.09 52.78 4
 -19 4 -2 565.61 56.12 6
 19 -4 2 473.93 51.8 3
 -19 4 -2 467.78 50.41 8
 -18 4 -2 472.54 49.92 6
 18 -4 2 491.73 55.88 4
 18 -4 2 425.39 47.6 3
 -18 4 -2 521.14 51.08 8
 -17 4 -2 770.99 60.14 8
 17 -4 2 600.01 55.16 3
 -17 4 -2 636.66 56.78 6
 17 -4 2 663.56 61.5 4
 -16 4 -2 1082.66 72.19 8
 16 -4 2 973.81 67.97 3
 -16 4 -2 1034.44 69.1 6
 16 -4 2 999.55 73.1 4
 15 -4 2 1241.98 80.24 4
 -15 4 -2 1358.76 76.7 6
 -15 4 -2 1472.22 78.72 8
 15 -4 2 1271.62 76.37 3
 14 -4 2 1494.07 81.59 3
 -14 4 -2 1516.16 80.91 6
 14 -4 2 1319 82.25 4
 13 -4 2 3072.6 124.02 4
 -13 4 -2 3405.12 120.73 8
 13 -4 2 3180.8 121.17 3
 -13 4 -2 3281.68 118.5 6
 -12 4 -2 3125.69 111.79 8
 -12 4 -2 3038.14 110.73 6
 12 -4 2 2873.05 118.25 4
 12 -4 2 2904.48 112.32 3
 11 -4 2 3060.39 117.44 4
 -11 4 -2 3252.1 112.38 6
 -11 4 -2 3286.2 112.34 8
 11 -4 2 3433.47 97.32 10
 11 -4 2 3043.39 115.28 3
 -10 4 -2 3687.5 118.56 8
 10 -4 2 3789.73 125.27 3
 10 -4 2 3932.13 106.28 10
 10 -4 2 3617.37 125.41 4
 -10 4 -2 3833.21 121.03 6
 9 -4 2 6569.34 140.74 9
 -9 4 -2 6567.68 167.85 8
 9 -4 2 6394.56 173.1 3
 -9 4 -2 6509.26 135.28 7
 9 -4 2 6673.75 154.36 10
 -9 4 -2 6509.37 167.56 6
 8 -4 2 10055.81 205.37 10
 -8 4 -2 9424.49 179.44 7
 8 -4 2 9694.83 222.71 3
 -8 4 -2 9511.99 214.7 8
 -8 4 -2 9356.58 214.25 6
 8 -4 2 9238.73 189.38 9
 -7 4 -2 8434.58 191.42 8
 -7 4 -2 8245.36 156.38 7
 7 -4 2 7976.06 196.02 3
 7 -4 2 8759.93 183.24 10
 7 -4 2 8437.34 171.61 9
 -7 4 -2 8317.99 189.1 6
 -6 4 -2 12521.69 223.37 7
 6 -4 2 12502.09 265.54 3
 6 -4 2 13182.08 251.98 10
 -6 4 -2 12902.28 257.32 6
 6 -4 2 12769.19 242.62 9
 -6 4 -2 12516.99 259.19 8
 -5 4 -2 13314.48 260.33 6
 -5 4 -2 13511.78 264.33 8
 5 -4 2 13182.88 251.22 9
 5 -4 2 13063.18 269.5 3
 5 -4 2 13137.28 256.08 10
 4 -4 2 18945.73 356.96 3
 -4 4 -2 18387.83 345.74 6
 -4 4 -2 18423.83 349.51 8
 4 -4 2 18011.44 343.01 10
 4 -4 2 18571.53 340.65 9
 -3 4 -2 25751.87 463.36 8
 -3 4 -2 26447.26 458.77 6
 3 -4 2 26868.66 459.36 9
 -2 4 -2 19075.93 346.67 8
 -2 4 -2 19339.63 338.81 6
 2 -4 2 19509.12 345.16 9
 2 -4 2 18248.24 343.64 10
 1 -4 2 7308.2 153.09 10
 -1 4 -2 7622.56 154.55 8
 1 -4 2 7511.61 153.85 9
 -1 4 -2 7453.28 145.58 6
 0 4 -2 16257.65 296.75 5
 0 -4 2 16158.15 300.61 9
 0 4 -2 16290.85 300.18 8
 1 4 -2 30123.23 497.36 4
 -1 -4 2 28485.34 504.17 9
 1 4 -2 29122.04 500.47 5
 1 4 -2 28653.04 502.88 8
 -2 -4 2 35750.48 621.64 9
 2 4 -2 37565.86 618.19 4
 2 4 -2 36100.68 621.43 8
 2 4 -2 36366.37 619.25 5
 3 4 -2 21243.41 378.74 8
 -3 -4 2 21319.61 377.12 9
 3 4 -2 21607.41 378.12 5
 3 4 -2 21300.51 377.47 4
 -4 -4 2 12726.89 230.21 9
 4 4 -2 12471.09 233.76 5
 4 4 -2 12275.39 234.39 8
 4 4 -2 12438.59 215.97 2
 4 4 -2 12126.89 235 4
 5 4 -2 7524.03 161.97 5
 5 4 -2 7650.94 166.37 4
 -5 -4 2 7634.89 154.47 9
 5 4 -2 7766.01 142.29 2
 -6 -4 2 5169.66 120.72 6
 6 4 -2 5087.71 123.62 5
 6 4 -2 5221.53 129.54 4
 6 4 -2 5252.33 102.49 2
 -6 -4 2 5430.39 113.01 9
 -7 -4 2 14251.37 251.5 9
 7 4 -2 14148.27 280.14 4
 7 4 -2 13909.77 271.4 5
 7 4 -2 13622.68 241.78 2
 -7 -4 2 13886.18 268.66 6
 -8 -4 2 9890.82 186.96 9
 8 4 -2 9966.81 222.2 4
 -8 -4 2 9947.25 210.47 6
 -8 -4 2 9846 220.12 11
 8 4 -2 9868.56 212.34 5
 8 4 -2 10359.81 195.98 3
 9 4 -2 10167.51 218.96 5
 9 4 -2 9832.23 229.95 4
 -9 -4 2 10119.81 218.72 6
 -9 -4 2 9856.3 224.2 11
 9 4 -2 10691.4 203.6 3
 -9 -4 2 9950.71 187.46 9
 10 4 -2 8732.11 203.71 5
 -10 -4 2 8850.99 204.81 6
 10 4 -2 8596.79 216.56 4
 -10 -4 2 8641.49 207.15 11
 -11 -4 2 7458.68 184.48 6
 11 4 -2 7708.37 186.54 5
 11 4 -2 7490.77 199.32 4
 11 4 -2 7938.24 172.82 3
 -11 -4 2 7172.1 184.9 11
 12 4 -2 5597.38 138.88 3
 12 4 -2 5166.75 163.19 4
 -12 -4 2 5107.72 148.02 6
 -12 -4 2 5002.18 145.88 11
 12 4 -2 5604.67 150.6 5
 13 4 -2 3929.93 124.35 5
 13 4 -2 3848.62 141.51 4
 -13 -4 2 3896.4 124.21 6
 -13 -4 2 3659.24 120.39 11
 14 4 -2 2591.6 113.82 4
 -14 -4 2 2687.25 102.68 6
 14 4 -2 2802.38 105.08 5
 -14 -4 2 2577.08 98.49 11
 -15 -4 2 2118.59 89.17 11
 -15 -4 2 2226.14 94.53 6
 15 4 -2 2223.86 106.02 4
 -16 -4 2 1283.11 67.7 11
 -16 -4 2 1275.48 72.54 6
 16 4 -2 1226.3 81.99 4
 -17 -4 2 843.99 60.09 6
 17 4 -2 950.63 71.88 4
 -17 -4 2 846.98 55.48 11
 18 4 -2 532.21 55.22 4
 -18 -4 2 594.56 52.05 6
 19 4 -2 544.4 58.62 4
 -19 -4 2 571.64 52.47 6
 -20 -4 2 494.82 50.72 6
 20 4 -2 369.14 51.64 4
 -21 -4 2 345.78 43.91 6
 21 4 -2 335.76 49.13 4
 -22 -4 2 245 39.57 6
 22 4 -2 236.76 42.96 4
 21 -5 2 18.71 17.86 3
 -21 5 -2 2.63 17.78 6
 -21 5 -2 18.7 16.43 8
 21 -5 2 57.68 26.45 4
 -20 5 -2 -3.34 20.35 8
 20 -5 2 18.87 18.4 3
 20 -5 2 0.11 19.49 4
 -20 5 -2 38.73 21.14 6
 19 -5 2 70.53 25.44 3
 -19 5 -2 99.2 27.68 6
 19 -5 2 56.78 24.89 4
 -19 5 -2 29.58 20.63 8
 18 -5 2 15.8 15.97 3
 -18 5 -2 -22.53 18.75 6
 -18 5 -2 -5.56 16.61 8
 -17 5 -2 66.43 24.02 8
 17 -5 2 65.01 25.73 4
 17 -5 2 49.02 23.04 3
 -17 5 -2 63.48 25.18 6
 -16 5 -2 186.74 32.84 8
 -16 5 -2 202.25 32.95 6
 16 -5 2 176.49 31.96 3
 16 -5 2 142.25 30.69 4
 -15 5 -2 375.8 42.32 8
 15 -5 2 307.76 39.38 3
 -15 5 -2 309.66 39.76 6
 15 -5 2 299.51 40.22 4
 -14 5 -2 147.26 27.74 8
 -14 5 -2 179.49 30.18 6
 14 -5 2 208.21 33.01 3
 14 -5 2 221.3 33.87 4
 -13 5 -2 763.56 56.45 8
 13 -5 2 817.33 62.59 4
 -13 5 -2 766.37 55.36 6
 13 -5 2 741.2 57.09 3
 12 -5 2 480.69 45.77 4
 -12 5 -2 481.07 43.87 6
 12 -5 2 480.29 46.26 3
 12 -5 2 455.44 34.17 10
 -12 5 -2 519.96 44.07 8
 -11 5 -2 1327.51 68.88 6
 -11 5 -2 1270.32 69 8
 11 -5 2 1334.73 72.7 3
 11 -5 2 1276.15 58.11 10
 -10 5 -2 795.83 50.86 6
 10 -5 2 747.56 42.9 10
 10 -5 2 760.01 53.21 3
 10 -5 2 804.99 38.51 9
 -10 5 -2 763.75 49.97 8
 9 -5 2 478.4 29.68 9
 9 -5 2 474.46 39.98 3
 -9 5 -2 455.4 36.82 6
 9 -5 2 483.23 34.29 10
 -9 5 -2 508.98 39.58 8
 -8 5 -2 730.7 45.28 8
 8 -5 2 697.1 47.5 3
 -8 5 -2 689.96 28.42 7
 -8 5 -2 679.72 44.75 6
 8 -5 2 761.57 41.6 10
 8 -5 2 687.38 36.33 9
 7 -5 2 145.77 16.43 9
 -7 5 -2 139.93 20.41 8
 -7 5 -2 146.03 11.63 7
 7 -5 2 152.48 22.77 3
 7 -5 2 147.93 18.24 10
 -7 5 -2 152.28 20.48 6
 -6 5 -2 1354.32 58.44 8
 6 -5 2 1196.52 58.92 3
 6 -5 2 1308.63 50.64 9
 -6 5 -2 1270.17 55.66 6
 6 -5 2 1266.3 53.24 10
 -6 5 -2 1260.89 37.34 7
 5 -5 2 542.02 33.1 10
 -5 5 -2 476.98 31.54 6
 -5 5 -2 464.09 20.09 7
 5 -5 2 556.87 31.1 9
 5 -5 2 537.32 36.32 3
 -5 5 -2 552.37 34.55 8
 -4 5 -2 997.96 31.02 7
 -4 5 -2 979.98 44.36 6
 -4 5 -2 996.3 46.05 8
 4 -5 2 990.05 44.95 10
 -3 5 -2 1946.34 65.59 8
 3 -5 2 1944.88 65.57 10
 -3 5 -2 1980.96 62.76 6
 -2 5 -2 3440.22 91.09 8
 2 -5 2 3348.48 90.57 10
 -2 5 -2 3340.64 85.3 6
 1 -5 2 2467.22 71.82 10
 -1 5 -2 2412.59 71.45 8
 -1 5 -2 2432.96 67.11 5
 -1 5 -2 2409.43 65.4 6
 0 5 -2 3123.72 83.34 8
 0 -5 2 2938.77 82.07 10
 0 5 -2 3222.34 78.7 4
 0 5 -2 3193.01 79.33 5
 1 5 -2 3408.62 88.24 8
 1 5 -2 3555.55 84.61 4
 1 5 -2 3466.71 83.64 5
 -1 -5 2 3304.68 87.53 9
 2 5 -2 2387.2 65.2 5
 2 5 -2 2449.18 66.54 4
 2 5 -2 2393.3 69.33 8
 -2 -5 2 2375.91 68.37 9
 3 5 -2 1072.2 42.87 8
 3 5 -2 1174.74 43.52 4
 3 5 -2 1184.25 41.95 5
 -3 -5 2 1100.62 42.18 9
 4 5 -2 1486.08 50.04 5
 -4 -5 2 1482.25 49.27 9
 4 5 -2 1387.51 51.33 8
 4 5 -2 1403.11 41.86 2
 4 5 -2 1422.71 51.75 4
 5 5 -2 1946.5 61.53 5
 5 5 -2 1935.82 50.39 2
 5 5 -2 1933.63 65.12 4
 -5 -5 2 1901.54 57.72 9
 6 5 -2 1076.32 37.99 3
 6 5 -2 1007.25 33.21 2
 6 5 -2 1102.17 48.92 4
 -6 -5 2 1100.1 40.34 9
 6 5 -2 1031.93 44.51 5
 -7 -5 2 4257.8 110.68 6
 7 5 -2 4242.66 118.93 4
 -7 -5 2 4398.39 100.09 9
 7 5 -2 4382.53 112.6 5
 7 5 -2 4411.52 100.53 3
 7 5 -2 4352.12 92.83 2
 8 5 -2 963.17 46.27 5
 8 5 -2 949.65 50.7 4
 -8 -5 2 1028.66 37.2 9
 -8 -5 2 949.56 46.27 6
 8 5 -2 1025.53 40.32 3
 8 5 -2 1005.07 33.85 2
 9 5 -2 1317.8 57.31 5
 9 5 -2 1266.38 62.39 4
 -9 -5 2 1296.53 57.38 6
 9 5 -2 1369.47 50.2 3
 -9 -5 2 1249.71 41.65 9
 9 5 -2 1261.91 40.03 2
 10 5 -2 1078.64 54.25 5
 10 5 -2 1104.71 60.86 4
 -10 -5 2 1125.43 55.89 6
 10 5 -2 1241.74 49.43 3
 -11 -5 2 981.48 54.96 6
 11 5 -2 1024.24 60.78 4
 -11 -5 2 902.79 54.52 11
 11 5 -2 965.08 53.04 5
 11 5 -2 1119.5 49.19 3
 -12 -5 2 703.58 47.92 11
 12 5 -2 668.46 46.89 5
 12 5 -2 761.69 55.77 4
 -12 -5 2 748.72 49.99 6
 12 5 -2 807.71 43.34 3
 13 5 -2 182.72 26.47 5
 -13 -5 2 219.07 28.22 6
 13 5 -2 182.71 30.64 4
 -13 -5 2 171.76 25.53 11
 -14 -5 2 402.06 37.85 6
 14 5 -2 437.01 40.03 5
 14 5 -2 385.21 44.37 4
 -14 -5 2 352.84 35.68 11
 15 5 -2 142.52 30.81 4
 -15 -5 2 126.38 23.86 6
 -15 -5 2 139.31 25.01 11
 16 5 -2 80.17 24.93 4
 -16 -5 2 117.09 27.92 6
 -16 -5 2 37.78 16.06 11
 -17 -5 2 51.55 21.13 6
 17 5 -2 85.62 28.99 4
 -17 -5 2 99.51 23.05 11
 -18 -5 2 62.85 18.83 11
 -18 -5 2 41.52 19.01 6
 18 5 -2 78.31 26.7 4
 -19 -5 2 10.81 16.99 6
 19 5 -2 29.48 20.42 4
 -20 -5 2 74.33 24.55 6
 20 5 -2 128.85 33.87 4
 -21 -5 2 52.79 23.49 6
 21 5 -2 112.15 34.27 4
 22 5 -2 33.51 25.6 4
 -22 -5 2 52.03 24.67 6
 -21 6 -2 22.92 20.51 8
 21 -6 2 19.4 18.61 4
 21 -6 2 30.89 21.36 3
 -21 6 -2 16.1 21.39 6
 -20 6 -2 13.75 19.53 6
 20 -6 2 11.95 17.04 3
 20 -6 2 -21.19 19.31 4
 -20 6 -2 -18.33 20.49 8
 -19 6 -2 -12.23 20.07 6
 19 -6 2 -3.64 17.64 4
 19 -6 2 1.74 14.43 3
 -19 6 -2 -15.23 19.11 8
 18 -6 2 12.87 17.74 4
 -18 6 -2 -15.1 20.54 6
 18 -6 2 -2.35 15.77 3
 -18 6 -2 1.24 16.83 8
 -17 6 -2 20.34 18.77 8
 -17 6 -2 -16.36 21.33 6
 17 -6 2 22.17 18.66 3
 17 -6 2 19.59 19.28 4
 -16 6 -2 -15.75 20.36 8
 16 -6 2 12.31 14.69 3
 16 -6 2 -2.65 16.29 4
 -16 6 -2 16.45 15.63 6
 -15 6 -2 8.7 15.58 6
 15 -6 2 17.81 15.94 4
 -15 6 -2 15.91 15.98 8
 15 -6 2 17.98 16.04 3
 14 -6 2 45.34 17.68 3
 -14 6 -2 50.26 21.55 8
 -14 6 -2 71.93 21.4 6
 14 -6 2 68.67 22.51 4
 -13 6 -2 90.88 20.64 8
 13 -6 2 116.33 26.46 3
 -13 6 -2 91.02 22.48 6
 13 -6 2 105.63 25.15 4
 -12 6 -2 171.69 26.26 8
 -12 6 -2 152.72 26.37 6
 12 -6 2 148.78 21.34 10
 12 -6 2 205.73 31.13 3
 -11 6 -2 5.91 12.59 8
 11 -6 2 39.72 18.29 3
 -11 6 -2 -6.86 13.37 6
 11 -6 2 13.46 9.22 10
 -10 6 -2 46.67 13.58 8
 10 -6 2 77.78 16.52 10
 10 -6 2 86.15 14.46 9
 10 -6 2 101.65 20.44 3
 -10 6 -2 101.74 19.46 6
 9 -6 2 60.26 12.58 9
 9 -6 2 59.67 17.24 3
 -9 6 -2 53.6 14.26 8
 -9 6 -2 55.56 17.06 6
 9 -6 2 71.48 15.28 10
 -8 6 -2 10.99 9.1 6
 8 -6 2 13.51 7.42 9
 8 -6 2 21.86 11.54 10
 8 -6 2 17.3 12.76 3
 -8 6 -2 25.42 12.16 8
 -7 6 -2 334.68 29.91 6
 -7 6 -2 328.62 19.48 7
 7 -6 2 300.2 30.54 3
 -7 6 -2 355.72 31.62 8
 7 -6 2 344.99 29.59 10
 -6 6 -2 77.95 15.19 6
 -6 6 -2 79.46 9.76 7
 6 -6 2 90.35 15.08 10
 -6 6 -2 95.61 17.74 8
 -5 6 -2 124.16 19.09 8
 -5 6 -2 140.55 12.3 7
 5 -6 2 130.98 18.32 10
 -5 6 -2 109.23 16.31 6
 4 -6 2 136.26 18.28 10
 -4 6 -2 156.39 19.04 8
 -4 6 -2 125.62 17.52 6
 -3 6 -2 292.39 24.04 6
 -3 6 -2 289.23 24.89 8
 3 -6 2 356.6 27.82 10
 -2 6 -2 1318.65 53.08 8
 -2 6 -2 1166.75 47.46 6
 2 -6 2 1285.58 52.78 10
 -1 6 -2 10.39 7.9 8
 1 -6 2 5.58 8.06 10
 -1 6 -2 3.98 5.43 5
 0 -6 2 1712.53 60.13 10
 0 6 -2 1674.51 56.27 4
 0 6 -2 1672.89 54.67 5
 0 6 -2 1669.8 59.77 8
 1 6 -2 1155.88 46.81 8
 -1 -6 2 999.93 44.07 10
 1 6 -2 1066.78 40.62 5
 1 6 -2 1109.96 43.46 4
 2 6 -2 152.57 16.13 4
 2 6 -2 114 14.84 8
 2 6 -2 129.48 13.49 5
 3 6 -2 37.88 10.95 8
 3 6 -2 26.9 8.58 4
 3 6 -2 23.77 7.47 5
 4 6 -2 127.69 15.75 4
 4 6 -2 151.54 13.57 2
 4 6 -2 122.28 15.64 8
 4 6 -2 123.26 13.72 5
 -4 -6 2 107.97 13.52 9
 5 6 -2 1089.39 47.86 8
 5 6 -2 1055.65 47.92 4
 5 6 -2 1011.07 36.96 2
 -5 -6 2 1044.62 42.75 9
 5 6 -2 995.17 42.54 5
 6 6 -2 1492.26 61.83 4
 -6 -6 2 1621.33 54.67 9
 6 6 -2 1560.99 48.01 2
 6 6 -2 1532.14 56.88 5
 7 6 -2 1562.07 59.01 5
 -7 -6 2 1528.64 52.48 9
 7 6 -2 1682.25 67.55 4
 7 6 -2 1628.74 53.66 3
 7 6 -2 1470.29 47.36 2
 8 6 -2 88.97 10.68 2
 8 6 -2 99.82 13.25 3
 -8 -6 2 103.87 12.05 9
 8 6 -2 109.59 19.49 4
 8 6 -2 96.07 15.5 5
 9 6 -2 634.52 39.22 5
 -9 -6 2 641.33 30.58 9
 -9 -6 2 628.13 40.02 6
 9 6 -2 627.17 28.71 2
 9 6 -2 632.14 44.86 4
 9 6 -2 704.2 36.01 3
 10 6 -2 271.12 26.79 5
 10 6 -2 292.59 24.33 3
 10 6 -2 276.64 18.88 2
 -10 -6 2 303.33 28.58 6
 10 6 -2 299.07 32.15 4
 11 6 -2 92.13 18.83 5
 -11 -6 2 60.71 15.32 6
 11 6 -2 108.79 23.98 4
 11 6 -2 77.58 14.09 3
 12 6 -2 89.69 22.68 4
 12 6 -2 92.69 19.67 5
 -12 -6 2 59.04 16.31 6
 -12 -6 2 77.22 19.45 11
 13 6 -2 368.8 42.22 4
 13 6 -2 379.43 35.68 5
 -13 -6 2 376.23 37.02 11
 -13 -6 2 352.78 36.47 6
 -14 -6 2 50.42 17.21 6
 14 6 -2 60.17 26.32 4
 14 6 -2 50.51 16.38 5
 -14 -6 2 76.05 20.16 11
 -15 -6 2 184.88 28.33 11
 15 6 -2 145.63 24.98 5
 15 6 -2 142.99 34.81 4
 -15 -6 2 142.98 27.11 6
 -16 -6 2 106.47 23.29 11
 -16 -6 2 131.19 26.26 6
 16 6 -2 103.01 32.68 4
 17 6 -2 80.63 27.22 4
 -17 -6 2 67.7 21.12 6
 -17 -6 2 81.76 21.31 11
 -18 -6 2 140.17 29.86 6
 18 6 -2 112.37 32.13 4
 -18 -6 2 101.93 23.19 11
 -19 -6 2 90.98 26.27 6
 -19 -6 2 98.02 22.23 11
 19 6 -2 156.74 36.71 4
 20 6 -2 1.79 20.09 4
 -20 -6 2 79.83 26.79 6
 21 6 -2 51.5 24.88 4
 -21 -6 2 20.26 19.7 6
 22 6 -2 -2.04 22.48 4
 -22 -6 2 32.43 20.5 6
 -20 7 -2 16.65 17.65 8
 -20 7 -2 38.34 22.22 6
 20 -7 2 29.93 21.59 3
 20 -7 2 67.27 28.15 4
 -19 7 -2 16.42 18.41 6
 19 -7 2 36.82 21.73 4
 19 -7 2 19.45 16.46 3
 -19 7 -2 5.5 17.16 8
 -18 7 -2 39.42 22.79 8
 -18 7 -2 46.29 22.32 6
 18 -7 2 31.36 18.91 3
 18 -7 2 36.2 22.44 4
 -17 7 -2 45.23 16.38 8
 17 -7 2 26.94 20.44 4
 17 -7 2 23.43 17.48 3
 -16 7 -2 24.61 16.43 6
 -16 7 -2 19.23 16.43 8
 16 -7 2 6.84 16.93 4
 16 -7 2 7.59 16.36 3
 -15 7 -2 -13.87 17.15 8
 -15 7 -2 6.42 15.5 6
 15 -7 2 -26.33 19.81 3
 15 -7 2 -16.33 21.89 4
 -14 7 -2 90 20.91 8
 14 -7 2 82.62 23.47 3
 -14 7 -2 81.11 23.54 6
 13 -7 2 18.8 17.29 3
 -13 7 -2 -13.74 18.25 6
 -13 7 -2 1.96 17.85 8
 13 -7 2 23.27 13.09 10
 -12 7 -2 129.7 24.5 8
 12 -7 2 164.98 23.54 10
 -12 7 -2 124.82 22.9 6
 12 -7 2 116.01 23.13 3
 11 -7 2 0.27 10.69 10
 -11 7 -2 0.02 15.57 6
 11 -7 2 -28.59 18.01 3
 -11 7 -2 -3.62 13.92 8
 10 -7 2 7.46 8.17 9
 10 -7 2 9.24 10.39 10
 -10 7 -2 8.4 12.34 8
 -10 7 -2 -8.94 14.71 6
 10 -7 2 16.83 16.28 3
 9 -7 2 40.12 13.95 10
 9 -7 2 47.66 17.35 3
 -9 7 -2 33.93 13.09 6
 -9 7 -2 52.42 15.08 8
 -8 7 -2 130.58 19.57 6
 -8 7 -2 117.67 19.08 8
 8 -7 2 116.71 21.76 3
 8 -7 2 160.51 22.19 10
 -7 7 -2 402.87 33.73 6
 -7 7 -2 414.85 24.23 7
 -7 7 -2 357.24 32.03 8
 7 -7 2 377.4 32.7 10
 -6 7 -2 353.12 30.94 8
 -6 7 -2 352.66 21.8 7
 -6 7 -2 349.6 29.9 6
 6 -7 2 362.17 31.06 10
 -5 7 -2 450.15 34.63 8
 -5 7 -2 466.06 34.46 6
 -5 7 -2 410.69 24.31 7
 5 -7 2 468.49 34.34 10
 4 -7 2 392.59 31.27 10
 -4 7 -2 353.8 28.85 6
 -4 7 -2 443.28 33.56 8
 -3 7 -2 23.63 8.72 6
 -3 7 -2 51.4 12.03 8
 3 -7 2 57.77 13.66 10
 2 -7 2 70.46 14.6 10
 -2 7 -2 35.47 10.36 8
 -2 7 -2 64.05 12.21 6
 -1 7 -2 54.67 11.87 8
 1 -7 2 50.64 12.65 10
 -1 7 -2 56.54 10.65 5
 0 -7 2 749.87 41.3 10
 0 7 -2 756.02 40.83 8
 0 7 -2 742.57 35.8 5
 0 7 -2 728.93 38.24 4
 -1 -7 2 48.2 12 10
 1 7 -2 54.39 9.93 5
 1 7 -2 32.85 9.03 4
 1 7 -2 28.1 9.1 8
 2 7 -2 13.47 8.02 8
 2 7 -2 10.41 5.78 4
 -2 -7 2 19.38 8.28 10
 2 7 -2 16.1 6.97 5
 3 7 -2 19.13 9.62 8
 3 7 -2 18.6 7.53 4
 3 7 -2 12.84 6.78 5
 4 7 -2 -4.78 8.67 4
 4 7 -2 -6.58 6.46 5
 4 7 -2 9.88 8.46 8
 4 7 -2 0.09 4.9 2
 5 7 -2 121.39 17.69 8
 5 7 -2 105.42 12.21 2
 5 7 -2 94.8 14.65 4
 5 7 -2 101.46 14.06 5
 -5 -7 2 113.7 15.28 9
 6 7 -2 963 50.21 4
 6 7 -2 1054.68 46.32 5
 -6 -7 2 1053.65 45.48 9
 6 7 -2 1064.13 41.25 2
 7 7 -2 241.21 18.33 2
 7 7 -2 231.19 25.1 4
 -7 -7 2 227.71 20.34 9
 7 7 -2 206.53 20.51 5
 8 7 -2 43.19 10.17 3
 8 7 -2 51.41 9.39 2
 8 7 -2 46.46 11.53 5
 8 7 -2 39.44 12 4
 -8 -7 2 56.89 10.99 9
 9 7 -2 10.85 8.24 5
 9 7 -2 -0.11 5.9 3
 9 7 -2 5.14 4.95 2
 9 7 -2 5.8 11.71 4
 -9 -7 2 3.22 5.78 9
 10 7 -2 15.17 6.36 3
 10 7 -2 6.99 13.12 4
 10 7 -2 27.28 8.21 2
 -10 -7 2 -3.63 10.75 6
 10 7 -2 21.48 10.89 5
 11 7 -2 5.63 7.27 3
 11 7 -2 -7.95 11.7 5
 -11 -7 2 5.18 11.43 6
 11 7 -2 -16.99 17.78 4
 -12 -7 2 29.68 14.53 6
 12 7 -2 18.01 10.55 5
 12 7 -2 6.95 14.8 4
 13 7 -2 -3.11 12.51 5
 -13 -7 2 -2.92 13.85 6
 13 7 -2 -40.23 21.92 4
 -14 -7 2 4.79 14.31 11
 14 7 -2 -10.63 15.57 5
 -14 -7 2 5.17 14.52 6
 14 7 -2 -13.76 24.04 4
 15 7 -2 -16.52 16.28 5
 -15 -7 2 5.42 13.8 11
 -15 -7 2 -34.28 20.29 6
 15 7 -2 -27.19 23.22 4
 -16 -7 2 7.16 13.56 11
 -16 -7 2 4.75 15.66 6
 17 7 -2 -43.34 27.14 4
 -17 -7 2 6.03 15.43 6
 -17 -7 2 -4.35 15.87 11
 -18 -7 2 2.52 14.95 11
 -18 -7 2 -1.08 17.09 6
 18 7 -2 -6.15 21.08 4
 -19 -7 2 -0.77 12.53 11
 -19 -7 2 -7.48 18.49 6
 19 7 -2 25.31 22.74 4
 20 7 -2 -38.86 23.98 4
 -20 -7 2 -1.59 16.59 6
 21 7 -2 12.11 23.47 4
 -21 -7 2 11.32 16.2 6
 20 -8 2 59.25 25.82 4
 -20 8 -2 128.18 31.3 6
 -20 8 -2 97.83 27.17 8
 20 -8 2 101.84 29.97 3
 -19 8 -2 20.17 19.97 8
 19 -8 2 26.19 17.36 3
 19 -8 2 59.99 27.69 4
 -19 8 -2 66.82 26.82 6
 -18 8 -2 105.58 28.1 8
 18 -8 2 45.71 22 4
 -18 8 -2 54.93 24.3 6
 18 -8 2 97.74 27.39 3
 17 -8 2 132.55 31.3 3
 17 -8 2 155.2 34.68 4
 -17 8 -2 99.6 26.68 8
 -17 8 -2 133.38 29.2 6
 16 -8 2 148.25 32.24 4
 -16 8 -2 171.36 32.2 6
 -16 8 -2 196.45 33.23 8
 16 -8 2 123.08 30.86 3
 -15 8 -2 353.17 41.96 8
 -15 8 -2 292.68 40.54 6
 15 -8 2 321.51 42.52 3
 -14 8 -2 664.67 54.89 6
 14 -8 2 644.86 58.21 3
 -14 8 -2 742.64 57.91 8
 13 -8 2 413.26 46.43 3
 -13 8 -2 363.66 40.66 8
 13 -8 2 436.93 39.46 10
 -13 8 -2 438.51 43.67 6
 12 -8 2 567.18 51.45 3
 12 -8 2 574.46 44.66 10
 -12 8 -2 599.64 51.72 6
 -12 8 -2 673.66 52.8 8
 -11 8 -2 946.35 61.36 8
 -11 8 -2 892.66 59.89 6
 11 -8 2 969.64 58 10
 11 -8 2 919.06 64.51 3
 -10 8 -2 1402.9 72.65 6
 10 -8 2 1319.72 76.08 3
 -10 8 -2 1547.66 75.52 8
 10 -8 2 1368.29 69.54 10
 -9 8 -2 1126.07 62.57 8
 9 -8 2 912.75 61.67 3
 9 -8 2 1082.36 60.37 10
 -9 8 -2 1117.42 63.75 6
 -8 8 -2 719.16 49.18 8
 8 -8 2 836.85 51.88 10
 -8 8 -2 769.96 50.31 6
 -7 8 -2 1712.94 76.36 8
 7 -8 2 1681.67 74.6 10
 -7 8 -2 1653.23 76.01 6
 -6 8 -2 1456.66 69.46 6
 6 -8 2 1493.4 69.21 10
 -6 8 -2 1535.61 54.53 7
 -6 8 -2 1555.02 70.21 8
 -5 8 -2 1808.32 75.58 6
 -5 8 -2 2029.11 80.47 8
 5 -8 2 1878.47 77.76 10
 4 -8 2 2213.15 83.63 10
 -4 8 -2 2302.77 85.65 8
 -4 8 -2 2274.52 83 6
 -3 8 -2 2438.99 87.29 8
 3 -8 2 2431.76 87.37 10
 -3 8 -2 2425.16 83.15 6
 -2 8 -2 3515.63 106.5 8
 2 -8 2 3614.35 108.27 10
 -2 8 -2 3455.32 96.31 5
 1 -8 2 6462.85 163.15 10
 -1 8 -2 6671.28 162.13 8
 -1 8 -2 6535.81 149.13 5
 0 8 -2 12234.49 255.87 8
 0 -8 2 11969.39 254.22 10
 0 8 -2 12187.99 240.27 5
 0 8 -2 11713.79 247.67 4
 -1 -8 2 3217.96 100.61 10
 1 8 -2 3321.64 98.22 4
 1 8 -2 3366.06 103.34 8
 1 8 -2 3298.98 89.65 5
 2 8 -2 4524.69 112.87 5
 2 8 -2 4436.25 122.01 4
 2 8 -2 4743.85 127.77 8
 3 8 -2 3661.7 107.16 8
 3 8 -2 3609.39 95.08 5
 -3 -8 2 3572.37 103.38 10
 3 8 -2 3551.93 104.83 4
 4 8 -2 1549.85 55.97 5
 4 8 -2 1394.97 61.57 4
 4 8 -2 1634.89 65.15 8
 4 8 -2 1446.54 55.44 2
 5 8 -2 1222.26 50.13 5
 5 8 -2 1269.55 59.29 8
 5 8 -2 1210.51 57.69 4
 5 8 -2 1178.25 48.03 2
 -6 -8 2 2796.1 86.03 9
 6 8 -2 2633.35 78.6 2
 6 8 -2 2695.45 94.15 4
 6 8 -2 2707.14 82.42 5
 7 8 -2 1378.2 65.74 4
 -7 -8 2 1394.45 56.56 9
 7 8 -2 1442.04 52.87 2
 7 8 -2 1433.56 57.5 5
 8 8 -2 1958.47 72.35 5
 8 8 -2 2014.52 65.02 2
 8 8 -2 1976.25 83.34 4
 -8 -8 2 2111.31 70.75 9
 9 8 -2 1644.58 77.02 4
 9 8 -2 1563.35 56.86 2
 -9 -8 2 1601.79 59.6 9
 9 8 -2 1725.52 65.9 3
 9 8 -2 1671.22 67.17 5
 10 8 -2 1498.85 61.96 3
 10 8 -2 1427.44 53.18 2
 10 8 -2 1451.38 64.68 5
 10 8 -2 1366.62 73.34 4
 11 8 -2 1493.17 67.34 5
 11 8 -2 1451.42 77.72 4
 -11 -8 2 1494.23 70.83 6
 11 8 -2 1468.7 63.58 3
 12 8 -2 1363.13 77.33 4
 12 8 -2 1358.43 67.34 5
 -12 -8 2 1492.81 73.12 6
 -13 -8 2 1313.65 71.58 6
 13 8 -2 1381.91 69.48 5
 13 8 -2 1354.31 80.05 4
 -14 -8 2 767.45 56.11 6
 14 8 -2 691.53 49.46 5
 14 8 -2 647.92 57.65 4
 -15 -8 2 676.15 54.18 6
 15 8 -2 556.92 46.9 5
 15 8 -2 598.87 56.65 4
 -15 -8 2 600.81 52.4 11
 -16 -8 2 454.78 45.53 6
 16 8 -2 436.82 52.25 4
 -16 -8 2 461.22 47.02 11
 -17 -8 2 321.05 39.99 11
 17 8 -2 279.3 43.15 4
 -17 -8 2 247.97 35.95 6
 18 8 -2 188.9 37.97 4
 -18 -8 2 184.05 32.55 6
 -18 -8 2 168.6 29.57 11
 -19 -8 2 113.79 26.36 11
 19 8 -2 125.25 35.94 4
 -19 -8 2 170.9 32.35 6
 20 8 -2 134.91 36.62 4
 -20 -8 2 139.97 32.63 6
 -20 -8 2 132.66 27.72 11
 -21 -8 2 112.01 29.42 6
 21 8 -2 61.09 29.13 4
 -19 9 -2 72.19 26.27 8
 19 -9 2 34.78 22.68 3
 19 -9 2 11.46 22.67 4
 -19 9 -2 17.6 19.15 6
 18 -9 2 16.64 19.72 4
 -18 9 -2 31.84 18.82 8
 -18 9 -2 44.84 22.08 6
 18 -9 2 58.45 25.58 3
 17 -9 2 66.26 24.55 3
 -17 9 -2 87.46 25.38 8
 -17 9 -2 62.54 24.05 6
 17 -9 2 29.61 22.88 4
 16 -9 2 109.72 30.19 4
 -16 9 -2 145.36 30.19 8
 -16 9 -2 78.66 27.79 6
 16 -9 2 160.33 34.1 3
 -15 9 -2 223.19 36.2 6
 -15 9 -2 164.85 31.28 8
 15 -9 2 146.47 31.21 3
 -14 9 -2 457.87 47.68 6
 14 -9 2 443.41 49.57 3
 -14 9 -2 584.74 52.44 8
 -13 9 -2 537.05 50.64 6
 13 -9 2 477.09 43.4 10
 -13 9 -2 566.93 51.23 8
 13 -9 2 488.63 50.27 3
 -12 9 -2 843.95 59.95 8
 12 -9 2 701.85 59.54 3
 12 -9 2 795.49 55.23 10
 -12 9 -2 826.18 59.88 6
 -11 9 -2 985.6 63.99 6
 11 -9 2 930.82 54.95 9
 11 -9 2 918.37 68.03 3
 11 -9 2 1036.59 63.33 10
 -11 9 -2 1072.83 65.81 8
 -10 9 -2 1287.51 71.59 6
 -10 9 -2 1417.8 74.54 8
 10 -9 2 1175.51 74.79 3
 10 -9 2 1259.54 69.18 10
 9 -9 2 1455.88 74.79 10
 -9 9 -2 1567.03 77.8 8
 -9 9 -2 1466.84 77.11 6
 8 -9 2 1435.26 73.79 10
 -8 9 -2 1542.65 74.79 8
 -8 9 -2 1292.12 70.07 6
 -7 9 -2 2166.24 92.13 8
 7 -9 2 2285.08 93.46 10
 -7 9 -2 2135.76 91.5 6
 -6 9 -2 1262.65 66.64 8
 -6 9 -2 1240.81 66.87 6
 6 -9 2 1239.9 65.69 10
 -5 9 -2 1649.98 75.55 6
 5 -9 2 1774.06 78.74 10
 -5 9 -2 1912.37 80.6 8
 4 -9 2 2203.59 88.77 10
 -4 9 -2 2224.36 86.8 6
 -4 9 -2 2491.69 91.58 8
 -3 9 -2 2681.52 94.12 6
 -3 9 -2 2727.85 97.38 8
 3 -9 2 2880.21 99.84 10
 2 -9 2 3400.82 111.31 10
 -2 9 -2 3442.08 99.22 5
 -2 9 -2 3505.62 110.97 8
 -1 9 -2 5023.74 127.86 5
 -1 9 -2 5211.42 143.93 8
 1 -9 2 5199.81 142.36 10
 0 9 -2 4569.7 130.29 8
 0 9 -2 4575.15 115.72 5
 0 -9 2 4391.38 127.94 10
 0 9 -2 4301.24 123.14 4
 -1 -9 2 2907.25 99.87 10
 1 9 -2 3024.94 97.68 4
 1 9 -2 3088.93 88.56 5
 1 9 -2 3175.23 104.14 8
 -2 -9 2 4410.03 126.34 10
 2 9 -2 4644.43 130.48 8
 2 9 -2 4409.55 124.74 4
 2 9 -2 4437.97 112.59 5
 -3 -9 2 4696.64 129.66 10
 3 9 -2 4697.88 133.95 8
 3 9 -2 4616.55 116.33 5
 3 9 -2 4632.97 129.85 4
 4 9 -2 2944.86 85.96 5
 4 9 -2 2707.07 94.6 4
 4 9 -2 2826.21 88.53 2
 4 9 -2 3052.9 99.87 8
 5 9 -2 1892.32 76.74 4
 5 9 -2 1788.81 65.83 2
 5 9 -2 1931.13 77.47 8
 5 9 -2 1827.46 64.72 5
 6 9 -2 2272.59 75.78 2
 6 9 -2 2239.33 87.35 4
 6 9 -2 2293.55 76 5
 7 9 -2 1198.87 62.86 4
 -7 -9 2 1230.78 55.6 9
 7 9 -2 1201.55 53.42 5
 7 9 -2 1181.27 51.28 2
 8 9 -2 2054.43 75.18 5
 8 9 -2 2007 69.96 2
 8 9 -2 2241.12 91.21 4
 -8 -9 2 2111.65 75.46 9
 9 9 -2 1553.44 59.38 2
 9 9 -2 1681.07 79.93 4
 -9 -9 2 1539.57 62.51 9
 9 9 -2 1641.88 67.87 5
 10 9 -2 1401.73 75.39 4
 10 9 -2 1221.29 60.24 5
 11 9 -2 1244.14 62.13 5
 11 9 -2 1270.09 74.01 4
 -11 -9 2 1263.01 67.07 6
 12 9 -2 1018.8 57.83 5
 -12 -9 2 1116.9 64 6
 13 9 -2 1499.74 88.21 4
 -13 -9 2 1644.47 80.98 6
 13 9 -2 1549.61 74.8 5
 14 9 -2 455.4 51.01 4
 -14 -9 2 538.02 48.95 6
 14 9 -2 450.74 40.31 5
 -15 -9 2 479.33 47.96 6
 15 9 -2 431.52 50.98 4
 15 9 -2 494.34 43.91 5
 16 9 -2 382.44 49.5 4
 -16 -9 2 341.22 41.27 6
 -16 -9 2 309.13 39.45 11
 -17 -9 2 177.02 32.4 6
 17 9 -2 152.03 36.05 4
 -17 -9 2 139.66 29.04 11
 18 9 -2 92.58 31.37 4
 -18 -9 2 158.14 32.37 6
 -18 -9 2 107.37 25.83 11
 19 9 -2 106.43 33.96 4
 -19 -9 2 142.2 32.18 6
 -19 -9 2 145.7 29.51 11
 20 9 -2 82.15 31.55 4
 -20 -9 2 51.18 22.93 11
 -20 -9 2 49.85 22.76 6
 -21 -9 2 91.36 29.46 6
 21 9 -2 94.43 34.47 4
 19 -10 2 -3.85 19.82 4
 -19 10 -2 6.17 18.3 6
 -19 10 -2 30.2 18.82 8
 19 -10 2 5.62 15.84 3
 -18 10 -2 -63.93 27.5 6
 18 -10 2 4.79 20.09 4
 18 -10 2 -19.66 20.2 3
 -18 10 -2 0.56 15.75 8
 17 -10 2 -6.71 15.25 3
 -17 10 -2 -20.49 19.33 8
 -17 10 -2 15.94 18.32 6
 17 -10 2 -2.72 16.48 4
 -16 10 -2 40.28 21.22 8
 -16 10 -2 -13.71 18.19 6
 16 -10 2 12.65 19.51 3
 -15 10 -2 8.25 14.78 8
 15 -10 2 10.05 16.58 3
 -15 10 -2 -19.13 20.7 6
 -14 10 -2 47.28 21.51 8
 14 -10 2 5.95 18.61 3
 -14 10 -2 5.04 16.94 6
 14 -10 2 -3.46 12.99 10
 13 -10 2 96.27 27.66 3
 13 -10 2 118.31 24.41 10
 -13 10 -2 151.19 29.35 8
 -13 10 -2 91.24 25.91 6
 -12 10 -2 -0.91 15.18 8
 12 -10 2 3.63 12.79 10
 -12 10 -2 5.87 15.31 6
 12 -10 2 25.13 20.11 3
 -11 10 -2 22.53 17.46 6
 -11 10 -2 18.35 18.28 8
 11 -10 2 30 17.51 10
 11 -10 2 22.92 16.28 3
 -10 10 -2 26.98 19.83 6
 10 -10 2 59.73 23.39 10
 -10 10 -2 68.84 18.82 8
 10 -10 2 11.19 16.56 3
 9 -10 2 44.12 19.56 10
 -9 10 -2 31.68 16.63 6
 -9 10 -2 16.09 16.65 8
 -8 10 -2 15.74 14.99 8
 -8 10 -2 11.28 15.03 6
 8 -10 2 10.86 14.55 10
 -7 10 -2 -4.32 14.09 8
 7 -10 2 34.77 20.12 10
 -7 10 -2 19.27 15.98 6
 -6 10 -2 -5.83 14.89 6
 6 -10 2 39.06 15.93 10
 -6 10 -2 36.93 14.1 8
 -5 10 -2 6.02 12.88 8
 -5 10 -2 -7.96 15.53 6
 5 -10 2 2.35 14.17 10
 -4 10 -2 -3.69 12.12 8
 -4 10 -2 -11.27 15.01 6
 4 -10 2 9.85 12.64 10
 -3 10 -2 18.38 13.38 8
 3 -10 2 6.69 12.18 10
 -3 10 -2 5.72 8.64 5
 -2 10 -2 60.3 13.58 5
 -2 10 -2 53.47 16.68 8
 2 -10 2 64.25 17.96 10
 -1 10 -2 171.13 23.9 8
 1 -10 2 122.24 22.86 10
 -1 10 -2 132.78 17.95 5
 0 10 -2 83.73 15.22 5
 0 10 -2 67.46 17.11 8
 0 -10 2 107.57 22.09 10
 1 10 -2 52.24 16.18 8
 1 10 -2 44.73 14.74 4
 -1 -10 2 30.85 14.17 10
 1 10 -2 28.4 10.55 5
 2 10 -2 44.42 14.35 8
 -2 -10 2 34.35 14.99 10
 2 10 -2 49.65 16.53 4
 2 10 -2 44.36 11.4 5
 3 10 -2 17.64 8.08 5
 3 10 -2 18.13 13.93 8
 3 10 -2 18.32 12.94 4
 3 10 -2 11.17 9.42 2
 -3 -10 2 23.92 12.82 10
 4 10 -2 119.05 20.64 8
 4 10 -2 62.7 14.02 2
 -4 -10 2 101.29 18.27 10
 4 10 -2 75.6 18.42 4
 4 10 -2 102.47 15.22 5
 5 10 -2 235.2 28.73 8
 5 10 -2 203.18 26.83 4
 5 10 -2 191.63 19.67 5
 5 10 -2 226.73 23.82 2
 6 10 -2 414.84 38.83 4
 6 10 -2 405.63 29.66 5
 6 10 -2 422.03 31.63 2
 7 10 -2 75.66 14.81 5
 7 10 -2 86.2 22.23 4
 7 10 -2 57.84 13.85 2
 8 10 -2 294.16 26.12 2
 8 10 -2 263.41 33.77 4
 -8 -10 2 260.94 26.43 9
 8 10 -2 306.4 28.17 5
 9 10 -2 74.77 15.24 5
 9 10 -2 72.09 22.07 4
 9 10 -2 94.57 15.44 2
 -9 -10 2 73.01 14.52 9
 10 10 -2 62.62 15.15 5
 10 10 -2 24.57 16.19 4
 11 10 -2 43 12.48 5
 11 10 -2 83.75 27.23 4
 12 10 -2 80.79 24.04 4
 -12 -10 2 77.87 20.14 6
 12 10 -2 91.31 19.53 5
 13 10 -2 7.5 13.03 5
 13 10 -2 17.49 17.13 4
 -13 -10 2 27.13 20.01 6
 -14 -10 2 49.47 22.76 6
 14 10 -2 61.71 24.4 4
 14 10 -2 34.02 16.34 5
 15 10 -2 -6.22 12.7 5
 -15 -10 2 3.81 16.81 6
 15 10 -2 9.13 19.76 4
 -16 -10 2 32.38 22.48 11
 16 10 -2 0.03 22.05 4
 -16 -10 2 53.86 24.46 6
 17 10 -2 38.25 25.89 4
 -17 -10 2 27.13 22.14 11
 -17 -10 2 12.77 17.43 6
 -18 -10 2 -12.82 21.21 11
 18 10 -2 33.64 24.37 4
 -18 -10 2 31.88 20.09 6
 -19 -10 2 5.94 17.54 11
 19 10 -2 1.63 22.29 4
 -19 -10 2 30.37 20.88 6
 -20 -10 2 46.04 22.81 11
 20 10 -2 16.37 22.49 4
 -20 -10 2 37.2 20.96 6
 -18 11 -2 22.55 18.51 8
 18 -11 2 -33.94 24.6 4
 -18 11 -2 12.94 22.4 6
 18 -11 2 4.06 19.36 3
 -17 11 -2 8.55 16.11 8
 17 -11 2 14.6 20.11 3
 -17 11 -2 15.13 20.19 6
 -16 11 -2 33.95 22.61 6
 -16 11 -2 26.08 21.83 8
 16 -11 2 -4.81 18.17 3
 -15 11 -2 23.75 15.72 8
 15 -11 2 26.45 20.7 3
 -15 11 -2 9.1 17.83 6
 -14 11 -2 11.97 16.89 6
 -14 11 -2 -8.82 16.34 8
 14 -11 2 0.86 14.83 10
 14 -11 2 4.17 18.39 3
 -13 11 -2 7.28 15.65 8
 13 -11 2 11.21 16.33 10
 13 -11 2 22.11 21.46 3
 -13 11 -2 72.49 22.48 6
 -12 11 -2 -5.52 16.75 6
 -12 11 -2 -11.66 20.51 8
 12 -11 2 18.52 18.81 10
 12 -11 2 -12.14 20.5 3
 11 -11 2 4.95 13.69 10
 -11 11 -2 -4.42 17.8 8
 11 -11 2 18.58 18.4 3
 -11 11 -2 15.92 17.54 6
 -10 11 -2 12.54 18.6 6
 -10 11 -2 5.13 14.06 8
 10 -11 2 -11.81 16.95 10
 9 -11 2 0.63 13.98 10
 -9 11 -2 0.96 17.28 8
 -9 11 -2 -11.15 15.52 6
 -8 11 -2 -7.93 17.33 6
 -8 11 -2 -8.43 18.65 8
 8 -11 2 17.07 17.13 10
 -7 11 -2 -13.38 18.45 8
 7 -11 2 4.25 15.48 10
 -7 11 -2 -20.28 19.32 6
 -6 11 -2 -9.87 18.12 8
 -6 11 -2 -10.75 16.6 6
 6 -11 2 10.49 14.66 10
 -5 11 -2 23.77 14.4 8
 -5 11 -2 7.46 12.59 6
 5 -11 2 13.34 16.37 10
 -4 11 -2 32.82 16.61 8
 -4 11 -2 22.93 11.52 5
 4 -11 2 33.94 16.94 10
 3 -11 2 46.27 18.93 10
 -3 11 -2 72.16 18.79 8
 -3 11 -2 62.94 15.06 5
 2 -11 2 141.86 25 10
 -2 11 -2 160.39 24.67 8
 -2 11 -2 147.91 19.06 5
 -1 11 -2 274.22 31.73 8
 -1 11 -2 262.32 24.59 5
 1 -11 2 216.57 29.49 10
 0 11 -2 24.48 16.81 8
 0 11 -2 24.33 9.7 5
 0 -11 2 15.18 11.43 10
 1 11 -2 65.63 19.14 8
 1 11 -2 75.63 18.48 4
 -1 -11 2 99.94 21.39 10
 1 11 -2 85.62 15.87 5
 2 11 -2 7.51 12.43 4
 2 11 -2 13.5 7.91 5
 2 11 -2 33.3 15.47 8
 -2 -11 2 20.27 11.44 10
 3 11 -2 13.52 7.94 5
 -3 -11 2 17.72 12.93 10
 3 11 -2 10.4 11.43 4
 3 11 -2 8.75 10.05 2
 3 11 -2 33.06 16.81 8
 4 11 -2 18.19 9.29 5
 -4 -11 2 7.16 9.79 10
 4 11 -2 8.52 13.14 4
 4 11 -2 4.11 14.93 8
 4 11 -2 4.78 10.66 2
 5 11 -2 101.66 21.93 8
 5 11 -2 47.02 16.16 4
 5 11 -2 75.92 17.67 2
 5 11 -2 62.65 12.69 5
 6 11 -2 8 9.86 2
 6 11 -2 0.04 7.89 5
 6 11 -2 -0.78 13.02 4
 7 11 -2 296.06 28.78 2
 7 11 -2 292.02 35.37 4
 7 11 -2 283.51 26.26 5
 8 11 -2 70.8 20.13 4
 8 11 -2 57.31 13.6 2
 8 11 -2 75.81 14.83 5
 -8 -11 2 99.84 19.37 9
 9 11 -2 53.69 12.48 2
 -9 -11 2 81.44 17.55 9
 9 11 -2 68.73 22.41 4
 9 11 -2 81.83 16.62 5
 10 11 -2 53.75 14 5
 10 11 -2 36.78 15.4 4
 11 11 -2 32.28 16.19 4
 12 11 -2 24.09 18.52 4
 -13 -11 2 16.62 18.02 6
 13 11 -2 43.61 21.96 4
 14 11 -2 1.43 19.01 4
 -14 -11 2 4.55 16.65 6
 -15 -11 2 38.44 22.58 6
 15 11 -2 26.32 23.81 4
 16 11 -2 12.84 22.04 4
 -16 -11 2 9.88 19.6 6
 -17 -11 2 16.93 17.19 11
 17 11 -2 20.25 21.36 4
 -17 -11 2 37.09 21.01 6
 -18 -11 2 36.27 22.47 11
 18 11 -2 44.17 27.44 4
 -18 -11 2 -31.35 19.38 6
 -19 -11 2 -20.43 22.85 11
 -19 -11 2 10.15 21.54 6
 17 -12 2 0.04 16.52 3
 -17 12 -2 -17.31 19.24 6
 -17 12 -2 29.02 18.99 8
 -16 12 -2 23.47 18.7 8
 16 -12 2 -12.16 19.31 3
 -16 12 -2 33.88 22.38 6
 -15 12 -2 43.73 22.5 6
 -15 12 -2 -19.39 19.62 8
 15 -12 2 18.44 15.09 10
 15 -12 2 -5.09 19.51 3
 14 -12 2 4.21 14.59 10
 -14 12 -2 14.35 17.04 8
 -14 12 -2 9.14 19.15 6
 14 -12 2 24.39 20.28 3
 -13 12 -2 4.91 14.69 8
 13 -12 2 26.44 18.38 10
 -13 12 -2 23.99 19.9 6
 13 -12 2 37.25 23.3 3
 -12 12 -2 55.64 20.78 8
 -12 12 -2 90.85 27.38 6
 12 -12 2 32.97 17.93 10
 12 -12 2 41.81 21.73 3
 11 -12 2 54.03 21.87 10
 -11 12 -2 38.92 21.67 6
 -11 12 -2 53.9 19.61 8
 11 -12 2 69.37 25.7 3
 -10 12 -2 15.67 17.19 8
 10 -12 2 53.22 21.76 10
 -10 12 -2 44.85 21.42 6
 -9 12 -2 64.73 19.16 8
 9 -12 2 80.19 23.02 10
 -9 12 -2 94.77 25.25 6
 -8 12 -2 140.95 27.06 8
 -8 12 -2 133.34 26.6 6
 8 -12 2 137.39 28.59 10
 -7 12 -2 24.77 17.33 8
 -7 12 -2 30.43 17.19 6
 7 -12 2 37.09 20.06 10
 -6 12 -2 84.77 19.82 8
 -6 12 -2 61.68 20.55 6
 6 -12 2 26.79 16.46 10
 -5 12 -2 86.54 20.78 8
 5 -12 2 56.87 24.13 10
 -4 12 -2 72.17 15.59 5
 4 -12 2 73.9 20.17 10
 -4 12 -2 108.83 23.55 8
 -3 12 -2 95.07 22.27 8
 -3 12 -2 118.83 18.97 5
 3 -12 2 138.71 25.18 10
 -2 12 -2 127.56 26.1 8
 -2 12 -2 138.28 19.86 5
 2 -12 2 125.65 23.83 10
 1 -12 2 894.17 58.68 10
 -1 12 -2 873.16 47.22 5
 -1 12 -2 965.72 60.14 8
 0 12 -2 63.49 14.58 5
 0 12 -2 86.47 21.23 8
 0 -12 2 53.7 20.76 10
 1 12 -2 1313.08 71.22 8
 1 12 -2 1204.46 65.56 4
 -1 -12 2 1256.75 69.08 10
 2 12 -2 295.95 34.85 8
 2 12 -2 233.41 29.86 4
 2 12 -2 278.8 32.51 2
 -2 -12 2 275.71 33.4 10
 -3 -12 2 230.65 29.47 10
 3 12 -2 211.92 29.25 4
 3 12 -2 209.29 27.99 2
 3 12 -2 209.18 28.43 8
 4 12 -2 401.16 39.69 8
 -4 -12 2 363.95 35.86 10
 4 12 -2 396.21 39.74 4
 4 12 -2 368 34.91 2
 5 12 -2 347.21 37.71 8
 5 12 -2 389.1 40.06 4
 5 12 -2 368.18 34.47 2
 6 12 -2 79.37 18.24 2
 6 12 -2 57.97 20.02 4
 7 12 -2 173.47 29.3 4
 7 12 -2 145.6 21.59 2
 8 12 -2 38.86 18.46 4
 8 12 -2 66.09 15.66 2
 9 12 -2 49.54 13.78 2
 9 12 -2 61.79 22.3 4
 -9 -12 2 84.64 19.06 9
 10 12 -2 49.7 21.51 4
 11 12 -2 93.38 22.5 4
 12 12 -2 156.12 28.44 4
 13 12 -2 52.42 22.13 4
 -13 -12 2 83.32 24.76 6
 14 12 -2 212.34 37.53 4
 -14 -12 2 196.44 32.8 6
 -15 -12 2 80.37 23.55 6
 15 12 -2 67.62 25.25 4
 16 12 -2 81.95 32.01 4
 -16 -12 2 77.46 24.96 6
 -17 -12 2 50.41 22.77 6
 17 12 -2 46.53 26.78 4
 -17 -12 2 6.16 20.33 11
 -18 -12 2 13.11 19.15 6
 18 12 -2 32.25 26.49 4
 -18 -12 2 -11.16 18.69 11
 -19 -12 2 31.19 18.97 6
 19 12 -2 14.33 21.38 4
 -19 -12 2 35.68 22.83 11
 -16 13 -2 35.77 22.59 8
 -16 13 -2 41.67 23.58 6
 16 -13 2 22.28 20.29 3
 15 -13 2 65.77 25.17 10
 -15 13 -2 136.46 32.71 6
 -15 13 -2 98.04 25.94 8
 15 -13 2 65.07 26.61 3
 14 -13 2 78.79 25.08 10
 -14 13 -2 113.73 28.07 8
 -14 13 -2 131.71 33.23 6
 14 -13 2 112.1 29.4 3
 -13 13 -2 154.03 34.3 6
 13 -13 2 172.44 35.11 3
 13 -13 2 118 28.18 10
 -13 13 -2 148.67 29.34 8
 -12 13 -2 249.54 38.55 8
 12 -13 2 239.38 39.62 3
 -12 13 -2 294.12 40.99 6
 12 -13 2 229.33 37.51 10
 11 -13 2 274.55 39.82 3
 -11 13 -2 272.97 42.16 6
 -11 13 -2 262.57 38 8
 11 -13 2 328.34 42.91 10
 -10 13 -2 453.3 47.63 8
 -10 13 -2 484.57 51.2 6
 10 -13 2 369.11 46.08 10
 9 -13 2 617.06 56.53 10
 -9 13 -2 624.83 54.04 8
 -9 13 -2 608.32 57 6
 8 -13 2 716.49 60.89 10
 -8 13 -2 740.01 60.3 6
 -8 13 -2 660.88 55.48 8
 7 -13 2 469.41 49.47 10
 -7 13 -2 437.34 43.65 8
 -6 13 -2 667.31 53.58 8
 6 -13 2 561.28 52.28 10
 -5 13 -2 718.52 55.08 8
 5 -13 2 617.92 55.29 10
 4 -13 2 765.64 59.55 10
 -4 13 -2 757.95 56.89 8
 -3 13 -2 768.28 56.59 8
 3 -13 2 751.24 57.23 10
 -2 13 -2 1056.42 68.09 8
 2 -13 2 1005.45 66.2 10
 -1 13 -2 675.41 52.63 8
 1 -13 2 672.64 54.05 10
 0 13 -2 875.63 59.97 8
 0 -13 2 767.74 56.81 10
 1 13 -2 1661.38 85.26 8
 -1 -13 2 1650.25 82.89 10
 2 13 -2 1146.63 72.18 8
 2 13 -2 1310.96 71.94 4
 2 13 -2 1227.34 68.91 2
 -2 -13 2 1176.14 68.62 10
 -3 -13 2 1068.55 64.16 10
 3 13 -2 995.6 66.8 8
 3 13 -2 1004.4 66.12 4
 3 13 -2 978.14 63.44 2
 4 13 -2 1118.13 70.01 8
 4 13 -2 1118.1 64.77 2
 4 13 -2 1176.95 69.36 4
 -4 -13 2 1130.71 66.18 10
 5 13 -2 1058.19 70.18 4
 5 13 -2 1045.88 62.15 2
 6 13 -2 743.4 59.05 4
 6 13 -2 792.08 52.83 2
 7 13 -2 872.8 55.15 2
 7 13 -2 880.93 65.21 4
 -8 -13 2 582.53 46.29 9
 8 13 -2 652.56 55.92 4
 8 13 -2 525.47 42.62 2
 9 13 -2 436.16 48.84 4
 -9 -13 2 469.23 41.3 9
 9 13 -2 437.34 38.32 2
 10 13 -2 373.62 45.52 4
 11 13 -2 336.81 45.39 4
 12 13 -2 431.19 50.13 4
 13 13 -2 70.95 22.73 4
 14 13 -2 312.22 45.55 4
 -14 -13 2 327.27 42.67 6
 -15 -13 2 208.2 34.93 6
 15 13 -2 115.13 31.09 4
 16 13 -2 142.75 35.35 4
 -16 -13 2 128.83 30.13 6
 -17 -13 2 125.42 30.7 6
 17 13 -2 102.04 33.51 4
 18 13 -2 148.35 38.38 4
 -18 -13 2 51.26 23.47 6
 -18 -13 2 90.13 30.8 11
 -15 14 -2 11.4 17 8
 15 -14 2 30.02 21.06 3
 -15 14 -2 39.76 23.27 6
 15 -14 2 -16.74 19.21 10
 -14 14 -2 70.99 25.14 8
 14 -14 2 43.09 26.32 3
 14 -14 2 22.78 21.06 10
 -14 14 -2 49.16 23.19 6
 13 -14 2 14.11 18.53 3
 13 -14 2 26.97 22.21 10
 -13 14 -2 31.41 23.02 6
 -13 14 -2 22.69 20.16 8
 12 -14 2 6.51 19.53 3
 12 -14 2 7.28 17.65 10
 -12 14 -2 38.49 21.83 6
 -12 14 -2 12.34 15.41 8
 -11 14 -2 -8.58 19.54 6
 -11 14 -2 47.77 20.9 8
 11 -14 2 -21.08 22.51 10
 -10 14 -2 44.66 20.28 8
 -10 14 -2 50.47 24.64 6
 10 -14 2 2.46 19 10
 -9 14 -2 24.99 19.52 8
 9 -14 2 50.52 25.99 10
 -9 14 -2 43.33 22.1 6
 -8 14 -2 63.76 22.43 8
 8 -14 2 59.09 24.58 10
 -7 14 -2 62.28 22.15 8
 7 -14 2 93.46 28.18 10
 -6 14 -2 16.07 17.37 8
 6 -14 2 60.39 23.39 10
 -5 14 -2 9.14 16.38 8
 5 -14 2 9.72 18.66 10
 4 -14 2 15.29 20.99 10
 -4 14 -2 24.4 20.04 8
 -3 14 -2 21.17 19.08 8
 3 -14 2 27.58 19.5 10
 2 -14 2 34.42 19.83 10
 -2 14 -2 12.93 16.01 8
 -1 14 -2 122.38 26.09 8
 1 -14 2 122.77 27.27 10
 0 14 -2 31.84 19.64 8
 0 -14 2 46.24 21.83 10
 1 14 -2 111.98 24.03 2
 1 14 -2 95.07 24.62 8
 -1 -14 2 150.46 30.12 10
 -2 -14 2 86.31 24.51 10
 2 14 -2 96.84 28.2 4
 2 14 -2 82.01 23.18 2
 2 14 -2 116.71 25.53 8
 3 14 -2 41.45 20.09 8
 3 14 -2 7.81 18.24 4
 3 14 -2 67.74 22.56 2
 -3 -14 2 35.4 19.1 10
 4 14 -2 55.01 22.52 8
 4 14 -2 27.43 21.47 4
 4 14 -2 15.61 14.3 2
 -4 -14 2 57.29 21.5 10
 5 14 -2 51.87 22.67 8
 5 14 -2 72.26 20.23 2
 5 14 -2 52.22 23.14 4
 6 14 -2 80.54 21.53 2
 6 14 -2 91.62 27.8 4
 7 14 -2 3.81 19.16 4
 7 14 -2 48.11 18.81 2
 8 14 -2 21.99 21.38 4
 -8 -14 2 3.16 12.76 9
 8 14 -2 9.04 11.75 2
 9 14 -2 -5.85 18.19 4
 -9 -14 2 29.98 16.81 9
 10 14 -2 60.2 26.64 4
 11 14 -2 -6.39 17.96 4
 12 14 -2 17.03 17.82 4
 13 14 -2 13.52 22.51 4
 14 14 -2 14.78 21.72 4
 -14 -14 2 53.59 24.15 6
 -15 -14 2 24.81 19.78 6
 15 14 -2 8.11 20.07 4
 16 14 -2 53.09 28.97 4
 -16 -14 2 9.59 17.99 6
 -17 -14 2 1.68 19.81 6
 17 14 -2 -13.94 21.73 4
 14 -15 2 12.53 18.86 10
 -14 15 -2 12.27 21.35 6
 14 -15 2 31.7 22.26 3
 -14 15 -2 80.32 26.89 8
 13 -15 2 41.36 21.26 3
 -13 15 -2 38.69 25 6
 -13 15 -2 28.37 20.39 8
 13 -15 2 7.42 19.03 10
 12 -15 2 -17.56 21.11 10
 12 -15 2 6.6 18.6 3
 -12 15 -2 20.85 23.38 6
 -12 15 -2 -13.75 15.6 8
 -11 15 -2 -6.93 18.39 6
 11 -15 2 -15.36 20.86 10
 -11 15 -2 22.75 18.14 8
 -10 15 -2 1.49 15.73 8
 10 -15 2 16.58 19.91 10
 -9 15 -2 -1.47 17.14 8
 9 -15 2 -28.97 21.94 10
 8 -15 2 15.58 21.82 10
 -8 15 -2 24.51 21.05 8
 -7 15 -2 22.12 19.47 8
 7 -15 2 21.38 24.32 10
 6 -15 2 -18.4 22.7 10
 -6 15 -2 0.13 16.49 8
 -5 15 -2 -17.74 18.29 8
 5 -15 2 36.77 24.67 10
 -4 15 -2 -29.43 20.6 8
 4 -15 2 4.91 18.05 10
 3 -15 2 58.13 24.24 10
 -3 15 -2 47.49 21.7 8
 2 -15 2 76.87 26.5 10
 -2 15 -2 65.33 23.13 8
 -1 15 -2 4.56 17.17 8
 1 -15 2 -6.99 18.14 10
 0 15 -2 124.39 29.15 8
 0 -15 2 84.14 26.16 10
 0 15 -2 72.5 21.52 2
 1 15 -2 -8.08 16.4 2
 1 15 -2 -5.83 18.22 8
 -1 -15 2 6.92 15.84 10
 2 15 -2 -3.52 17.62 8
 2 15 -2 8.25 14.61 2
 -2 -15 2 -6.48 15.35 10
 3 15 -2 -6.79 18.86 8
 -3 -15 2 -0.56 16.5 10
 3 15 -2 3.76 16.23 4
 3 15 -2 22.89 17.3 2
 4 15 -2 -14.82 20.38 8
 4 15 -2 15.65 15.65 2
 -4 -15 2 11.32 15.95 10
 4 15 -2 7.78 16.35 4
 5 15 -2 -20.17 20.43 8
 5 15 -2 17.93 14.37 2
 5 15 -2 -6.99 18.56 4
 6 15 -2 12.29 14.9 2
 6 15 -2 26.91 20.06 4
 7 15 -2 -18.11 19.3 4
 7 15 -2 33.91 18.28 2
 8 15 -2 28.9 22.12 4
 -8 -15 2 12.39 15.17 9
 8 15 -2 18.14 12.24 2
 9 15 -2 27.7 21.07 4
 10 15 -2 18.81 21.02 4
 11 15 -2 61.04 23.49 4
 12 15 -2 58.65 27.77 4
 13 15 -2 -4.45 20.35 4
 14 15 -2 6.94 20.48 4
 -14 -15 2 8.71 20.25 6
 15 15 -2 31.34 26.49 4
 -15 -15 2 33.69 23.26 6
 -12 16 -2 5.51 18.5 8
 12 -16 2 -17.07 23.31 10
 12 -16 2 4.08 19.92 3
 -11 16 -2 6.45 16.42 8
 11 -16 2 -35.44 24.46 10
 -10 16 -2 16.74 18.92 8
 10 -16 2 27.92 26.14 10
 9 -16 2 -10.9 20.15 10
 -9 16 -2 32.46 21.48 8
 -8 16 -2 -35.03 21.15 8
 8 -16 2 -32.71 23.82 10
 -7 16 -2 60.39 23.08 8
 7 -16 2 21.62 21.91 10
 6 -16 2 -14.26 20.7 10
 -6 16 -2 1.03 18.85 8
 -5 16 -2 -1.07 15.11 8
 5 -16 2 -8.75 21.07 10
 4 -16 2 -6.7 18.09 10
 -4 16 -2 -14 19.38 8
 3 -16 2 -29.22 23.47 10
 -3 16 -2 -17.66 16.8 8
 -2 16 -2 29.04 21.5 8
 2 -16 2 32.97 23.17 10
 -1 16 -2 160.14 32.16 8
 -1 16 -2 201.5 34.15 2
 1 -16 2 133.62 30.52 10
 0 -16 2 280.09 39.79 10
 0 16 -2 198.95 35.72 8
 0 16 -2 250.5 36.84 2
 -1 -16 2 28.44 17.74 10
 1 16 -2 24.93 20.68 8
 1 16 -2 17.76 15.06 2
 2 16 -2 35.11 20.79 8
 2 16 -2 16.8 17.35 2
 -2 -16 2 37.78 20.57 10
 -3 -16 2 51.43 23.39 10
 3 16 -2 57.64 24.55 8
 3 16 -2 44.5 20.57 2
 4 16 -2 1.67 18.03 4
 4 16 -2 -16.9 18.74 8
 4 16 -2 41.76 20.56 2
 -4 -16 2 40.58 20.18 10
 5 16 -2 -6.15 14.72 2
 5 16 -2 39.06 23.51 8
 5 16 -2 32.04 24.12 4
 6 16 -2 24.25 22.4 4
 6 16 -2 29.95 18.56 2
 7 16 -2 17.18 21.46 4
 7 16 -2 -12.06 14.89 2
 8 16 -2 13.89 15.12 2
 8 16 -2 15.56 18.48 4
 -8 -16 2 9.51 16.5 9
 9 16 -2 -9.59 16.85 4
 10 16 -2 -2.7 17.77 4
 11 16 -2 16.09 22.11 4
 12 16 -2 36.48 25.24 4
 13 16 -2 11.33 24.74 4
 14 16 -2 -27.11 23.53 4
 -14 -16 2 -8.02 22.08 6
 -11 17 -2 16.21 19.76 8
 11 -17 2 17.48 18.08 9
 11 -17 2 57.19 27.13 10
 -10 17 -2 13.24 15.34 8
 10 -17 2 10.89 22.86 10
 -9 17 -2 14.94 20.44 8
 9 -17 2 84.72 30.42 10
 8 -17 2 76.64 30.47 10
 -8 17 -2 95.69 29.22 8
 -7 17 -2 67.15 24.57 8
 7 -17 2 88.2 33.37 10
 6 -17 2 73.8 30.06 10
 -6 17 -2 85.59 25.74 8
 -5 17 -2 157.82 32.09 8
 5 -17 2 149.09 35.68 10
 -4 17 -2 108.47 29.15 8
 4 -17 2 95.33 29.63 10
 -3 17 -2 60.59 22.49 2
 -3 17 -2 142.73 30.12 8
 3 -17 2 83.17 27.91 10
 -2 17 -2 45.99 22.44 8
 2 -17 2 -16.92 21.07 10
 -2 17 -2 45.74 21.6 2
 -1 17 -2 80.6 26.56 8
 -1 17 -2 107.1 27.69 2
 1 -17 2 46.42 22.16 10
 0 17 -2 112.29 27.78 2
 0 -17 2 81.44 25.49 10
 0 17 -2 139.06 31.57 8
 1 17 -2 20.44 19.93 2
 1 17 -2 14.03 16.38 8
 -1 -17 2 57.31 22.8 10
 -2 -17 2 91.88 27.01 10
 2 17 -2 90.42 27.54 8
 2 17 -2 147.77 31.65 2
 3 17 -2 172.08 34.73 8
 3 17 -2 118.07 27.45 2
 -3 -17 2 118.94 28.74 10
 4 17 -2 127.59 32.02 8
 4 17 -2 126.12 28.69 2
 4 17 -2 151.16 34.23 4
 5 17 -2 88.16 26.25 2
 5 17 -2 117.58 30.17 4
 6 17 -2 203.08 37.1 4
 6 17 -2 123.17 28.5 2
 7 17 -2 78.96 28.52 4
 7 17 -2 79.58 22.97 2
 -7 -17 2 120.89 28.18 9
 -8 -17 2 59.36 21.57 9
 8 17 -2 82.13 28.2 4
 9 17 -2 63.38 28.59 4
 10 17 -2 50.01 25.21 4
 11 17 -2 51.54 29.74 4
 12 17 -2 9.19 22.15 4
 -8 18 -2 -23.98 17.78 8
 8 -18 2 -0.04 23.08 10
 7 -18 2 36.22 28.49 10
 -7 18 -2 46.32 23.43 8
 -6 18 -2 53.13 24.66 8
 6 -18 2 21.33 24.05 10
 -5 18 -2 57.15 22.54 8
 5 -18 2 51.23 28.57 10
 -4 18 -2 21.6 18.97 8
 -4 18 -2 69.86 25.93 2
 4 -18 2 91.93 32.55 10
 -3 18 -2 47.23 25.14 8
 -3 18 -2 58.93 24.37 2
 3 -18 2 72.11 30.67 10
 -2 18 -2 50.21 22.53 8
 2 -18 2 61.85 24.32 10
 -2 18 -2 56.4 26.83 2
 -1 18 -2 18.21 20.43 8
 1 -18 2 53.6 24.88 10
 -1 18 -2 50 24.17 2
 0 18 -2 36.22 20.42 2
 0 18 -2 36.5 20.16 8
 0 -18 2 29.51 21.45 10
 1 18 -2 57.5 23.72 8
 1 18 -2 21 18.94 2
 -1 -18 2 58.84 27.62 10
 -2 -18 2 50.74 21.81 10
 2 18 -2 45.85 22.45 2
 2 18 -2 3.89 20.27 8
 3 18 -2 22.31 18.17 2
 3 18 -2 66.12 30 8
 -3 -18 2 37.2 22.49 10
 4 18 -2 42.08 27.29 8
 4 18 -2 59.69 24.4 2
 5 18 -2 120.84 33.84 4
 5 18 -2 49.92 23.52 2
 6 18 -2 42.11 21.46 2
 6 18 -2 52.25 25.66 4
 7 18 -2 52.74 22.31 2
 7 18 -2 70.66 26.46 4
 -7 -18 2 14.52 18.23 9
 8 18 -2 43.57 25.81 4
 -8 -18 2 17.83 17.47 9
 9 18 -2 23.77 22.53 4
 10 18 -2 29.97 24.87 4
 -5 19 -2 6.72 18.76 2
 5 -19 2 -3.99 22.1 10
 -5 19 -2 -14.29 20.41 8
 -4 19 -2 0.52 15.29 8
 4 -19 2 -29.07 21.99 10
 -3 19 -2 6.87 17.61 8
 -3 19 -2 39.69 22.68 2
 3 -19 2 22.79 25.97 10
 -2 19 -2 15.68 23.32 8
 -2 19 -2 -16.21 18.69 2
 2 -19 2 8.49 21.1 10
 -1 19 -2 17.58 18.99 2
 1 -19 2 -1.15 21.53 10
 -1 19 -2 12.04 18.57 8
 0 -19 2 5.57 20.97 10
 0 19 -2 43.43 25.11 8
 0 19 -2 45.96 22.3 2
 1 19 -2 38.12 22.48 2
 1 19 -2 1.39 16.66 8
 -1 -19 2 43.89 25.51 10
 2 19 -2 -3.44 21.32 8
 2 19 -2 -3.52 18.4 2
 -2 -19 2 39.65 22.05 10
 3 19 -2 9.36 19.49 2
 3 19 -2 45.79 25.2 8
 4 19 -2 -2.76 15.44 2
 5 19 -2 34.4 21.12 2
 -5 -19 2 -13.95 19.23 9
 6 19 -2 41.81 28.31 4
 6 19 -2 51.65 24.67 2
 -6 -19 2 -10.18 18.41 9
 -7 -19 2 9.45 21.17 9
 7 19 -2 42.81 25.59 4
 3 17 3 45.15 26.11 2
 2 17 3 35.43 25.63 2
 1 17 3 -9.14 22.15 2
 0 17 3 16.47 23.85 2
 0 -17 -3 27.51 21.79 10
 1 -17 -3 -29.63 23.75 10
 -1 17 3 24.1 23.94 2
 2 -17 -3 29.05 22.39 10
 -2 17 3 -15.21 22.49 2
 3 -17 -3 9.99 17.7 10
 -3 17 3 -41.42 24 2
 7 16 3 -2.36 16.18 2
 7 16 3 26.53 22 4
 6 16 3 -35.57 25.09 2
 5 16 3 9.81 18.39 2
 4 16 3 -8.86 19.87 2
 3 16 3 -25.84 26.23 2
 2 16 3 4.38 21.28 2
 1 16 3 -6.51 23.6 2
 -1 -16 -3 -23.76 20.49 10
 0 -16 -3 -9.41 18.8 10
 0 16 3 27.59 27.1 2
 1 -16 -3 -15.09 19.07 10
 -1 16 3 4.05 19.82 2
 -2 16 3 -27.48 21.31 2
 2 -16 -3 -17.23 17.07 10
 -3 16 3 -8.33 20.11 2
 3 -16 -3 -20.69 24.19 10
 -4 16 3 22.83 20.25 2
 4 -16 -3 -4.61 19.5 10
 -5 16 3 20.68 21.82 2
 5 -16 -3 42.45 25.72 10
 6 -16 -3 4.88 22.44 10
 -6 16 3 22.02 20.21 2
 7 -16 -3 -32.43 22.76 10
 -7 16 3 11.72 19.79 2
 -8 16 3 22.73 22.03 2
 8 -16 -3 -6.29 22.82 10
 10 15 3 3.92 20.18 4
 10 15 3 20.37 18.36 2
 9 15 3 12.79 19.08 4
 9 15 3 1.04 16.45 2
 8 15 3 -9.86 18.37 2
 8 15 3 20.2 22.63 4
 7 15 3 -4.26 19.64 4
 7 15 3 48.37 24.15 2
 6 15 3 25.25 22.49 4
 6 15 3 -15.51 18.21 2
 5 15 3 10.87 20.56 2
 4 15 3 33.06 24.03 2
 3 15 3 -25.07 23.49 2
 2 15 3 12.7 19.49 2
 -1 -15 -3 14.34 17.73 10
 1 15 3 -1.72 21.2 2
 0 -15 -3 9.05 19.24 10
 0 15 3 -2.59 21.77 2
 1 -15 -3 -19.32 21.33 10
 -1 15 3 8.92 19.27 2
 2 -15 -3 -7.9 19.7 10
 -2 15 3 -36.22 25.05 2
 3 -15 -3 -13.26 19.93 10
 -3 15 3 13.53 19.86 2
 -4 15 3 11.84 19.01 2
 4 -15 -3 3.01 21.52 10
 -5 15 3 24.62 20.71 2
 5 -15 -3 6.77 16.91 10
 -6 15 3 13.67 17.86 2
 6 -15 -3 -31.68 27.81 10
 -7 15 3 32.88 22.05 2
 7 -15 -3 -9.21 21.05 10
 -8 15 3 14.97 19.59 2
 8 -15 -3 72.36 29.02 10
 -9 15 3 2.42 16.73 2
 9 -15 -3 57.3 26.51 10
 -10 15 3 -9.21 17.37 2
 10 -15 -3 19.38 24.53 10
 12 14 3 26.72 22.53 4
 12 14 3 -22.13 18.27 2
 11 14 3 15.81 16.05 2
 11 14 3 19.93 23 4
 10 14 3 40.03 24.02 4
 10 14 3 15 18.38 2
 9 14 3 37.77 22.04 2
 9 14 3 36 25.28 4
 8 14 3 22.04 19.86 2
 8 14 3 -0.1 18.06 4
 7 14 3 42.05 25.43 4
 7 14 3 7.89 17.87 2
 6 14 3 12.95 18.41 4
 6 14 3 35.29 21.15 2
 5 14 3 14.56 21.34 4
 5 14 3 61.75 24.96 2
 4 14 3 8.17 20.13 2
 3 14 3 79.36 26.85 2
 2 14 3 65.88 24.47 2
 -2 -14 -3 74.12 22.28 10
 1 14 3 59.05 24.25 2
 -1 -14 -3 74.72 23.37 10
 0 14 3 73.1 26.76 2
 0 -14 -3 48.92 21.2 10
 -1 14 3 95.04 28.83 2
 1 -14 -3 23.81 17.92 10
 -2 14 3 44.75 24.3 2
 2 -14 -3 17.42 17.68 10
 -3 14 3 -9.18 18.32 2
 3 -14 -3 10.62 19.14 10
 -4 14 3 32.9 22.46 2
 4 -14 -3 22.82 18.94 10
 -5 14 3 64.14 26.52 2
 5 -14 -3 15.76 21.14 10
 -6 14 3 75.41 25.1 2
 6 -14 -3 27.7 22.07 10
 -7 14 3 0.06 15.27 2
 7 -14 -3 78.31 27.21 10
 -8 14 3 0.32 15.46 2
 -8 14 3 10.04 19.25 7
 8 -14 -3 17.83 24.22 10
 -9 14 3 16.15 15.62 2
 -9 14 3 45.45 24.56 7
 9 -14 -3 88.41 29.99 10
 10 -14 -3 19.78 19.95 10
 -10 14 3 23.84 17.37 2
 -10 14 3 27.61 19.33 7
 -11 14 3 4.9 15.64 2
 11 -14 -3 30.43 26.03 10
 -12 14 3 38.84 21.51 2
 12 -14 -3 14.55 19.82 10
 13 13 3 51.85 23.31 2
 13 13 3 85.9 30.9 4
 12 13 3 101.76 31.46 4
 12 13 3 131.22 30.86 2
 11 13 3 72.23 25.87 4
 11 13 3 73.09 23.79 2
 10 13 3 118.86 30.82 4
 10 13 3 126.42 28.21 2
 9 13 3 100.42 27.21 4
 9 13 3 126.22 29.33 2
 8 13 3 119.79 28.93 2
 8 13 3 161.41 35.68 4
 7 13 3 168.63 33.19 4
 7 13 3 152.56 30.99 2
 6 13 3 96.95 26.34 4
 6 13 3 154.44 30.91 2
 5 13 3 120.93 27.64 2
 5 13 3 168.46 30.61 4
 4 13 3 283.28 38.83 4
 4 13 3 229.45 38.45 2
 3 13 3 333.12 44.05 2
 2 13 3 358.87 45.08 2
 -2 -13 -3 389.87 41.04 10
 1 13 3 386.89 48.4 2
 -1 -13 -3 330.43 39.89 10
 0 -13 -3 255.44 36.85 10
 0 13 3 194.57 35.66 2
 -1 13 3 334.33 43.2 2
 1 -13 -3 392.44 43.81 10
 -2 13 3 153.43 33.04 2
 2 -13 -3 138.62 28.41 10
 3 -13 -3 432.6 46.76 10
 -3 13 3 371.78 44.64 2
 -4 13 3 97.57 27.78 2
 4 -13 -3 81.39 25.95 10
 -5 13 3 240.16 38.39 2
 5 -13 -3 269.89 39.27 10
 -6 13 3 189.33 34.9 2
 -6 13 3 169.33 33.13 7
 6 -13 -3 179.84 34.38 10
 -7 13 3 214 34.81 2
 7 -13 -3 281.15 42.64 10
 -7 13 3 238.3 40.44 7
 -8 13 3 212.01 33.71 2
 -8 13 3 197.16 36.13 7
 8 -13 -3 244.08 40.43 10
 9 -13 -3 251.25 39.83 10
 -9 13 3 149.41 29.11 2
 -9 13 3 284.29 41.8 7
 10 -13 -3 292.27 43.61 10
 -10 13 3 185.49 31.47 2
 -10 13 3 233.9 39.09 7
 -11 13 3 137.53 28.48 2
 -11 13 3 109.14 30.23 7
 11 -13 -3 199.57 36.79 10
 12 -13 -3 234.13 40.87 10
 -12 13 3 117 26 2
 -13 13 3 68.38 22.44 2
 13 -13 -3 121.16 31.33 10
 14 -13 -3 52.05 25.44 10
 -15 -12 -3 -9.44 20.44 6
 15 12 3 -3.9 17.34 3
 15 12 3 -10.79 20.51 4
 14 12 3 29.08 19.4 4
 -14 -12 -3 -45.46 26.18 6
 -13 -12 -3 32.42 28.35 6
 13 12 3 -16.77 17.28 2
 13 12 3 -29.14 21.06 4
 12 12 3 53.57 26 4
 12 12 3 -18.88 19.31 2
 11 12 3 -22.51 16.31 4
 11 12 3 3.44 15.47 2
 10 12 3 -19.25 16.52 2
 10 12 3 -23.36 20.78 4
 9 12 3 10.71 18.43 4
 9 12 3 15.95 16.3 2
 8 12 3 24.41 20.6 4
 8 12 3 26.43 17.28 2
 7 12 3 4.17 15.65 4
 7 12 3 2.24 13.91 2
 6 12 3 23.79 18.39 4
 6 12 3 -12.87 18.17 2
 5 12 3 -28.94 19.08 2
 5 12 3 10.45 17.86 4
 4 12 3 7.77 14.92 4
 4 12 3 3.45 16.08 2
 -3 -12 -3 6.39 12.71 10
 3 12 3 33.99 22.33 2
 2 12 3 54.78 24.93 2
 -2 -12 -3 13.94 15.56 10
 -1 -12 -3 67.56 22.43 10
 1 12 3 -2.02 17.73 2
 0 -12 -3 12.83 16.53 10
 0 12 3 -16.58 19 2
 1 -12 -3 14.11 15.6 10
 -1 12 3 38.76 19.73 2
 2 -12 -3 26.75 17 10
 -2 12 3 -7.3 18.15 2
 -3 12 3 21.96 19.7 2
 3 -12 -3 -11.71 17.3 10
 -4 12 3 17.05 15.67 2
 4 -12 -3 -12.47 17.31 10
 -5 12 3 -4.48 16.56 2
 -5 12 3 -22.37 23.37 7
 5 -12 -3 -0.81 18.18 10
 6 -12 -3 -21.27 22.38 10
 -6 12 3 -9.72 21.23 7
 -6 12 3 -17.14 17.32 2
 7 -12 -3 -27.64 19.87 10
 -7 12 3 1.25 14.75 2
 -7 12 3 23.8 21.26 7
 -8 12 3 0.94 15.83 2
 8 -12 -3 -4.2 20.08 10
 -8 12 3 -12.44 19.09 7
 -9 12 3 21.17 18.48 2
 -9 12 3 14.26 17.27 7
 9 -12 -3 8.81 19.13 10
 -10 12 3 -16.65 18.5 7
 -10 12 3 22.65 16.69 2
 10 -12 -3 6.44 19.29 10
 -11 12 3 18.25 13.31 2
 11 -12 -3 -14.36 21.89 10
 -11 12 3 -12.56 15.44 7
 12 -12 -3 16.99 21.03 10
 -12 12 3 26.14 15.48 2
 -12 12 3 -7.12 16.73 7
 -12 12 3 -10.07 19.14 6
 -13 12 3 13.51 14.03 2
 13 -12 -3 38.97 22.67 10
 -13 12 3 23.91 23.5 6
 14 -12 -3 -1.97 17.73 10
 -14 12 3 1.36 19.59 6
 15 -12 -3 0.25 17.04 10
 -15 12 3 -16.5 18.91 6
 16 11 3 -4.93 19.62 4
 -16 -11 -3 34.66 24.54 6
 16 11 3 14.42 17.85 3
 15 11 3 23.58 22.27 4
 -15 -11 -3 47.1 26.77 6
 15 11 3 -3.84 18.42 3
 14 11 3 -16.37 22.59 4
 14 11 3 19.63 14.47 2
 -14 -11 -3 4.45 19.33 6
 14 11 3 42.92 22.1 3
 13 11 3 33.8 18.69 2
 13 11 3 32.31 22.08 4
 -13 -11 -3 28.15 23.48 6
 13 11 3 35.64 23.83 3
 12 11 3 25.6 18.17 2
 12 11 3 2.39 15.79 4
 12 11 3 23.58 22.24 3
 11 11 3 56.99 24.89 4
 11 11 3 35.52 18.55 2
 11 11 3 4.46 17.35 3
 10 11 3 11.68 13.3 2
 10 11 3 57.81 21.94 4
 9 11 3 65.05 22.32 2
 9 11 3 41.78 23.46 4
 8 11 3 39.26 19.69 4
 8 11 3 74.45 24.19 2
 7 11 3 18.51 15.58 4
 7 11 3 -5.65 16.37 2
 6 11 3 12.31 14.52 4
 6 11 3 7.03 15.08 2
 5 11 3 -12.12 17.09 2
 5 11 3 34.56 18.65 4
 4 11 3 4.39 14.63 4
 4 11 3 3.58 16.71 2
 3 11 3 70.73 23.23 4
 3 11 3 49.11 19.44 2
 -3 -11 -3 34.65 13.42 10
 2 11 3 -16.2 17.63 2
 -2 -11 -3 0.23 11.64 10
 -1 -11 -3 -1.19 12.54 10
 1 11 3 -11.32 18.05 2
 0 -11 -3 20.55 15.27 10
 0 11 3 51.86 21.57 2
 -1 11 3 9.3 17.48 2
 1 -11 -3 2.79 15.12 10
 -2 11 3 53.93 22.43 2
 2 -11 -3 54.44 19.41 10
 -3 11 3 44.71 21.04 2
 -3 11 3 17.43 18.32 7
 -4 11 3 1.8 16.88 7
 4 -11 -3 12.96 15.89 10
 -4 11 3 20.17 17.13 2
 5 -11 -3 4.72 19.37 10
 -5 11 3 23.25 18.52 7
 -5 11 3 15.61 15.14 2
 -6 11 3 -22.27 19.83 7
 6 -11 -3 -13.6 20.75 10
 -6 11 3 6.29 15.37 2
 7 -11 -3 -21.22 19.48 10
 -7 11 3 -3.27 15.65 2
 -7 11 3 -5.48 18.9 7
 -8 11 3 -28.18 18.3 7
 -8 11 3 -16.62 16.86 2
 8 -11 -3 -31.79 20.64 10
 -9 11 3 -10.43 15.45 2
 -9 11 3 -18.46 17.5 7
 9 -11 -3 -1.55 17.33 10
 -10 11 3 9.42 14.24 7
 -10 11 3 9.23 13.07 2
 10 -11 -3 27.08 20.06 10
 -11 11 3 -23.45 18.88 7
 -11 11 3 12.71 12.37 2
 -11 11 3 -10.26 18.5 6
 11 -11 -3 20.32 17.7 10
 12 -11 -3 3.6 17.77 10
 -12 11 3 6.72 14.91 7
 -12 11 3 19.68 12.19 2
 -12 11 3 -25.78 22.17 6
 -13 11 3 20.67 17.78 7
 13 -11 -3 9.62 17.4 10
 -13 11 3 4.64 12.93 2
 -13 11 3 13.67 18.24 6
 14 -11 -3 8.69 18.2 10
 -14 11 3 -24.3 20.44 6
 -15 11 3 -49.01 28.01 6
 15 -11 -3 12.51 14.85 10
 -16 11 3 22.66 19.08 6
 16 -11 -3 -7.74 17.4 10
 16 -11 -3 -40.83 21.91 3
 17 10 3 0.04 20.17 4
 17 10 3 23.93 21.92 3
 -17 -10 -3 31.02 24.16 6
 16 10 3 -7.08 18.99 3
 16 10 3 -17.59 20.57 4
 -16 -10 -3 9.43 21.45 6
 15 10 3 20.97 20.98 3
 15 10 3 -42.2 22.15 4
 -15 -10 -3 14.61 24.49 6
 14 10 3 -11.78 15.33 4
 -14 -10 -3 50.6 24.23 6
 14 10 3 26.08 22.14 3
 13 10 3 4.93 16.4 2
 13 10 3 22.89 19.9 4
 -13 -10 -3 11.19 20.79 6
 13 10 3 30.51 21.81 3
 12 10 3 15.54 15.36 2
 12 10 3 -12.06 19.41 4
 11 10 3 18.06 20.64 3
 11 10 3 36.24 18.46 2
 11 10 3 17.8 19.38 4
 10 10 3 4.26 17.03 3
 10 10 3 26.07 17.38 2
 10 10 3 7.23 15.11 4
 9 10 3 -12.06 14 2
 9 10 3 2.6 14.24 4
 9 10 3 9.66 15.41 3
 8 10 3 14.01 15.57 2
 8 10 3 -7.67 16.05 3
 8 10 3 -5.73 15.99 4
 7 10 3 3.26 14.77 2
 7 10 3 -8.48 14.12 4
 6 10 3 6.29 14.12 4
 6 10 3 -3.72 13.5 2
 5 10 3 11.92 15.18 4
 5 10 3 8.31 16.15 2
 4 10 3 8.69 15.38 4
 4 10 3 1.89 14.35 2
 -4 -10 -3 -15.74 12.64 10
 -3 -10 -3 19.3 10.42 10
 3 10 3 46.26 19.13 4
 3 10 3 24.19 17.81 2
 2 10 3 105.94 22.38 4
 -2 -10 -3 92.65 19.59 10
 2 10 3 94.68 24.48 2
 -1 -10 -3 120.58 22.11 10
 1 10 3 73.74 23.9 2
 0 10 3 133.62 29.16 2
 0 -10 -3 116.75 23.97 10
 1 -10 -3 22.66 13.49 10
 -1 10 3 19.76 16.03 2
 -2 10 3 91.76 27.99 7
 -2 10 3 64.97 22.73 2
 2 -10 -3 69.61 22.8 10
 3 -10 -3 90.16 21.75 10
 -3 10 3 113.72 27.96 7
 -3 10 3 89.86 22.23 2
 -4 10 3 -25.12 16.72 2
 4 -10 -3 14.72 16.32 10
 -4 10 3 -11.73 17.64 7
 -5 10 3 34.84 17.54 2
 5 -10 -3 82.48 24.01 10
 -5 10 3 47.97 21.27 7
 6 -10 -3 27.88 17.99 10
 -6 10 3 32.41 16.84 2
 -6 10 3 46.81 20.73 7
 7 -10 -3 47.98 22.45 10
 -7 10 3 30.67 19.3 2
 -7 10 3 12.81 15.62 7
 -8 10 3 28 15 2
 8 -10 -3 30.1 18.53 10
 -8 10 3 43.49 18.71 7
 -9 10 3 6.94 13.92 2
 -9 10 3 29.34 18.71 7
 9 -10 -3 62.81 22.73 10
 -9 10 3 23.81 19.83 6
 -10 10 3 54.85 24.53 6
 -10 10 3 16.47 12.3 2
 10 -10 -3 49.59 20.75 10
 -10 10 3 30.84 20.6 7
 -11 10 3 54.21 21.22 7
 -11 10 3 45.48 15.69 2
 11 -10 -3 104.72 26.9 10
 -11 10 3 46.82 23.64 6
 12 -10 -3 135.89 29.28 10
 -12 10 3 154.05 30.26 7
 -12 10 3 110.75 23.12 2
 -12 10 3 112.3 27.85 6
 13 -10 -3 95.43 25.44 10
 -13 10 3 86.55 23.76 7
 -13 10 3 33.77 21.84 6
 14 -10 -3 45.75 21.89 10
 -14 10 3 46.62 20.96 6
 15 -10 -3 33.81 19.84 10
 -15 10 3 50.38 21.53 6
 -16 10 3 26.51 22.15 6
 16 -10 -3 11.83 15.39 3
 16 -10 -3 34.18 20.3 10
 -17 10 3 31.82 25.01 6
 17 -10 -3 30.12 19.8 10
 18 9 3 68.55 28.47 3
 18 9 3 76.17 30.26 4
 -18 -9 -3 45.03 22.9 6
 17 9 3 74.75 25.3 4
 -17 -9 -3 134.36 36.33 6
 17 9 3 119.86 32.93 3
 16 9 3 146.96 36.03 4
 -16 -9 -3 165.42 36.04 6
 16 9 3 69.08 26.05 3
 15 9 3 159.77 37.45 3
 -15 -9 -3 154.11 33.44 6
 15 9 3 186.52 35.84 4
 14 9 3 202.11 35.33 4
 14 9 3 216.26 38.28 3
 -14 -9 -3 301.88 43.1 6
 13 9 3 534.96 56.53 3
 13 9 3 485.18 51.96 4
 -13 -9 -3 604.14 57.18 6
 13 9 3 497.43 46.46 2
 12 9 3 394.17 46.72 3
 12 9 3 389.6 40.73 2
 12 9 3 365.66 43.67 4
 -12 -9 -3 415.78 47.74 6
 11 9 3 731.85 59.21 4
 11 9 3 785.11 63.54 3
 11 9 3 750.69 55.74 2
 10 9 3 677.89 56.82 3
 10 9 3 657.51 55.51 4
 10 9 3 551.27 49.03 2
 9 9 3 653.15 52.56 4
 9 9 3 610.11 49.66 2
 9 9 3 674.02 56.39 3
 8 9 3 739.39 56.18 3
 8 9 3 732.63 54.22 4
 8 9 3 788.38 55.3 2
 7 9 3 867.74 59.41 3
 7 9 3 669 51.83 4
 7 9 3 825.13 55.4 2
 6 9 3 863.79 57.1 4
 6 9 3 866.99 56.1 2
 5 9 3 1136.45 64.19 4
 5 9 3 1181.71 67.63 2
 4 9 3 1099.69 62.07 4
 4 9 3 1155.75 65.16 2
 -4 -9 -3 1081.7 54.39 10
 3 9 3 1824.21 82.76 2
 3 9 3 1651.75 77.48 4
 -3 -9 -3 1601.32 70.14 10
 2 9 3 1580.28 78.15 2
 2 9 3 1560.27 73.67 4
 -2 -9 -3 1539.31 69.74 10
 -1 -9 -3 1775.88 76.52 10
 1 9 3 1866.4 86.18 2
 0 9 3 2517.51 102.23 2
 0 -9 -3 2585.4 96.31 10
 -1 9 3 1443.22 73.19 2
 -1 9 3 1366.85 58.33 8
 -1 9 3 1526.95 80.75 7
 1 -9 -3 1379.65 68.74 10
 -2 9 3 2779.56 112.53 7
 2 -9 -3 2759.49 103.69 10
 -2 9 3 2675.7 104.03 2
 -3 9 3 908.79 59.63 2
 3 -9 -3 972.74 60.53 10
 -3 9 3 1025.8 65.87 7
 -4 9 3 1630.89 78.74 2
 -4 9 3 1752.53 85.25 7
 4 -9 -3 1728.35 82.24 10
 -5 9 3 977.64 60.04 2
 -5 9 3 1045.06 65.06 7
 5 -9 -3 1001.77 61.94 10
 6 -9 -3 1048.97 64.98 10
 -6 9 3 920.39 58.34 2
 -6 9 3 956.34 62.45 7
 -7 9 3 803.99 54.7 2
 -7 9 3 822.6 58.88 7
 7 -9 -3 805.28 58.49 10
 -8 9 3 834.52 56.06 2
 -8 9 3 848.7 59.85 7
 -8 9 3 1024.14 67.5 6
 8 -9 -3 952.35 62.63 10
 9 -9 -3 879.94 61.23 10
 -9 9 3 909.53 64.16 6
 -9 9 3 818.42 58.87 7
 -9 9 3 833.18 55.6 2
 -10 9 3 608.25 47.73 2
 -10 9 3 740.03 56.58 7
 -10 9 3 792.84 62.56 6
 10 -9 -3 719.43 57.04 10
 -11 9 3 805.62 54.03 2
 -11 9 3 893.26 62.82 7
 -11 9 3 880.67 66.33 6
 11 -9 -3 954.32 64.54 10
 -12 9 3 537.88 49.77 7
 12 -9 -3 517.39 49.25 10
 -12 9 3 611.2 56.06 6
 -13 9 3 450.34 49.79 6
 13 -9 -3 405.82 45.29 10
 -13 9 3 453.85 45.99 7
 -14 9 3 181.26 31.42 7
 14 -9 -3 184.62 32.65 10
 -14 9 3 131.5 32.23 6
 -15 9 3 243.61 40.02 6
 15 -9 -3 249.13 36.2 10
 -16 9 3 85.16 26.42 6
 16 -9 -3 79.78 23.43 3
 -17 9 3 87.95 29.55 6
 17 -9 -3 114.15 27.05 10
 -18 9 3 37.23 22.78 6
 18 8 3 44.92 24.47 4
 -18 -8 -3 19.13 21.99 6
 18 8 3 38.86 24.7 3
 17 8 3 11.77 18.65 3
 -17 -8 -3 36.34 24.13 6
 17 8 3 40.47 25.17 4
 16 8 3 42.82 20.23 4
 -16 -8 -3 81.67 28.49 6
 16 8 3 14.54 20.07 3
 15 8 3 77.53 27.84 3
 15 8 3 100.71 28.79 4
 -15 -8 -3 88.73 30 6
 14 8 3 90.83 27.15 3
 -14 -8 -3 65.95 25.31 6
 14 8 3 94.48 28.31 4
 13 8 3 149.52 30.73 3
 13 8 3 131.39 29.46 4
 -13 -8 -3 220.51 36.37 6
 -12 -8 -3 136 28.79 6
 12 8 3 172.99 30.62 4
 12 8 3 106.74 23.04 2
 12 8 3 130.24 29.06 3
 11 8 3 284.48 33.56 2
 11 8 3 285.5 37.06 4
 11 8 3 261.79 37.2 3
 10 8 3 181.93 28.39 4
 10 8 3 202.72 31.51 3
 10 8 3 156.53 26.22 2
 9 8 3 227.05 32 3
 9 8 3 212.52 30.41 4
 9 8 3 226.99 29.23 2
 8 8 3 209.75 30.71 3
 8 8 3 179.28 27.57 4
 8 8 3 202.73 28.18 2
 7 8 3 131.07 24.64 3
 7 8 3 161.73 24.89 2
 7 8 3 129.22 22.36 4
 6 8 3 164.57 26.17 4
 6 8 3 157.63 24.51 2
 6 8 3 145.06 25.4 3
 5 8 3 94.71 19.06 4
 5 8 3 94.56 19.77 2
 -5 -8 -3 94.13 15.57 10
 5 8 3 102.81 22.33 3
 -4 -8 -3 466.16 33.17 10
 4 8 3 453.73 39.25 2
 4 8 3 416.26 35.93 4
 3 8 3 279.24 29.59 4
 3 8 3 356.78 35.42 2
 -3 -8 -3 271.04 25.91 10
 2 8 3 734.73 50.39 2
 2 8 3 814.93 50.42 4
 -2 -8 -3 824.29 46.36 10
 1 8 3 709.01 47.66 2
 -1 -8 -3 653.83 43.07 10
 1 8 3 701.66 45.03 4
 0 8 3 1275.7 65.49 2
 0 -8 -3 1371.12 64.22 10
 -1 8 3 990.46 59.69 7
 -1 8 3 819.26 51.61 2
 -1 8 3 888.76 43.04 8
 1 -8 -3 873.62 52.16 10
 -2 8 3 750.21 53.63 7
 2 -8 -3 679.02 47.26 10
 -2 8 3 718.17 37.84 8
 -2 8 3 659.9 45.58 2
 -3 8 3 1023.09 45.67 8
 -3 8 3 996.64 57.54 2
 -3 8 3 1080.9 62.45 7
 3 -8 -3 992.27 57.86 10
 -4 8 3 363.52 34.87 2
 4 -8 -3 404.62 38.2 10
 -4 8 3 386.55 37.23 7
 -5 8 3 253.76 30.96 7
 5 -8 -3 279.33 33.25 10
 -5 8 3 308.25 31.92 2
 -6 8 3 272.97 32.7 7
 -6 8 3 299.47 31.52 2
 6 -8 -3 293.69 34.28 10
 7 -8 -3 163.45 25.8 10
 -7 8 3 94.46 22.44 7
 -7 8 3 152.11 23.46 2
 -7 8 3 184.17 30.74 6
 8 -8 -3 413.1 39.66 10
 -8 8 3 389.16 36.08 2
 -8 8 3 437.72 40.59 7
 -8 8 3 396.97 41 6
 -9 8 3 181.82 26.66 2
 9 -8 -3 190.04 29.29 10
 -9 8 3 181.57 29.48 7
 -9 8 3 181.87 29.35 6
 -10 8 3 314.83 38.56 6
 -10 8 3 302.38 35.31 7
 10 -8 -3 263.13 32.75 10
 -11 8 3 180.98 30.74 6
 11 -8 -3 154.78 27.19 10
 -11 8 3 174.31 29.16 7
 -12 8 3 151.46 29.93 6
 12 -8 -3 185.56 29.82 10
 -12 8 3 165.18 27.14 7
 -13 8 3 279.32 36.19 7
 -13 8 3 272.3 37.27 6
 13 -8 -3 304.94 37.44 10
 -14 8 3 174.31 29.03 7
 14 -8 -3 196.47 30.26 10
 -14 8 3 202.82 35.43 6
 15 -8 -3 142.73 27.68 3
 -15 8 3 142 31.69 6
 -15 8 3 167.84 27.89 7
 15 -8 -3 155 29.42 10
 16 -8 -3 95.54 23.19 10
 -16 8 3 77.99 26.08 6
 -17 8 3 116.92 29.69 6
 17 -8 -3 144.66 28.43 10
 -18 8 3 60.25 26.01 6
 18 -8 -3 99.34 31.53 4
 19 -8 -3 71.96 30.63 4
 -19 8 3 45.5 24.97 6
 19 7 3 20.29 21.85 3
 19 7 3 16 20.17 4
 -19 -7 -3 -1.41 23.51 6
 18 7 3 43.63 26.38 3
 18 7 3 65.95 28.81 4
 -18 -7 -3 32.18 20.02 6
 17 7 3 15.24 18.27 3
 -17 -7 -3 1.06 22.77 6
 17 7 3 -11.12 20.38 4
 16 7 3 13.51 18.43 3
 16 7 3 66.36 24.79 4
 -16 -7 -3 63.63 26.09 6
 -15 -7 -3 71.78 25.78 6
 15 7 3 58.53 23.67 3
 15 7 3 42.46 20.82 4
 14 7 3 41.68 22.23 4
 -14 -7 -3 47.04 21.83 6
 14 7 3 36.31 18.44 3
 13 7 3 45.91 19.48 4
 -13 -7 -3 78.96 25.19 6
 13 7 3 25.57 19.01 3
 -12 -7 -3 42.6 21.68 6
 12 7 3 19.57 17.05 3
 12 7 3 24.55 17.9 4
 11 7 3 44.05 19.62 3
 11 7 3 33.02 15.83 2
 -11 -7 -3 55.89 21.21 6
 11 7 3 58.29 21.89 4
 10 7 3 43.58 18.6 3
 10 7 3 57 17.92 2
 10 7 3 22.86 15.4 4
 9 7 3 49.29 15.64 4
 9 7 3 58.15 17.83 2
 9 7 3 39.45 18.67 3
 8 7 3 11.71 14.52 3
 8 7 3 -1.99 13.09 4
 8 7 3 10.27 11.11 2
 7 7 3 65.3 16.3 2
 7 7 3 72.25 18.98 3
 7 7 3 72.61 16.48 4
 6 7 3 202.01 26.54 2
 6 7 3 162.07 23.63 4
 6 7 3 187.3 26.81 3
 -5 -7 -3 160.23 17.43 10
 5 7 3 157.28 22.99 2
 5 7 3 161.56 23.34 4
 5 7 3 180.36 25.45 3
 4 7 3 886.1 51.24 2
 4 7 3 864.7 49.23 4
 -4 -7 -3 830.49 42.4 10
 4 7 3 794.88 50.9 3
 3 7 3 225.2 25.22 4
 -3 -7 -3 265.76 23.65 10
 3 7 3 227.66 26.14 2
 2 7 3 422.85 33.44 4
 2 7 3 437.96 36.51 2
 -2 -7 -3 403.31 30.7 10
 1 7 3 264.31 27.04 4
 -1 -7 -3 265.1 24.67 10
 1 7 3 209.08 24.98 2
 0 -7 -3 78.75 14.77 10
 0 7 3 74.35 16.69 2
 0 7 3 73.33 19.11 7
 -1 7 3 342.66 23.76 8
 -1 7 3 341.4 31.52 2
 -1 7 3 348.01 33.14 7
 1 -7 -3 309.26 28.62 10
 -2 7 3 137.23 20.86 2
 -2 7 3 143.22 15.37 8
 -2 7 3 163.24 24.84 7
 2 -7 -3 110.41 18.54 10
 3 -7 -3 173.63 23.61 10
 -3 7 3 203.92 18.35 8
 -3 7 3 198.95 27.16 7
 -3 7 3 144 20.43 2
 -4 7 3 202.17 18.55 8
 -4 7 3 174.45 24.22 7
 -4 7 3 164.01 22.43 2
 4 -7 -3 194.64 25.32 10
 -5 7 3 219.45 19.46 8
 -5 7 3 234.77 26.34 2
 5 -7 -3 222.22 27.48 10
 -5 7 3 174.5 24.82 7
 -6 7 3 386.26 33.48 2
 -6 7 3 355.26 34.38 7
 6 -7 -3 408.4 37.78 10
 -6 7 3 410.64 38.68 6
 -7 7 3 641.61 47.9 6
 -7 7 3 680.95 47.29 7
 -7 7 3 580.33 41.67 2
 7 -7 -3 549.93 43.33 10
 -8 7 3 244.73 31.13 6
 8 -7 -3 246.75 29.67 10
 -8 7 3 261.59 31.3 7
 -8 7 3 228.33 26.75 2
 9 -7 -3 149.61 21.22 10
 -9 7 3 251.64 33.27 6
 -9 7 3 223.45 28.62 7
 -10 7 3 86.79 19.96 7
 10 -7 -3 71.32 17.44 10
 -10 7 3 79.38 20.43 6
 -11 7 3 93.44 20.75 7
 11 -7 -3 63.31 16.8 10
 -12 7 3 8.4 14.55 7
 -12 7 3 11.07 15.34 6
 12 -7 -3 5.88 13.62 10
 -13 7 3 -20.5 17.93 7
 13 -7 -3 30.14 15.81 10
 -13 7 3 1.21 18.3 6
 -14 7 3 0.96 16.99 6
 -14 7 3 -4.86 15.47 7
 14 -7 -3 1.89 14.72 10
 -15 7 3 31.83 19.92 6
 15 -7 -3 77.58 19.73 10
 15 -7 -3 41 16.66 3
 -15 7 3 41.32 16.99 7
 16 -7 -3 13.54 12.96 10
 -16 7 3 14.85 12.81 7
 -16 7 3 13.7 18.18 6
 -17 7 3 71.6 23.77 6
 17 -7 -3 52.13 19.66 10
 17 -7 -3 32.46 24.36 4
 -18 7 3 18.53 16.87 6
 18 -7 -3 48.1 26.48 4
 19 -7 -3 41.63 28.04 4
 -19 7 3 29.49 19.46 6
 -20 7 3 81.3 27.16 6
 20 -7 -3 41.32 26.57 4
 19 6 3 22.73 19.42 3
 19 6 3 -12.14 21.12 4
 -19 -6 -3 -46.73 25.08 6
 18 6 3 1.36 17.47 3
 18 6 3 -33.14 26.43 4
 -18 -6 -3 13.13 20.03 6
 17 6 3 2.78 19.07 4
 -17 -6 -3 -7.6 22.83 6
 17 6 3 19.41 16.31 3
 -16 -6 -3 62.45 25.86 6
 16 6 3 39.91 21.87 4
 16 6 3 4.45 20.6 3
 -15 -6 -3 33.29 22.11 6
 15 6 3 42.98 19.92 4
 15 6 3 40.04 20.57 3
 14 6 3 12.48 16.83 4
 -14 -6 -3 -3.42 18.1 6
 14 6 3 -2.88 16.49 3
 13 6 3 1.08 16.01 3
 -13 -6 -3 35.26 20.36 6
 13 6 3 2.85 13.64 4
 12 6 3 25.16 16.12 4
 -12 -6 -3 -31.89 19.72 6
 12 6 3 12.93 18.96 3
 11 6 3 10.75 15.57 3
 11 6 3 58.08 17.62 2
 11 6 3 2.64 13.78 4
 -11 -6 -3 32.86 16.95 6
 -10 -6 -3 41.13 18.36 6
 10 6 3 23.01 15.84 3
 10 6 3 14.3 14.95 2
 10 6 3 19.26 14.86 4
 9 6 3 21.11 15.56 3
 9 6 3 -10.06 13.2 2
 9 6 3 -18.54 14.68 4
 8 6 3 1.8 11.07 2
 8 6 3 1.19 12.46 4
 8 6 3 9.38 14.08 3
 7 6 3 5.76 10.31 4
 7 6 3 -12.54 10.59 2
 7 6 3 24.99 15.07 3
 6 6 3 6.77 10.68 3
 6 6 3 19.31 11.33 4
 6 6 3 36.46 14.28 2
 5 6 3 274.8 31.16 3
 5 6 3 322.56 31.23 2
 5 6 3 286.65 27.84 4
 -5 -6 -3 312.4 22.67 10
 4 6 3 24.03 12.32 2
 4 6 3 14.89 14.78 3
 4 6 3 10.17 10.12 4
 -4 -6 -3 1.71 6.05 10
 3 6 3 19.76 11.87 3
 -3 -6 -3 15 7.5 10
 3 6 3 28.12 13.14 2
 3 6 3 12.65 8.56 4
 2 6 3 4.92 10.43 3
 2 6 3 1.63 9.79 4
 2 6 3 -4.58 10.54 2
 -2 -6 -3 3.7 6.77 10
 1 6 3 38.98 11.61 4
 1 6 3 52.42 14.05 7
 -1 -6 -3 51.02 11.78 10
 1 6 3 23.64 12.48 2
 0 6 3 29.03 10.22 7
 0 -6 -3 51.51 11.85 10
 1 -6 -3 485.16 34.36 10
 -1 6 3 480.99 34.99 2
 -1 6 3 458.73 25.97 8
 -1 6 3 466.06 37.4 7
 2 -6 -3 328.52 29.34 10
 -2 6 3 338.72 31.52 7
 -2 6 3 287.45 28.15 2
 -2 6 3 303.81 20.25 8
 -3 6 3 261.64 18.78 8
 -3 6 3 251.58 25.82 2
 -3 6 3 301.26 31.47 7
 3 -6 -3 257.18 27.57 10
 4 -6 -3 926.09 52.14 10
 -4 6 3 945.58 38.67 8
 -4 6 3 967.24 53.99 7
 -4 6 3 955.77 50.43 2
 -5 6 3 474.94 26.8 8
 -5 6 3 536.87 40.74 7
 -5 6 3 535.57 39.89 6
 -5 6 3 467.44 35.05 2
 5 -6 -3 498.46 37.78 10
 6 -6 -3 55.37 17.25 10
 -6 6 3 45.54 9.42 8
 -6 6 3 48.33 14.9 7
 -6 6 3 39.03 13.48 6
 -6 6 3 42.65 11.8 2
 -7 6 3 6.85 10.63 7
 -7 6 3 -1.4 12.21 6
 -7 6 3 9.27 9.32 2
 7 -6 -3 -2.79 11.26 10
 -7 6 3 1.06 6.27 8
 -8 6 3 110.35 20.72 7
 -8 6 3 121.87 22.6 6
 8 -6 -3 125.52 22.07 10
 -9 6 3 33.13 13.48 7
 -9 6 3 9.69 13.33 6
 9 -6 -3 11.76 13.71 10
 -10 6 3 68.1 16.95 7
 10 -6 -3 70.33 17.58 10
 -10 6 3 62.11 19.74 6
 -11 6 3 207.09 27.58 7
 -11 6 3 223.98 32.04 6
 11 -6 -3 209.2 28.37 10
 -12 6 3 168.27 29.11 6
 -12 6 3 107.13 22.08 7
 12 -6 -3 117.79 22.49 10
 -13 6 3 67.84 21.06 6
 -13 6 3 60.83 17.67 7
 13 -6 -3 87.76 19.58 10
 14 -6 -3 157.82 26.63 10
 -14 6 3 160.77 29.22 6
 -14 6 3 163.5 26.25 7
 14 -6 -3 135.45 23.44 3
 -15 6 3 220.59 34.44 6
 15 -6 -3 205.47 29.73 3
 -15 6 3 193.08 28.78 7
 15 -6 -3 156.95 25.29 10
 -16 6 3 103.11 25.55 6
 -16 6 3 65.33 18.8 7
 16 -6 -3 83.18 19.49 10
 17 -6 -3 52.3 26.44 4
 -17 6 3 80.84 25.38 6
 -18 6 3 35.82 17.37 6
 18 -6 -3 92.67 29.48 4
 19 -6 -3 33.12 23.61 4
 -19 6 3 -26.23 21.46 6
 -20 6 3 40.79 19.39 6
 20 -6 -3 -7.9 19.85 4
 -20 -5 -3 117.69 31.48 6
 20 5 3 137.44 34.92 4
 20 5 3 49.15 24.59 3
 19 5 3 77.4 24.99 3
 19 5 3 59.26 25.8 4
 -19 -5 -3 116.86 31.69 6
 18 5 3 90.06 24.8 3
 18 5 3 117.64 29.68 4
 -18 -5 -3 119.12 32 6
 17 5 3 117.26 29.6 3
 17 5 3 124.6 32.4 4
 -17 -5 -3 151.98 32.5 6
 16 5 3 152.75 31.46 4
 -16 -5 -3 186.55 34.46 6
 16 5 3 130.44 31.8 3
 -15 -5 -3 226.19 34.85 6
 15 5 3 270.89 39.76 3
 15 5 3 229.25 36.13 4
 14 5 3 388.61 44.42 4
 -14 -5 -3 408.12 45.51 6
 14 5 3 403.57 46.66 3
 13 5 3 296.19 38.4 4
 -13 -5 -3 341.9 41.25 6
 13 5 3 310.8 38.74 3
 12 5 3 994.94 65.02 4
 -12 -5 -3 982.85 65.7 6
 12 5 3 983.07 67.14 3
 11 5 3 759.13 57.44 3
 11 5 3 735.44 53.26 4
 -11 -5 -3 756.72 54.38 6
 -10 -5 -3 1386 70.62 6
 10 5 3 1313.6 73.61 3
 10 5 3 1265.98 64.59 2
 10 5 3 1230.64 67.3 4
 9 5 3 1589.61 73.67 4
 9 5 3 1675.8 80.59 3
 9 5 3 1608.64 73.89 2
 8 5 3 2031.32 80.62 4
 8 5 3 1950.26 79.62 2
 8 5 3 1946.67 84.31 3
 7 5 3 2208.03 84.47 2
 7 5 3 2321.56 90.24 3
 7 5 3 2189.43 81.96 4
 6 5 3 2424.19 87.84 2
 6 5 3 2485.05 85.75 4
 6 5 3 2563.05 94.82 3
 5 5 3 1795.35 71.1 2
 5 5 3 1656.58 65.52 4
 5 5 3 1686.59 71.49 3
 -5 -5 -3 1673.95 53.46 10
 4 5 3 3229.75 95.21 4
 4 5 3 3271.52 101.75 2
 -4 -5 -3 3252.94 84.84 10
 4 5 3 3163.69 102.84 3
 3 5 3 1779.7 69.82 3
 3 5 3 1838.86 64.98 4
 -3 -5 -3 1807.39 59.97 10
 3 5 3 1752.67 69.07 2
 2 5 3 2564.75 84.65 3
 2 5 3 2379.59 81.9 2
 2 5 3 2417.97 76.35 4
 -2 -5 -3 2397.93 74.02 10
 1 5 3 2888.44 91.28 3
 1 5 3 2940.96 93.39 2
 1 5 3 2976.39 87.36 4
 -1 -5 -3 2979.63 87.13 10
 1 5 3 3136.59 97.02 7
 0 -5 -3 2120.71 72.04 10
 0 5 3 2099.9 74.77 2
 0 5 3 2062.07 77.42 7
 -1 5 3 4392.74 118.6 2
 -1 5 3 4277.76 122.96 7
 1 -5 -3 4548.99 119.34 10
 -2 5 3 1676.97 63.64 2
 -2 5 3 1638.46 67.52 7
 2 -5 -3 1574.24 64 10
 -2 5 3 1544.46 46.47 8
 -3 5 3 2915.06 97.25 7
 -3 5 3 2869.57 90.07 2
 -3 5 3 3006.42 71.9 8
 3 -5 -3 2962.64 94.73 10
 -4 5 3 1442.52 59.61 2
 -4 5 3 1503.02 65.46 7
 -4 5 3 1489.47 62.83 6
 4 -5 -3 1493.51 64.25 10
 -4 5 3 1529.96 46.47 8
 -5 5 3 2021.15 57.54 8
 -5 5 3 2197.03 81.27 7
 5 -5 -3 2001.2 78.02 10
 -5 5 3 2116.54 73.2 2
 -5 5 3 2000.76 77.76 6
 -6 5 3 1227.12 45.31 8
 -6 5 3 1359.48 56.62 2
 -6 5 3 1230.53 60.99 6
 6 -5 -3 1286.03 60.58 10
 -6 5 3 1246.61 61.14 7
 -7 5 3 1542.69 53.37 8
 -7 5 3 1629.52 63.53 2
 -7 5 3 1673.75 72.48 7
 7 -5 -3 1727.66 71.34 10
 -7 5 3 1614.89 72.6 6
 -8 5 3 848.52 51 7
 -8 5 3 819.94 51.65 6
 8 -5 -3 850.5 50.08 10
 -8 5 3 820.44 38.29 8
 -9 5 3 1243.35 50.45 8
 9 -5 -3 1246.7 63.43 10
 -9 5 3 1310.53 65.61 7
 -9 5 3 1308.3 68.29 6
 -10 5 3 1221.48 66.34 6
 -10 5 3 1125.18 49.92 8
 -10 5 3 1181.5 63.4 7
 10 -5 -3 1146.04 60.57 10
 -11 5 3 790.72 54.16 6
 11 -5 -3 662.79 47.14 10
 -11 5 3 723.12 49.17 7
 -12 5 3 701.31 52.56 6
 -12 5 3 703.86 49.54 7
 12 -5 -3 705.56 48.42 10
 -13 5 3 527.67 44.28 7
 -13 5 3 535.01 48.58 6
 13 -5 -3 569.7 43.31 10
 13 -5 -3 547.34 44.5 3
 -14 5 3 657.18 53.94 6
 14 -5 -3 677.87 48.67 10
 14 -5 -3 693.81 50.37 3
 -14 5 3 656.01 49.2 7
 15 -5 -3 328.79 36.19 3
 -15 5 3 374.16 39.61 7
 -15 5 3 375.19 42.43 6
 15 -5 -3 386.63 37.42 10
 -16 5 3 255.48 32.58 7
 16 -5 -3 153.82 34.03 4
 16 -5 -3 244.88 31.01 10
 -16 5 3 194.86 32.62 6
 -17 5 3 147 25.98 7
 -17 5 3 99.7 26.6 6
 17 -5 -3 109.24 26.8 4
 18 -5 -3 57.56 24.44 4
 -18 5 3 114.56 28.09 6
 -19 5 3 -12.28 19.2 6
 19 -5 -3 52.31 28.21 4
 -20 5 3 7.45 18.34 6
 20 -5 -3 44.13 23.87 4
 21 -5 -3 30.28 20.43 4
 -21 5 3 -16.91 18.02 6
 20 4 3 130.66 32.66 3
 20 4 3 118.67 31.47 4
 -20 -4 -3 179.96 36.87 6
 -19 -4 -3 191.91 36.07 6
 19 4 3 216.21 37.74 3
 19 4 3 132.31 33.26 4
 18 4 3 166.76 33.12 3
 18 4 3 145.12 32.44 4
 -18 -4 -3 155.58 35.29 6
 17 4 3 299.3 42.56 4
 17 4 3 330.23 44.08 3
 -17 -4 -3 373.63 45.41 6
 16 4 3 323.74 43.09 4
 16 4 3 338.89 44.36 3
 -16 -4 -3 360.61 42.82 6
 15 4 3 432.39 47.41 3
 -15 -4 -3 524.4 48.85 6
 15 4 3 386.99 44.94 4
 -14 -4 -3 793.52 61.27 6
 14 4 3 894.55 67.27 3
 14 4 3 778.5 60.79 4
 13 4 3 1194.81 71.88 4
 -13 -4 -3 1163.62 70.15 6
 13 4 3 989.87 69.69 3
 12 4 3 1563.9 81.31 4
 12 4 3 1601.49 84.74 3
 -12 -4 -3 1843.21 86.49 6
 11 4 3 1674.98 80.05 4
 -11 -4 -3 1884.51 84.85 6
 11 4 3 1827.44 87.87 3
 10 4 3 2020.31 84.96 4
 -10 -4 -3 2012.26 86.89 6
 10 4 3 2001.33 89.52 3
 9 4 3 2853.23 100.35 4
 -9 -4 -3 2807.55 101.41 6
 9 4 3 2899.03 106.61 3
 8 4 3 3509.84 109.84 4
 8 4 3 3635.78 111.76 2
 8 4 3 3501.03 118.91 3
 7 4 3 4117.49 117.3 4
 7 4 3 4164.59 120.92 2
 7 4 3 4071.79 125.57 3
 6 4 3 4234.97 115.98 4
 -6 -4 -3 4211.9 92.61 10
 6 4 3 4092.37 124.48 3
 6 4 3 4442.04 122.56 2
 5 4 3 6137.69 143.81 4
 -5 -4 -3 5955.45 125.32 10
 5 4 3 6013.97 151.34 2
 5 4 3 6124.55 155.91 3
 4 4 3 4152.05 113.54 2
 4 4 3 4088.65 105.5 4
 4 4 3 3955.54 115.49 3
 -4 -4 -3 4008.12 94.77 10
 3 4 3 6327.8 153.65 2
 3 4 3 6430.79 144.21 4
 3 4 3 6268.16 154.77 3
 -3 -4 -3 6527.37 138.64 10
 2 4 3 4958.2 127.33 3
 -2 -4 -3 4974.05 116.81 10
 2 4 3 4979.87 118.03 4
 2 4 3 4978.54 126.72 2
 2 4 3 5033.79 127.92 7
 1 4 3 7361.41 166.78 2
 1 4 3 6905.19 163.4 3
 -1 -4 -3 7432.69 159.28 10
 1 4 3 7181.78 156.1 4
 1 4 3 7482.83 168.54 7
 0 4 3 7717.18 174.8 2
 0 4 3 8138.05 180.96 7
 0 -4 -3 8063.93 174.26 10
 -1 4 3 8589.43 189.86 2
 1 -4 -3 9106.27 192.37 10
 -1 4 3 9020.38 196.69 7
 2 -4 -3 10090.21 210.86 10
 -2 4 3 9579.58 203.77 2
 -2 4 3 9701.95 211.55 7
 -2 4 3 9656.39 177.91 8
 3 -4 -3 7441.58 172.44 10
 -3 4 3 7516.63 174.24 7
 -3 4 3 7531.65 166.66 2
 -3 4 3 7495.02 141.05 8
 -4 4 3 10630.5 215.2 2
 -4 4 3 10125.61 224.89 7
 -4 4 3 10243.81 220.13 6
 4 -4 -3 10390.61 223.89 10
 -4 4 3 10476.21 191.23 8
 -5 4 3 11837.29 220.51 8
 -5 4 3 12170.39 242 2
 -5 4 3 12031.39 255.19 7
 -5 4 3 12582.39 255.46 6
 5 -4 -3 11869.69 253.33 10
 6 -4 -3 8415.71 196.48 10
 -6 4 3 8350.32 167 8
 -6 4 3 8609.19 199.9 7
 -6 4 3 8701.53 184.3 2
 -6 4 3 8714.02 198.16 6
 -7 4 3 6912.37 148.73 8
 -7 4 3 7518.21 179.49 7
 7 -4 -3 7341.73 175.49 10
 -7 4 3 7318.16 178.26 6
 8 -4 -3 2557.74 89.39 10
 -8 4 3 2683.3 93.74 7
 -8 4 3 2489.97 72.25 8
 -8 4 3 2675.45 94.1 6
 -9 4 3 2695.32 96.5 6
 -9 4 3 2596.1 93.45 7
 9 -4 -3 2604.26 91.49 10
 -9 4 3 2482.03 74.91 8
 10 -4 -3 2179.75 82.32 10
 -10 4 3 2056.44 82.79 7
 -10 4 3 2081.77 85.97 6
 -10 4 3 1901.87 66.14 8
 -11 4 3 1721.77 75.72 7
 -11 4 3 1655.35 77.84 6
 11 -4 -3 1642.88 71.99 10
 -11 4 3 1661.9 62.96 8
 -12 4 3 1670.33 66.21 8
 12 -4 -3 1809.19 76.03 10
 -12 4 3 1731.47 78.42 7
 -13 4 3 1572.21 74.49 7
 13 -4 -3 1463.5 71.24 3
 13 -4 -3 1595.95 71.16 10
 -13 4 3 1410.44 62.21 8
 -13 4 3 1684.63 81.11 6
 14 -4 -3 1301.61 65.38 10
 -14 4 3 1223.41 67.22 7
 -14 4 3 1345.4 73.37 6
 14 -4 -3 1186.27 64.57 3
 15 -4 -3 1119.66 76.95 4
 -15 4 3 1101.64 65.08 7
 -15 4 3 1161.58 70.93 6
 15 -4 -3 1232.06 63.54 10
 16 -4 -3 908.93 72.8 4
 -16 4 3 1000.99 62.19 7
 -16 4 3 1008.87 67.78 6
 -17 4 3 628.35 54.33 6
 17 -4 -3 661.73 63.67 4
 -17 4 3 587.18 48.13 7
 -18 4 3 488.23 49.24 6
 -18 4 3 498.57 44.89 7
 18 -4 -3 469.26 56.19 4
 -19 4 3 329.03 42.76 6
 19 -4 -3 287.9 45.19 4
 -20 4 3 306.59 41.8 6
 20 -4 -3 283.09 46.62 4
 -21 4 3 141.81 31.9 6
 21 -4 -3 107.08 33.64 4
 21 3 3 4.57 19.47 3
 -21 -3 -3 -23.4 22.89 6
 21 3 3 9.82 16.54 4
 20 3 3 18.9 19.45 3
 -20 -3 -3 -5.22 16.86 6
 20 3 3 10.54 17.34 4
 19 3 3 11.82 18.92 4
 19 3 3 -22.21 21.99 3
 -19 -3 -3 29.56 22.29 6
 -18 -3 -3 45.26 23.51 6
 18 3 3 21.82 19.32 4
 18 3 3 8.21 16.11 3
 17 3 3 47.51 19.7 3
 -17 -3 -3 23.41 20.95 6
 17 3 3 41.87 20.97 4
 16 3 3 69.21 22.47 3
 16 3 3 72.54 23.48 4
 -16 -3 -3 22.03 18.4 6
 15 3 3 105.85 27.06 3
 -15 -3 -3 87.1 22.66 6
 15 3 3 106.45 24.39 4
 14 3 3 71.89 23.02 3
 14 3 3 100.57 22.42 4
 -14 -3 -3 80.64 24.29 6
 -13 -3 -3 61.3 13.69 1
 13 3 3 74.42 21.63 3
 13 3 3 75.75 20.58 4
 -13 -3 -3 117.6 24 6
 12 3 3 137.89 27.71 3
 -12 -3 -3 97.25 23.66 6
 12 3 3 112.97 22.37 4
 11 3 3 235.17 31.33 3
 -11 -3 -3 195.62 27.91 6
 11 3 3 171.25 24.97 4
 10 3 3 25.74 15.32 3
 -10 -3 -3 22.11 16.51 6
 10 3 3 21.63 10.95 4
 -9 -3 -3 21.75 13.29 6
 9 3 3 -1.85 10.88 3
 9 3 3 -1.11 11.25 4
 8 3 3 11.43 8.13 4
 -8 -3 -3 14.44 10.02 6
 8 3 3 10.66 10.51 3
 7 3 3 29.19 11.97 3
 7 3 3 42.64 11.68 2
 7 3 3 60.37 12.03 4
 6 3 3 181.68 22.57 3
 6 3 3 183.9 21.81 2
 6 3 3 185.3 19.67 4
 -6 -3 -3 180.77 12.1 10
 5 3 3 1725.25 59.44 4
 5 3 3 1588.9 56.56 9
 -5 -3 -3 1567.37 45.06 10
 5 3 3 1596.33 65.55 3
 5 3 3 1615.88 63.47 2
 4 3 3 58.28 10.67 9
 4 3 3 35.57 9.84 3
 4 3 3 59.56 12.37 2
 4 3 3 39.82 8.85 4
 -4 -3 -3 66.6 8.82 10
 -3 -3 -3 741.06 31.83 10
 3 3 3 813.86 34.74 4
 3 3 3 748.88 39.34 2
 3 3 3 725.48 39.4 3
 3 3 3 713.06 37.19 9
 2 3 3 835.66 39.1 7
 -2 -3 -3 841.68 35.03 10
 2 3 3 817.72 34.15 4
 2 3 3 764.98 39.02 3
 2 3 3 768.47 38.65 2
 -2 -3 -3 723.63 22.68 5
 2 3 3 763.84 39.14 9
 -1 -3 -3 1305.3 47.39 10
 1 3 3 1292.1 44.57 4
 1 3 3 1277.97 52.7 9
 1 3 3 1206.03 48.58 3
 1 3 3 1293.99 50.18 2
 1 3 3 1245.14 49.88 7
 0 -3 -3 1966.78 62.78 10
 0 3 3 1996.64 57.8 4
 0 3 3 1798.74 61.34 3
 0 3 3 1978.79 65.5 7
 0 3 3 1982.4 68.5 9
 0 3 3 1940.7 63.5 2
 -1 3 3 1255.93 52.46 9
 -1 3 3 1230.18 50.09 7
 1 -3 -3 1260.32 49.38 10
 -1 3 3 1188.33 46.92 2
 2 -3 -3 1177.04 48.65 10
 -2 3 3 1107.5 44.37 2
 -2 3 3 1064.16 48.7 9
 -2 3 3 1148.45 48.95 7
 2 -3 -3 1133.64 32.64 5
 -3 3 3 1136.99 50.13 9
 -3 3 3 1094.68 45.64 6
 -3 3 3 1111.48 49.1 7
 3 -3 -3 1105.33 35.54 5
 -3 3 3 1085.88 43.72 2
 3 -3 -3 1155.21 49.51 10
 4 -3 -3 1194.88 51.65 10
 4 -3 -3 1185.92 40.92 5
 -4 3 3 1163.64 45.13 2
 -4 3 3 1171.5 52.37 7
 -4 3 3 1086.14 49.74 9
 -4 3 3 1271.59 50.75 6
 -4 3 3 1174.94 32.26 8
 -5 3 3 1759.6 64.76 9
 -5 3 3 1705.92 45.35 8
 5 -3 -3 1785.69 55.87 5
 -5 3 3 1710.19 63.27 6
 -5 3 3 1781.82 58.25 2
 -5 3 3 1762.67 67.37 7
 5 -3 -3 1745.34 65.31 10
 6 -3 -3 2102.04 66.01 5
 -6 3 3 2185.85 74.81 6
 -6 3 3 2065.48 75.81 7
 6 -3 -3 2090.27 73.82 10
 -6 3 3 2194.54 65.31 2
 -6 3 3 2034.38 55.19 8
 -7 3 3 1430.89 60.75 6
 -7 3 3 1361.95 60.38 7
 -7 3 3 1324.36 44.07 8
 7 -3 -3 1402.71 54.97 5
 7 -3 -3 1361.39 58.34 10
 8 -3 -3 1367.84 59.36 10
 -8 3 3 1391.86 62.28 6
 -8 3 3 1314.39 60.81 7
 -8 3 3 1297.68 46.62 8
 -9 3 3 592.11 31.59 8
 -9 3 3 631.47 41.6 7
 -9 3 3 592.18 40.64 6
 9 -3 -3 629.31 39.36 10
 -10 3 3 742.18 46.43 7
 10 -3 -3 834.29 46.32 10
 -10 3 3 771.59 38.53 8
 -10 3 3 795.45 49.27 6
 -11 3 3 493.34 38.81 7
 -11 3 3 542.43 41.4 6
 -11 3 3 588.24 34.76 8
 11 -3 -3 583.34 39.31 10
 -12 3 3 442.71 32.19 8
 12 -3 -3 471.45 36.77 3
 -12 3 3 473.84 37.92 7
 -12 3 3 494.44 41.06 6
 12 -3 -3 496.87 37.28 10
 -13 3 3 249.82 24.9 8
 13 -3 -3 283.73 37.33 4
 -13 3 3 232.86 27.37 7
 -13 3 3 247.57 30.7 6
 13 -3 -3 246.93 27.36 3
 13 -3 -3 231.97 25.95 10
 14 -3 -3 123.7 27.42 4
 -14 3 3 201.77 29 6
 -14 3 3 177.82 25.26 7
 -14 3 3 167.83 21.57 8
 14 -3 -3 133.95 22.25 3
 14 -3 -3 135.68 20.65 10
 15 -3 -3 20.71 17.58 4
 -15 3 3 16.22 16.32 6
 -15 3 3 12.53 13.24 7
 -15 3 3 26.04 10.76 8
 15 -3 -3 23.54 11.39 10
 -16 3 3 114.73 24.61 6
 16 -3 -3 176.59 32.85 4
 -16 3 3 102.3 20.6 7
 -17 3 3 69.8 19 7
 -17 3 3 101.13 24.33 6
 17 -3 -3 62.8 23.43 4
 -18 3 3 106.91 27.08 6
 -18 3 3 142.69 24.57 7
 18 -3 -3 99.37 26.05 4
 -19 3 3 142.55 30.61 6
 19 -3 -3 156.01 35.02 4
 20 -3 -3 16.26 18.33 4
 -20 3 3 81.71 25.44 6
 -21 3 3 83.02 26.01 6
 21 -3 -3 63.04 27.1 4
 -22 3 3 61.68 23.62 6
 22 -3 -3 62.45 28.79 4
 21 2 3 8.48 16.08 3
 21 2 3 29.13 21.37 4
 -21 -2 -3 8.8 19.47 6
 20 2 3 19.06 19.38 4
 20 2 3 32.33 21.41 3
 -20 -2 -3 20.87 18.08 6
 -19 -2 -3 53.52 22.47 6
 19 2 3 36.85 20.33 3
 19 2 3 16.8 19.76 4
 18 2 3 -8.35 16.54 4
 -18 -2 -3 26.17 18.88 6
 18 2 3 -10.15 14.75 3
 17 2 3 57.99 21.78 3
 -17 -2 -3 13.54 16.82 6
 17 2 3 56.65 21.58 4
 16 2 3 42.3 20.24 3
 -16 -2 -3 -3.54 17.96 6
 16 2 3 58.18 22.42 4
 15 2 3 43.73 20.77 4
 15 2 3 53.24 21.81 3
 -15 -2 -3 58.68 22.23 6
 14 2 3 72.1 22.96 3
 14 2 3 56.99 18.35 4
 -14 -2 -3 32.17 16.05 6
 13 2 3 44.71 17.71 4
 13 2 3 37.77 17.66 3
 -13 -2 -3 60.73 22.35 6
 -13 -2 -3 58.07 13.64 1
 12 2 3 33.77 15.81 3
 -12 -2 -3 44.9 13.1 1
 -12 -2 -3 39.25 16.29 6
 12 2 3 74.3 19.97 4
 11 2 3 14.32 12.09 4
 11 2 3 23.32 15.57 3
 -11 -2 -3 39.34 15.68 6
 10 2 3 25.24 13.08 4
 10 2 3 40.71 18.26 3
 -10 -2 -3 23.43 13.99 6
 9 2 3 59.34 17.47 3
 -9 -2 -3 63.88 16.94 6
 9 2 3 27.74 11.49 4
 -8 -2 -3 52.67 14.02 6
 8 2 3 40.08 14.67 3
 8 2 3 73.79 14.73 4
 7 2 3 6.3 5.15 9
 7 2 3 8.17 9.02 3
 -7 -2 -3 -6.07 9.32 6
 7 2 3 7.85 7.19 4
 -6 -2 -3 654.32 22.66 10
 6 2 3 632.85 31.86 9
 6 2 3 700.13 36.52 4
 -6 -2 -3 676.08 37.43 6
 6 2 3 668.75 41.57 3
 6 2 3 690.1 38.68 2
 5 2 3 363.37 23.82 9
 5 2 3 377.27 24.48 4
 5 2 3 339.09 26.7 2
 5 2 3 353 28.64 3
 -5 -2 -3 341.31 17.27 10
 4 2 3 409.21 28.95 3
 4 2 3 441.39 24.95 4
 4 2 3 445.93 29.37 2
 -4 -2 -3 416.64 20.3 10
 4 2 3 421.28 26.05 9
 3 2 3 247.26 21.13 2
 3 2 3 242.34 16.8 4
 3 2 3 251.1 20.93 9
 -3 -2 -3 269.21 17.07 10
 3 2 3 231.11 21.19 3
 2 2 3 602.77 32.25 2
 2 2 3 586.73 30.4 7
 2 2 3 626.48 27.04 4
 2 2 3 588.27 32.35 9
 2 2 3 634.77 32.81 3
 -2 -2 -3 676.5 29.59 10
 1 2 3 412.72 25.29 2
 1 2 3 391.58 20.06 4
 1 2 3 434.14 25.65 3
 1 2 3 427.22 25.08 7
 -1 -2 -3 434.86 24.5 10
 1 2 3 490.54 29.25 9
 -1 -2 -3 363.94 15.58 5
 0 2 3 187.23 17 7
 0 2 3 166.57 15.98 2
 0 -2 -3 184.52 10.18 5
 0 2 3 178.61 18.59 9
 0 2 3 185.45 16.48 3
 0 -2 -3 171.73 16.05 10
 -1 2 3 600.91 29.1 3
 1 -2 -3 606.23 31.27 10
 -1 2 3 670.58 32.71 7
 1 -2 -3 597.5 20.76 5
 -1 2 3 591.67 29.58 2
 -1 2 3 646.33 34.55 9
 -2 2 3 1143.81 41.17 2
 -2 2 3 1063.84 44.57 7
 2 -2 -3 1065.31 44.15 10
 -2 2 3 1028.55 44.58 9
 2 -2 -3 1029 31.96 5
 -3 2 3 2309.91 64.39 2
 3 -2 -3 2409.06 72.4 10
 -3 2 3 2254.53 66.27 6
 -3 2 3 2338.7 72.65 7
 -3 2 3 2313.52 72.63 9
 3 -2 -3 2310.28 58.49 5
 4 -2 -3 1518.86 47.72 5
 4 -2 -3 1415.22 55 10
 -4 2 3 1537.62 48.87 2
 -4 2 3 1560.1 56.87 9
 -4 2 3 1520.81 58.46 7
 -4 2 3 1557.04 53.75 6
 5 -2 -3 740.59 33.24 5
 -5 2 3 745.05 40.1 7
 -5 2 3 783.6 38.15 6
 5 -2 -3 816.21 39.8 10
 -5 2 3 730.63 24.98 8
 -5 2 3 816.52 32.98 2
 -5 2 3 776.27 38.52 9
 -6 2 3 649.06 25.89 8
 -6 2 3 735.1 31.17 2
 -6 2 3 671.75 38.6 7
 -6 2 3 653.28 36.02 9
 -6 2 3 727.05 38.27 6
 6 -2 -3 659.95 33.75 5
 6 -2 -3 717.58 38.68 10
 -7 2 3 42.06 10.12 9
 7 -2 -3 46.45 9.72 5
 -7 2 3 28.72 6.11 8
 7 -2 -3 31.64 9.96 10
 -7 2 3 44.16 11.42 7
 -7 2 3 34.2 10.07 6
 -8 2 3 1028.02 49.88 6
 8 -2 -3 926.12 46.14 10
 -8 2 3 876.99 36.67 8
 -8 2 3 933.72 48.87 7
 8 -2 -3 975.78 46.45 5
 9 -2 -3 166.11 19.62 5
 -9 2 3 151.59 20.19 7
 -9 2 3 138.34 19.95 6
 9 -2 -3 170.1 19.8 10
 -9 2 3 159.22 16.03 8
 -10 2 3 159.82 21.12 7
 10 -2 -3 160.81 19.37 10
 -10 2 3 157.77 20.92 6
 -11 2 3 22.08 12.13 6
 -11 2 3 3.98 10.73 7
 11 -2 -3 6.12 6.31 3
 11 -2 -3 4.9 8.22 10
 -12 2 3 9.08 12.2 6
 -12 2 3 -6.05 12.58 7
 12 -2 -3 1.32 7.4 3
 12 -2 -3 8.85 8.69 10
 12 -2 -3 7.35 13.83 4
 -13 2 3 7.3 11.56 7
 -13 2 3 2.91 12.32 6
 13 -2 -3 27.36 10.6 10
 13 -2 -3 20.27 10.18 3
 13 -2 -3 3.55 17.9 4
 14 -2 -3 28.64 16.73 4
 -14 2 3 46.13 14.27 6
 -14 2 3 40.71 14.8 7
 -14 2 3 52.31 13.86 8
 14 -2 -3 58.56 14.07 10
 -15 2 3 7.22 9.1 8
 -15 2 3 10.13 12.33 7
 -15 2 3 17.23 13.5 6
 -16 2 3 84.89 20.37 6
 -16 2 3 80.39 19.03 7
 16 -2 -3 132.95 28.58 4
 -16 2 3 105.59 20.73 8
 -17 2 3 58.72 17.2 8
 -17 2 3 51.38 17.84 7
 -17 2 3 37.37 17.42 6
 17 -2 -3 8.75 19.38 4
 -18 2 3 39.68 14.39 8
 -18 2 3 25.6 12.3 7
 -18 2 3 34.31 20.56 6
 18 -2 -3 -6.21 24.37 4
 -19 2 3 27.75 13.2 7
 -19 2 3 54.6 23.43 6
 19 -2 -3 7.69 19.66 4
 20 -2 -3 29.31 23.55 4
 -20 2 3 11.09 18.7 6
 -21 2 3 15.35 19.26 6
 21 -2 -3 12.22 21.93 4
 22 -2 -3 48.89 29.36 4
 -22 2 3 45.19 25.66 6
 -21 -1 -3 20.18 19.36 6
 21 1 3 12.93 18.2 4
 21 1 3 27.35 20.6 3
 20 1 3 8.09 16.07 3
 20 1 3 36.35 21.44 4
 -20 -1 -3 34.96 25.46 6
 19 1 3 18.51 16.96 3
 19 1 3 14.06 16.51 4
 -19 -1 -3 38.32 21.22 6
 18 1 3 62.78 23.68 3
 -18 -1 -3 90.42 27.08 6
 18 1 3 29.56 17.55 4
 17 1 3 8.65 16.85 3
 -17 -1 -3 36.8 22.14 6
 17 1 3 36.07 20.19 4
 16 1 3 63.91 21.7 4
 16 1 3 51.22 21.14 3
 -16 -1 -3 49.35 21.14 6
 -15 -1 -3 18.84 18.06 6
 15 1 3 -5.04 17.5 3
 15 1 3 -3.17 13.05 4
 14 1 3 17.95 15.22 3
 -14 -1 -3 20.97 17.04 6
 14 1 3 19.76 15.82 4
 13 1 3 147.13 25.88 4
 13 1 3 150.75 26.09 3
 -13 -1 -3 140.97 25.49 6
 12 1 3 23.63 11.99 4
 -12 -1 -3 31.38 11.68 1
 -12 -1 -3 14 15.16 6
 12 1 3 26.43 14.23 3
 -11 -1 -3 28.29 10.18 1
 11 1 3 -10.52 16.8 3
 11 1 3 24.47 10 4
 -11 -1 -3 19.73 12.18 6
 10 1 3 36.08 13.08 4
 -10 -1 -3 59.42 12.46 1
 10 1 3 9.79 12.29 3
 -10 -1 -3 28.99 12.56 6
 9 1 3 431.44 36.83 3
 -9 -1 -3 392.58 29.68 1
 -9 -1 -3 395.84 33.88 6
 9 1 3 432.57 33.84 4
 8 1 3 1003.23 54.75 3
 8 1 3 936.85 36.06 9
 8 1 3 995.32 49.42 4
 -8 -1 -3 1030.39 52.54 6
 7 1 3 1330.35 61.14 3
 -7 -1 -3 1315.19 56.21 6
 7 1 3 1289.89 44.23 9
 7 1 3 1302.4 54.05 4
 -6 -1 -3 388.32 16.75 10
 6 1 3 395.24 31.03 3
 6 1 3 401.28 23.6 9
 6 1 3 409.78 26.5 4
 -6 -1 -3 419.56 28.97 6
 -5 -1 -3 2643.18 60.91 10
 5 1 3 2569.82 72.15 4
 -5 -1 -3 2541.06 75.79 6
 5 1 3 2561.34 71.09 9
 5 1 3 2495.17 81.17 3
 4 1 3 894.2 42.58 3
 4 1 3 940.05 35.39 4
 -4 -1 -3 958.86 32.83 10
 4 1 3 901.03 38.07 9
 4 1 3 943.33 42.48 2
 3 1 3 2418.22 61.7 4
 -3 -1 -3 2573.27 63.7 10
 3 1 3 2534.3 71.92 9
 3 1 3 2475.84 73.56 2
 3 1 3 2520.76 74.45 3
 -2 -1 -3 1426.9 44.6 10
 2 1 3 1364.67 38.61 4
 2 1 3 1367.25 44.57 7
 2 1 3 1372.03 49.09 3
 2 1 3 1424.97 50.71 9
 2 1 3 1355.11 49.16 2
 1 1 3 520.53 25.69 7
 1 1 3 499.5 20.02 4
 1 1 3 541.42 27.97 2
 -1 -1 -3 569.4 26.41 10
 -1 -1 -3 495.43 20.11 5
 1 1 3 533.88 27.2 3
 1 1 3 532.26 29.79 9
 0 -1 -3 1189.87 42.39 10
 0 1 3 1149.07 40.99 7
 0 1 3 1177.29 41.61 2
 0 -1 -3 1132.08 32.44 5
 0 1 3 1267.79 46.92 9
 0 1 3 1120.88 40 3
 -1 1 3 445.62 22.26 3
 -1 1 3 430.56 27.32 9
 -1 1 3 448.74 25.08 7
 1 -1 -3 414.84 24.51 10
 -1 1 3 406.37 22.09 2
 1 -1 -3 431.58 18.49 5
 -2 1 3 249.62 16.43 2
 -2 1 3 249.61 19.18 7
 -2 1 3 262.16 16.23 6
 2 -1 -3 234.41 14.27 5
 -2 1 3 245.63 20.31 9
 2 -1 -3 236.55 18.93 10
 -3 1 3 392.11 25.01 7
 3 -1 -3 364.56 19.63 5
 -3 1 3 372.91 19.65 2
 3 -1 -3 384.13 24.75 10
 -3 1 3 388.19 25.58 9
 -3 1 3 394.33 21.21 6
 4 -1 -3 1892.93 56.42 5
 -4 1 3 2029.36 64.51 9
 -4 1 3 1897.38 64.49 7
 -4 1 3 2145.65 54.5 2
 -4 1 3 2073.02 59.66 6
 4 -1 -3 2027.4 64.25 10
 -5 1 3 1581.71 44.11 2
 5 -1 -3 1467.04 50.01 5
 -5 1 3 1416.41 55.49 7
 -5 1 3 1471.43 53.57 9
 5 -1 -3 1441.24 54.05 10
 -5 1 3 1514.38 52.32 6
 -6 1 3 2199.41 67.84 9
 -6 1 3 2214.57 56.22 2
 -6 1 3 2129.41 72.91 7
 -6 1 3 2195.92 69.85 6
 6 -1 -3 2149.46 69.86 10
 6 -1 -3 2149.72 67.26 5
 -7 1 3 19.96 7.91 6
 -7 1 3 27.1 10.47 7
 7 -1 -3 21.76 7.71 5
 -7 1 3 29.28 7.58 9
 7 -1 -3 35.34 8.88 10
 8 -1 -3 891.51 44.98 5
 -8 1 3 886.47 47.7 7
 8 -1 -3 901.46 43.42 10
 -8 1 3 892.3 45.12 6
 -8 1 3 916.58 40.12 9
 9 -1 -3 173.61 19.48 10
 9 -1 -3 173.95 21.02 5
 -9 1 3 172.9 20.87 7
 9 -1 -3 164.12 16.93 3
 -9 1 3 187.48 21.84 6
 -9 1 3 173.37 17.29 9
 10 -1 -3 237.33 25.1 5
 10 -1 -3 238.46 29.78 4
 10 -1 -3 254.79 22.6 3
 -10 1 3 293.48 28.59 7
 10 -1 -3 253.7 23.19 10
 -10 1 3 241.48 25.96 6
 -11 1 3 261.27 28.95 6
 11 -1 -3 286.73 28.97 5
 11 -1 -3 234.86 32.41 4
 11 -1 -3 273.98 24.72 3
 -11 1 3 297.43 29.59 7
 11 -1 -3 277.27 24.61 10
 12 -1 -3 149.6 19.65 3
 -12 1 3 148.69 23.32 7
 12 -1 -3 123.64 17.48 10
 12 -1 -3 113.72 24.11 4
 -12 1 3 139.29 22.17 6
 13 -1 -3 176.2 22.07 3
 13 -1 -3 179.19 21.5 10
 -13 1 3 159.03 23.43 7
 -13 1 3 169.62 24.7 6
 13 -1 -3 128.06 25.63 4
 14 -1 -3 189.94 22.09 10
 -14 1 3 260.26 30.71 7
 -14 1 3 245.64 31.37 6
 14 -1 -3 235.46 34.89 4
 -15 1 3 344.17 35.61 7
 -15 1 3 381.66 39.33 6
 15 -1 -3 337.1 40.88 4
 -16 1 3 434.48 40.25 7
 16 -1 -3 429.23 49.27 4
 -16 1 3 476.18 45.82 6
 17 -1 -3 175.41 34.33 4
 -17 1 3 216.36 30.25 7
 -18 1 3 111.02 23.89 7
 -18 1 3 92.47 24.64 6
 18 -1 -3 135.23 33.66 4
 19 -1 -3 81.16 31.17 4
 -19 1 3 147.21 27.69 7
 -19 1 3 118.04 22.47 8
 -20 1 3 14.85 19.12 6
 20 -1 -3 9.71 20.12 4
 21 -1 -3 48.44 23.87 4
 -21 1 3 55.81 24.29 6
 -22 1 3 75.49 26.66 6
 22 -1 -3 -2.65 21.38 4
 21 0 3 160.29 34.5 4
 -21 0 -3 193.25 36.14 8
 -21 0 -3 252.93 39.48 6
 21 0 3 212.95 39.25 3
 20 0 3 218.85 37.74 4
 -20 0 -3 303.43 43.04 8
 20 0 3 239.64 38.35 3
 -20 0 -3 213.66 36.97 6
 19 0 3 343.65 45.53 4
 19 0 3 267.1 40.87 3
 -19 0 -3 313.64 42.62 6
 18 0 3 525.28 54.62 4
 -18 0 -3 576.83 54.55 6
 18 0 3 606.7 58.12 3
 17 0 3 707.84 60.79 4
 17 0 3 781.28 64.6 3
 -17 0 -3 732.67 59.61 6
 16 0 3 1071.45 72.82 3
 16 0 3 944.74 68.53 4
 -16 0 -3 1074.56 69.66 6
 15 0 3 1605.42 86.82 3
 15 0 3 1437.59 82.86 4
 -15 0 -3 1617.3 82.62 6
 14 0 3 2064.01 97.03 3
 -14 0 -3 2073.81 92.76 6
 14 0 3 1851.44 91.3 4
 13 0 3 2530.65 105.32 3
 13 0 3 2366.29 100.98 4
 -13 0 -3 2695.93 103.63 6
 12 0 3 2787.06 108.15 4
 -12 0 -3 3001.38 107.49 6
 12 0 3 2789.79 111.87 3
 -12 0 -3 2761.19 88.12 1
 -11 0 -3 3479.98 101.2 1
 -11 0 -3 3648.31 118.4 6
 11 0 3 3415.35 117.31 4
 11 0 3 3668.27 124.46 3
 10 0 3 6024.1 163.87 4
 10 0 3 6130.43 171.27 3
 -10 0 -3 6212.74 162.85 6
 -10 0 -3 5925.01 146.17 1
 9 0 3 9973.19 233.29 3
 9 0 3 9765.05 221.83 4
 -9 0 -3 9829.79 221.88 6
 -9 0 -3 9616.17 208.02 1
 8 0 3 13229.78 281.07 3
 8 0 3 12849.48 238.35 9
 8 0 3 12856.08 266.62 4
 -8 0 -3 13060.88 270.79 6
 -8 0 -3 12778.88 258.82 1
 -7 0 -3 14541.67 290.37 1
 7 0 3 15149.56 308.74 3
 7 0 3 14912.57 293.19 4
 7 0 3 15170.86 274.46 9
 -7 0 -3 15110.66 298.47 6
 6 0 3 15027.46 301.12 3
 6 0 3 15010.36 285.57 4
 -6 0 -3 15128.86 292.19 6
 6 0 3 15017.86 276.12 9
 -6 0 -3 14781.97 289.72 1
 5 0 3 12791.08 258.47 3
 5 0 3 12670.39 240.58 4
 5 0 3 12843.88 240.87 9
 -5 0 -3 12579.89 247.83 6
 4 0 3 24133.48 422.74 9
 -4 0 -3 23985.68 422.44 6
 4 0 3 24122.68 434.24 3
 4 0 3 23398.89 413.99 4
 3 0 3 18930.43 330.66 4
 -3 0 -3 19024.13 339.21 6
 3 0 3 19119.63 351.61 3
 3 0 3 19635.02 347.19 9
 2 0 3 17811.34 325.86 3
 2 0 3 17477.04 304.07 4
 2 0 3 17796.04 312.91 7
 1 0 3 17106.05 297.93 7
 1 0 3 17355.64 311.26 9
 1 0 3 16867.55 303.97 3
 1 0 3 17332.94 307.07 2
 0 0 3 17430.64 310.61 3
 0 0 3 17852.04 323.72 9
 0 0 -3 16892.45 305.5 5
 0 0 3 18107.44 312.58 7
 0 0 3 17928.14 314.92 2
 -1 0 3 24214.68 417.92 2
 -1 0 3 24899.78 423.84 7
 -1 0 3 24181.88 413.78 3
 1 0 -3 24335.58 413.55 5
 -2 0 3 32798.4 543.38 2
 -2 0 3 32545.71 556.2 7
 -2 0 3 32550.01 539.57 3
 -2 0 3 32121.11 538.52 6
 2 0 -3 32524.91 545.56 5
 -3 0 3 41462.63 670 2
 -3 0 3 40607.43 673.21 6
 -3 0 3 40486.84 689.76 7
 3 0 -3 39869.24 677.61 5
 4 0 -3 38489.75 675.09 10
 -4 0 3 40917.83 656.35 2
 -4 0 3 39242.35 681.82 7
 -4 0 3 40068.74 667.55 6
 -4 0 3 37267.96 674.08 9
 4 0 -3 38859.45 669.87 5
 -5 0 3 32814.3 528.66 2
 -5 0 3 31287.92 549.82 9
 -5 0 3 31364.12 559.13 7
 5 0 -3 30278.03 550.52 10
 -5 0 3 31661.62 547.13 6
 5 0 -3 30609.22 548.19 5
 6 0 -3 27433.65 488.23 10
 -6 0 3 28131.45 461.33 2
 6 0 -3 27247.35 487.36 5
 -6 0 3 27241.55 496.52 7
 -6 0 3 28070.75 485.85 6
 -6 0 3 27757.05 484.56 9
 7 0 -3 15579.86 300.18 5
 -7 0 3 15753.16 291.12 9
 7 0 -3 15527.16 296.98 10
 -7 0 3 15538.86 269.56 2
 -7 0 3 15522.46 307.25 7
 -7 0 3 15303.16 297.86 6
 7 0 -3 15770.66 317.21 4
 8 0 -3 16070.86 314.58 5
 -8 0 3 15975.86 319.62 7
 8 0 -3 16092.76 297.54 3
 -8 0 3 16028.96 313.76 6
 8 0 -3 16617.45 335.61 4
 8 0 -3 16310.45 308.26 10
 -8 0 3 15979.66 299.38 9
 9 0 -3 11665.4 244.89 5
 -9 0 3 11285.8 246.49 7
 9 0 -3 11720.09 226.58 3
 -9 0 3 11297.2 241.33 6
 9 0 -3 11172.2 232.94 10
 9 0 -3 11741.39 262.78 4
 -9 0 3 11616 224.59 9
 10 0 -3 8417.18 211.39 4
 10 0 -3 8172.44 193.96 5
 10 0 -3 8145.26 179.77 10
 -10 0 3 8293.43 191.16 11
 10 0 -3 8625.45 177.73 3
 -10 0 3 8181.18 195.18 7
 -10 0 3 8081.97 192.46 6
 -10 0 3 8063.7 168.9 9
 -11 0 3 6227.25 137.32 9
 11 0 -3 6388.53 164.75 5
 11 0 -3 6703.38 151.05 3
 11 0 -3 6624.04 184.26 4
 -11 0 3 6237.43 164.65 7
 -11 0 3 6451.02 161.72 11
 -11 0 3 6461.56 165.48 6
 11 0 -3 6251.13 149.48 10
 12 0 -3 4624.97 119.59 3
 12 0 -3 4213.65 116.09 10
 -12 0 3 4555.21 134.28 6
 12 0 -3 4444.85 147.83 4
 -12 0 3 4388.97 132.8 7
 -12 0 3 4439.71 127.91 11
 12 0 -3 4679.74 135.49 5
 -13 0 3 3147.04 107.76 7
 -13 0 3 3049.19 102.01 11
 13 0 -3 2948.54 90.69 10
 -13 0 3 3068.87 109.4 6
 13 0 -3 2931.67 120.08 4
 -14 0 3 2727.07 102.66 7
 -14 0 3 2801.68 105.59 6
 14 0 -3 2809.31 120.17 4
 -15 0 3 2358.59 98.51 6
 -15 0 3 2325.96 94.51 7
 15 0 -3 2205.44 108.47 4
 -16 0 3 1554.61 77.32 7
 -16 0 3 1683.12 84.21 6
 16 0 -3 1589.17 93.27 4
 -17 0 3 1524.61 77.69 7
 17 0 -3 1399.05 90.68 4
 -17 0 3 1502.46 81.36 6
 -18 0 3 1108.43 66.38 7
 18 0 -3 1018.45 77.39 4
 -18 0 3 1044.29 69.92 6
 19 0 -3 780.29 70.85 4
 -19 0 3 884.06 65.72 6
 -19 0 3 867.84 60.29 7
 -20 0 3 486.51 50.16 6
 20 0 -3 403.84 52.52 4
 -20 0 3 494.97 46.73 7
 -21 0 3 430.38 48.75 6
 21 0 -3 447.77 57.51 4
 -22 0 3 200.02 35.1 6
 22 0 -3 160.64 36.14 4
 -21 1 -3 28.78 24.61 8
 21 -1 3 55.27 24.17 3
 21 -1 3 -16.33 15.99 4
 -21 1 -3 -26.92 22.8 6
 -20 1 -3 20.74 21.85 8
 20 -1 3 22.63 20.13 4
 20 -1 3 18.52 17.24 3
 -20 1 -3 -19.01 18.95 6
 19 -1 3 6.91 16.69 3
 19 -1 3 35.68 20.65 4
 -19 1 -3 16.31 19.77 8
 -19 1 -3 20.31 20.2 6
 -18 1 -3 -14.07 16.51 6
 18 -1 3 8.39 15.98 3
 18 -1 3 2.99 16.19 4
 -18 1 -3 27.53 21.71 8
 -17 1 -3 3.63 16.53 6
 17 -1 3 5.06 15.97 4
 17 -1 3 22.34 17.96 3
 -16 1 -3 20.12 16.07 6
 16 -1 3 35.86 20.86 3
 16 -1 3 7.06 14.89 4
 -15 1 -3 29.57 18.68 6
 15 -1 3 2.02 13.41 3
 15 -1 3 -15.79 16.12 4
 -14 1 -3 23.14 17.54 6
 14 -1 3 -3.7 12.39 4
 14 -1 3 18.22 16.58 3
 13 -1 3 9.18 12.49 4
 13 -1 3 33.26 15.33 3
 12 -1 3 141.19 23.54 4
 -12 1 -3 142.85 17.53 1
 12 -1 3 151.73 24.38 3
 -12 1 -3 172.69 26.25 6
 -11 1 -3 37.65 14.82 6
 11 -1 3 22.22 15.9 3
 11 -1 3 5.9 11.52 4
 -11 1 -3 7.82 7.31 1
 -10 1 -3 166.03 18.58 1
 10 -1 3 155.83 24.44 3
 -10 1 -3 205.68 24.76 6
 10 -1 3 116.16 19.06 4
 -9 1 -3 161.29 18.57 1
 9 -1 3 186.82 24.93 3
 -9 1 -3 175.25 22.35 6
 9 -1 3 152.4 21.07 4
 -8 1 -3 27.99 9.45 1
 -8 1 -3 10.88 9.51 6
 8 -1 3 34.92 7.19 9
 8 -1 3 37.98 9.13 4
 8 -1 3 41.4 14.11 3
 -7 1 -3 73.9 12.24 1
 7 -1 3 62.26 14.4 3
 -7 1 -3 40.19 10.47 6
 7 -1 3 50.96 7.85 9
 7 -1 3 54.39 10.99 4
 6 -1 3 233.6 23.24 3
 -6 1 -3 205.96 19.02 1
 -6 1 -3 219.91 20.7 6
 6 -1 3 215.93 18.91 4
 6 -1 3 207.36 15.68 9
 5 -1 3 477.99 31.54 3
 -5 1 -3 477.05 27.94 6
 -5 1 -3 482.78 28.93 1
 5 -1 3 499.75 26.56 4
 5 -1 3 447.2 23.83 9
 -4 1 -3 -4.66 5.53 1
 -4 1 -3 2.34 4.62 6
 4 -1 3 3.59 5.66 3
 4 -1 3 2.46 4.13 9
 4 -1 3 -3.71 5.38 4
 3 -1 3 202.19 15.88 9
 -3 1 -3 182.5 14.5 6
 3 -1 3 181.04 16.94 3
 3 -1 3 197.89 12.25 4
 -3 1 -3 202.91 15.86 8
 -3 1 -3 194.86 17.68 1
 -2 1 -3 0.71 4.17 1
 -2 1 -3 3.08 3.13 8
 2 -1 3 3.51 2.46 7
 2 -1 3 10.01 5.12 3
 -2 1 -3 5.24 3.01 6
 2 -1 3 2.21 4 9
 1 -1 3 231.11 12.82 7
 -1 1 -3 225.16 17.66 1
 1 -1 3 225.84 16.68 9
 1 -1 3 216.7 15.36 3
 -1 1 -3 204.82 14.51 5
 -1 1 -3 222.99 13.94 8
 0 -1 3 222.07 13.87 3
 0 1 -3 253.63 17.71 1
 0 1 -3 202.84 11.73 8
 0 -1 3 199.46 13.35 7
 0 -1 3 198.04 15.92 9
 0 1 -3 220.73 14.31 5
 1 1 -3 133.09 12.43 1
 -1 -1 3 103.7 10.52 7
 -1 -1 3 101.1 11.19 9
 1 1 -3 120.39 10.64 5
 -1 -1 3 101.98 8.29 3
 2 1 -3 268.17 16.66 5
 -2 -1 3 262.49 17.68 7
 -2 -1 3 225.2 17.16 9
 -2 -1 3 240.7 13.28 2
 2 1 -3 270.23 16.84 1
 3 1 -3 434.54 20.16 1
 -3 -1 3 379.48 22.94 7
 -3 -1 3 394.59 23.29 9
 3 1 -3 399.54 21.8 5
 3 1 -3 460.01 22.49 4
 -4 -1 3 385.64 24.39 7
 4 1 -3 471.94 19.55 1
 -4 -1 3 454.63 24.58 9
 4 1 -3 405.91 23.56 5
 -4 -1 3 426.11 20.44 6
 4 1 -3 460.77 25.48 4
 5 1 -3 127.27 9.01 1
 -5 -1 3 122.63 12.67 9
 -5 -1 3 133.97 12.39 6
 -5 -1 3 102.32 14.56 11
 5 1 -3 141.96 14.47 5
 5 1 -3 127.25 15.06 4
 -6 -1 3 30.69 7.33 9
 -6 -1 3 31.73 7.86 6
 -6 -1 3 25.6 7.56 11
 6 1 -3 29.75 8.6 5
 6 1 -3 24.99 4.33 3
 6 1 -3 14.33 4.82 10
 6 1 -3 25.53 8.69 4
 -7 -1 3 49.48 8.06 9
 7 1 -3 45.99 6.77 3
 7 1 -3 42.67 9.2 5
 -7 -1 3 40.75 9.25 6
 7 1 -3 50.39 12.01 4
 -7 -1 3 57.24 12.05 11
 7 1 -3 27.14 7.15 10
 8 1 -3 390.75 21.14 3
 -8 -1 3 391.8 27.75 6
 8 1 -3 374.8 32.05 4
 -8 -1 3 384.29 22.73 9
 -8 -1 3 382.34 29.74 11
 8 1 -3 377.71 28.58 5
 8 1 -3 403.9 26.08 10
 9 1 -3 771.18 43.09 5
 9 1 -3 794.5 33.05 3
 -9 -1 3 707.15 40.19 6
 -9 -1 3 749.16 42.94 11
 9 1 -3 708.88 35.99 10
 9 1 -3 724.51 47.12 4
 -9 -1 3 772.5 33.63 9
 10 1 -3 621.24 31.05 3
 -10 -1 3 570.33 28.02 9
 -10 -1 3 577.84 38.3 6
 10 1 -3 562.41 44.38 4
 10 1 -3 606.04 39.98 5
 10 1 -3 554.66 32.17 10
 -10 -1 3 574.3 38.36 11
 -11 -1 3 381.12 32.22 11
 11 1 -3 441.71 27.5 3
 11 1 -3 466.38 36.9 5
 -11 -1 3 422.37 33.76 6
 11 1 -3 347.85 36.27 4
 11 1 -3 383.59 27.1 10
 12 1 -3 203.13 25.84 5
 12 1 -3 175.16 29.1 4
 12 1 -3 160.31 17.8 3
 -12 -1 3 147.59 20.9 11
 12 1 -3 157.18 17.75 10
 -12 -1 3 175.53 23.26 6
 13 1 -3 112.72 15.24 10
 13 1 -3 148.65 23.87 5
 -13 -1 3 138.05 22.74 6
 -13 -1 3 150.75 22.39 11
 13 1 -3 132.71 28.47 4
 -14 -1 3 23.83 10.22 11
 -14 -1 3 26.95 13.33 6
 -15 -1 3 170.05 25.78 7
 -15 -1 3 153.85 22.11 11
 15 1 -3 135.78 30.04 4
 -15 -1 3 113.47 22.57 6
 -16 -1 3 -4.74 12.7 7
 16 1 -3 -0.72 16.7 4
 -16 -1 3 -5.01 11.8 11
 -16 -1 3 -16.49 17.25 6
 -17 -1 3 10.79 15.84 6
 17 1 -3 18.09 18.28 4
 -17 -1 3 4.79 14.07 7
 -18 -1 3 15.36 15.28 6
 -18 -1 3 39.38 17.86 7
 18 1 -3 1.03 18.82 4
 19 1 -3 -14.46 21.55 4
 -19 -1 3 18.84 16.83 7
 -19 -1 3 51.1 21.84 6
 -20 -1 3 12.3 12.52 7
 -20 -1 3 -11.24 17.85 6
 20 1 -3 -12.12 20.63 4
 21 1 -3 6.98 20.92 4
 -21 -1 3 19.37 18.83 6
 22 1 -3 11.31 17.92 4
 -22 -1 3 22.47 21.76 6
 -21 2 -3 -0.96 19.49 8
 21 -2 3 -3.8 17.5 4
 21 -2 3 20.29 17.86 3
 -21 2 -3 11.69 18.23 6
 20 -2 3 42.73 21.48 3
 20 -2 3 5.63 17.43 4
 -20 2 -3 46.09 28.34 8
 -20 2 -3 12.49 21.03 6
 -19 2 -3 28.74 21.57 8
 -19 2 -3 -26.42 20.64 6
 19 -2 3 -12.54 19.22 3
 19 -2 3 11.95 18.38 4
 -18 2 -3 -0.8 17.81 6
 -18 2 -3 21.08 24.12 8
 18 -2 3 15.25 14.86 4
 18 -2 3 24.26 17.64 3
 -17 2 -3 0.88 18.54 8
 17 -2 3 51.67 22.18 3
 -17 2 -3 -17.32 20.16 6
 17 -2 3 2.51 16.07 4
 16 -2 3 20.13 18.34 3
 -16 2 -3 13.83 14.81 6
 16 -2 3 30.77 13.82 4
 -16 2 -3 65.11 23.11 8
 -15 2 -3 8.39 16.3 8
 15 -2 3 -5.29 15.9 3
 -15 2 -3 33.35 15.54 6
 15 -2 3 11.35 13.87 4
 -14 2 -3 8.84 15.57 6
 14 -2 3 -7.83 15.07 3
 14 -2 3 8.14 12.78 4
 -14 2 -3 17.54 19.62 8
 -13 2 -3 32.09 17.88 8
 13 -2 3 17.84 15.91 4
 13 -2 3 -17.26 17.55 3
 -13 2 -3 -1.07 13.26 6
 12 -2 3 23.41 11.02 4
 -12 2 -3 51.98 13.91 6
 12 -2 3 47.5 16.12 3
 -11 2 -3 36.16 10.39 1
 11 -2 3 26.28 13.92 3
 11 -2 3 27.36 11.74 4
 -11 2 -3 24.2 13.27 6
 -10 2 -3 21.71 8.49 1
 10 -2 3 -6.45 13.92 3
 -10 2 -3 13.28 10.69 6
 10 -2 3 1.07 9.11 4
 9 -2 3 -7.94 9.56 4
 -9 2 -3 -7.15 7.76 1
 9 -2 3 -7.68 12.36 3
 -9 2 -3 -4.02 9.64 6
 9 -2 3 4.13 4.57 9
 -8 2 -3 18.59 9.08 6
 -8 2 -3 10.3 9.05 8
 -8 2 -3 19.53 7.73 1
 8 -2 3 8.08 9.3 3
 8 -2 3 21.92 9.36 4
 8 -2 3 14.3 4.82 9
 -7 2 -3 4.65 8.26 8
 -7 2 -3 9.92 6.14 1
 7 -2 3 13.72 9.29 3
 -7 2 -3 11.87 6.65 6
 7 -2 3 3.27 6.37 4
 7 -2 3 15.3 5.4 9
 6 -2 3 2138.79 60.22 9
 -6 2 -3 2070.78 67.26 1
 6 -2 3 2032.76 74.26 3
 6 -2 3 2060.62 67.72 4
 -6 2 -3 2074.17 69.29 6
 -6 2 -3 2089.23 72.04 8
 -5 2 -3 579.6 33.46 8
 -5 2 -3 607.91 32.02 6
 5 -2 3 594.36 29.91 4
 5 -2 3 602.27 28.28 9
 5 -2 3 587.95 35.67 3
 -5 2 -3 605.7 32.13 1
 -4 2 -3 258 20.31 8
 -4 2 -3 245.93 18.53 6
 4 -2 3 281.96 19.11 9
 4 -2 3 283.54 18.56 4
 4 -2 3 299.01 23.06 3
 -4 2 -3 283.14 21.28 1
 3 -2 3 308.05 20.31 9
 -3 2 -3 267.88 17.34 6
 3 -2 3 294.88 16.01 4
 -3 2 -3 309.18 20.64 8
 3 -2 3 296.17 21.21 3
 -3 2 -3 300.68 21.31 1
 -2 2 -3 406.46 22.43 8
 2 -2 3 415.17 23.51 9
 2 -2 3 405.49 23.42 3
 -2 2 -3 392.75 18.53 6
 -2 2 -3 439.2 24.93 1
 -1 2 -3 160.31 12.89 8
 1 -2 3 172.57 14.72 9
 1 -2 3 169 13.28 3
 -1 2 -3 180.58 15.2 1
 -1 2 -3 149.06 13.24 5
 0 -2 3 13.11 3.58 7
 0 2 -3 19.29 4.64 8
 0 2 -3 7.23 3.8 5
 0 -2 3 19.49 4.18 3
 0 -2 3 18.68 5.45 9
 -1 -2 3 811.96 33.28 9
 1 2 -3 745 26.04 8
 -1 -2 3 788.24 24.31 3
 1 2 -3 772.15 30.53 5
 -1 -2 3 774.95 28.85 7
 1 2 -3 780.5 30.8 1
 2 2 -3 7.33 3.22 8
 -2 -2 3 1.98 4.41 11
 2 2 -3 3.54 3.18 1
 -2 -2 3 5.97 3.56 9
 2 2 -3 5.2 3.77 5
 3 2 -3 32.35 7.02 5
 -3 -2 3 36.94 8.16 11
 3 2 -3 25.22 4.96 4
 -3 -2 3 34.08 7.23 9
 4 2 -3 11.07 5.3 5
 -4 -2 3 -1.66 5.06 11
 -4 -2 3 7.64 3.25 6
 -4 -2 3 3.82 4.02 9
 -5 -2 3 9.16 6.69 11
 5 2 -3 6.55 5.23 4
 -5 -2 3 9.32 4.64 6
 5 2 -3 2.29 4.96 5
 -5 -2 3 7.08 4.07 9
 -6 -2 3 71.33 12.51 11
 -6 -2 3 88.12 10.72 9
 6 2 -3 102.32 13.69 5
 6 2 -3 99.92 13.7 4
 -6 -2 3 85.58 11.03 6
 7 2 -3 2030.68 69.62 5
 -7 -2 3 2152.04 61.04 9
 -7 -2 3 2047.53 65.67 6
 7 2 -3 2169.41 77.21 4
 7 2 -3 2246.67 50.94 3
 -7 -2 3 2174.49 73.78 11
 8 2 -3 267.8 23.56 5
 -8 -2 3 271.46 18.75 9
 8 2 -3 295.71 16.54 3
 -8 -2 3 269.44 22.97 6
 8 2 -3 289.59 27.8 4
 -8 -2 3 299.07 26.19 11
 8 2 -3 272.06 20.26 10
 9 2 -3 226.02 23.77 5
 9 2 -3 260.33 16.95 3
 9 2 -3 239.51 19.32 10
 -9 -2 3 231.23 22.62 6
 9 2 -3 295.23 29.38 4
 -9 -2 3 256.87 25.57 11
 -9 -2 3 216.85 16.35 9
 10 2 -3 14.64 9.59 5
 10 2 -3 -1.9 4.91 10
 -10 -2 3 2.55 8.7 11
 10 2 -3 -1.76 12.2 4
 10 2 -3 1.42 4 3
 -10 -2 3 4.83 8.44 6
 -10 -2 3 -5.64 5.03 9
 -11 -2 3 26.12 10.74 11
 11 2 -3 18.94 11.21 4
 11 2 -3 52.57 9.89 10
 11 2 -3 44.65 11.88 5
 11 2 -3 65.34 11.15 3
 -11 -2 3 55.17 13.26 6
 12 2 -3 86.63 13.96 10
 12 2 -3 109.58 19.94 5
 -12 -2 3 81.23 15.93 6
 -12 -2 3 85.8 16.32 11
 12 2 -3 79.77 20.5 4
 13 2 -3 14.81 11.64 5
 13 2 -3 32.31 13.74 4
 -13 -2 3 43.58 17.12 6
 -13 -2 3 27.64 12.33 11
 -14 -2 3 155.63 23.54 11
 14 2 -3 165.17 28.75 4
 14 2 -3 144.09 23.45 5
 -14 -2 3 147.28 24.44 6
 15 2 -3 -22.48 21.85 4
 -15 -2 3 6.08 12.78 6
 -15 -2 3 19.69 11.51 11
 16 2 -3 7.65 16.44 4
 -16 -2 3 28.3 14.51 6
 -17 -2 3 28.25 14.13 11
 17 2 -3 2.04 20.79 4
 -17 -2 3 12.69 14.36 6
 -18 -2 3 -0.51 16.01 6
 18 2 -3 5.08 18.37 4
 19 2 -3 12.61 17.71 4
 -19 -2 3 23.4 16.49 7
 -19 -2 3 -25.68 19.34 6
 20 2 -3 -3.53 20.36 4
 -20 -2 3 13.66 13.87 7
 -20 -2 3 -3.09 18.44 6
 -21 -2 3 33.65 19 7
 21 2 -3 51.71 29.34 4
 -21 -2 3 40.01 18.04 6
 22 2 -3 16.34 23.05 4
 -22 -2 3 36.56 22.22 6
 -21 3 -3 11.11 15.92 6
 21 -3 3 -39.45 24.59 4
 -21 3 -3 -16.3 22.58 8
 20 -3 3 3.95 15.33 4
 20 -3 3 -2.37 15.46 3
 -20 3 -3 -13.91 18.37 8
 -20 3 -3 -16.68 18.24 6
 -19 3 -3 17.1 21.95 8
 19 -3 3 -2.58 16.19 3
 19 -3 3 18.29 18.11 4
 -19 3 -3 -9.76 19.35 6
 -18 3 -3 54.36 24.36 8
 -18 3 -3 12.07 18.7 6
 18 -3 3 9.69 18.45 3
 18 -3 3 -20.25 20.33 4
 -17 3 -3 1.93 18.79 6
 17 -3 3 11.18 17.09 3
 17 -3 3 -10.69 16.1 4
 -17 3 -3 13.97 17.83 8
 -16 3 -3 -7.56 15.6 6
 -16 3 -3 11.02 16.18 8
 16 -3 3 -9.56 13.74 3
 16 -3 3 2.88 13.75 4
 -15 3 -3 -2.85 15.07 6
 15 -3 3 -10.59 16.12 3
 15 -3 3 -16.84 15.42 4
 -15 3 -3 36.62 22.2 8
 -14 3 -3 6.7 16.89 8
 -14 3 -3 -11.51 17.34 6
 14 -3 3 3.15 15.19 3
 14 -3 3 2.6 12.48 4
 -13 3 -3 145.95 25.42 6
 -13 3 -3 182.81 28.52 8
 13 -3 3 145.77 25.6 3
 -12 3 -3 447.76 41.26 8
 -12 3 -3 418.25 38.14 6
 12 -3 3 398.76 39.17 4
 12 -3 3 345.32 37.5 3
 -11 3 -3 148.98 23.42 6
 11 -3 3 127.75 23.21 3
 -11 3 -3 137.29 23.67 8
 11 -3 3 151.03 24.31 4
 -10 3 -3 138.26 21.5 6
 10 -3 3 135.41 22.79 3
 -10 3 -3 117.45 20.89 8
 10 -3 3 114.3 19.75 4
 -9 3 -3 252.81 27.08 6
 9 -3 3 253.62 28.72 3
 9 -3 3 220.38 17.49 9
 9 -3 3 216.55 26.23 4
 -9 3 -3 234.46 25.81 8
 8 -3 3 297.97 28.26 4
 8 -3 3 312.45 20.65 9
 -8 3 -3 311.79 28.68 6
 -8 3 -3 283.93 26.84 8
 8 -3 3 286.37 28.18 3
 7 -3 3 488.64 33.63 4
 7 -3 3 469.23 35.73 3
 7 -3 3 484.99 26.11 9
 -7 3 -3 491.61 34.19 8
 -7 3 -3 486.68 33.66 6
 6 -3 3 168.9 18.52 4
 -6 3 -3 199.01 21.14 8
 6 -3 3 182.99 15.89 9
 6 -3 3 186.77 21.78 3
 -6 3 -3 166.69 18.48 6
 -6 3 -3 192.61 19.53 1
 -5 3 -3 56.45 11.02 8
 -5 3 -3 74.9 12.77 1
 -5 3 -3 69.44 11.51 6
 5 -3 3 97.64 16.08 3
 5 -3 3 77.36 10.69 9
 4 -3 3 140.44 17.25 3
 4 -3 3 185.12 16.24 9
 -4 3 -3 178.46 16.24 6
 -4 3 -3 195.73 18.64 8
 -4 3 -3 164.21 16.48 1
 -3 3 -3 33.56 8.51 1
 3 -3 3 27.96 7.05 9
 -3 3 -3 25.56 6.14 6
 3 -3 3 27.36 8.15 3
 -3 3 -3 30.01 8.83 8
 2 -3 3 33.91 8.07 3
 -2 3 -3 34.15 8.43 1
 -2 3 -3 27.57 6.76 8
 2 -3 3 29.86 7.81 9
 -2 3 -3 22.54 4.78 6
 1 -3 3 274.96 19.31 9
 -1 3 -3 257.98 17.59 8
 1 -3 3 249.92 17.68 3
 -1 3 -3 244.35 18.21 5
 0 -3 3 448.09 22.31 11
 0 3 -3 439.81 22.41 8
 0 -3 3 461.24 21.7 3
 0 3 -3 449.88 23.79 5
 0 -3 3 433.37 24.4 9
 -1 -3 3 542.29 27.34 9
 1 3 -3 542.23 24.12 8
 -1 -3 3 546.92 21.03 3
 1 3 -3 515.85 25.84 5
 -1 -3 3 509.52 25.54 11
 2 3 -3 403.69 20.14 8
 -2 -3 3 389.07 22.88 9
 2 3 -3 406.43 17.34 4
 -2 -3 3 360.51 22.88 11
 2 3 -3 380.93 21.73 5
 -3 -3 3 307.83 22.26 11
 3 3 -3 332.05 18.23 8
 3 3 -3 326.75 17.7 4
 3 3 -3 285.04 19.76 5
 -3 -3 3 311.7 20.47 9
 4 3 -3 247.19 18.52 5
 4 3 -3 258.56 17.82 4
 -4 -3 3 232.78 14.1 6
 -4 -3 3 200.96 19.11 11
 4 3 -3 239.91 16.09 8
 -4 -3 3 243.39 17.82 9
 -5 -3 3 184.09 14.06 6
 5 3 -3 167.73 16.18 5
 -5 -3 3 175.39 14.99 9
 5 3 -3 181.84 16.25 4
 -5 -3 3 160.04 18.05 11
 -6 -3 3 441.01 30.62 11
 6 3 -3 436.8 28.16 5
 -6 -3 3 461.45 25.06 6
 6 3 -3 453.59 28.86 4
 -6 -3 3 458.18 24.25 9
 7 3 -3 1974.38 69.5 5
 -7 -3 3 2172.9 60.78 9
 -7 -3 3 2075.38 65.39 6
 7 3 -3 2222.31 75.09 4
 -7 -3 3 2186.57 76.35 11
 8 3 -3 4.72 7.82 5
 -8 -3 3 23.74 13.06 11
 8 3 -3 11.65 3.85 3
 -8 -3 3 8.44 9.56 6
 8 3 -3 -1.72 11.44 4
 -8 -3 3 -0.45 5.9 9
 9 3 -3 441.87 33.04 5
 9 3 -3 434.15 21.65 3
 -9 -3 3 333.75 26.98 6
 9 3 -3 353.23 31.73 4
 -9 -3 3 407.98 22.8 9
 -9 -3 3 432.12 33.14 11
 10 3 -3 13.15 10.47 5
 10 3 -3 24.67 6.58 3
 -10 -3 3 35.51 10.75 6
 -10 -3 3 35.09 15.61 11
 10 3 -3 45.95 10.03 10
 10 3 -3 11.49 16.44 4
 -10 -3 3 27.48 6.73 9
 11 3 -3 0.74 5.02 10
 11 3 -3 -11.87 17.52 4
 -11 -3 3 6.3 11.9 11
 -11 -3 3 24.25 12.59 6
 11 3 -3 3.19 11.49 5
 12 3 -3 29.06 14.14 5
 12 3 -3 -2.34 15.72 4
 -12 -3 3 10.66 10.27 6
 12 3 -3 27.77 8.65 10
 -12 -3 3 39.93 14.85 11
 13 3 -3 72.72 17.98 5
 13 3 -3 60.61 17.13 4
 -13 -3 3 97.33 20.17 6
 -13 -3 3 99.03 20.89 11
 -14 -3 3 85.77 18.95 6
 14 3 -3 82.01 21.14 4
 -14 -3 3 80.37 19.21 11
 14 3 -3 80.81 19.77 5
 15 3 -3 129.17 25.61 5
 15 3 -3 131.39 27.1 4
 -15 -3 3 135.84 23.57 6
 -15 -3 3 135.59 22.6 11
 -16 -3 3 69.21 18.89 11
 16 3 -3 41.89 20.38 4
 -16 -3 3 46.36 19.34 6
 17 3 -3 109.32 28.75 4
 -17 -3 3 79.36 22.26 6
 -17 -3 3 93.37 20.48 11
 -18 -3 3 160.68 27.51 6
 18 3 -3 121.17 31.4 4
 -19 -3 3 26.2 17.15 6
 19 3 -3 48.33 21.23 4
 20 3 -3 82.32 28.33 4
 -20 -3 3 119.12 27.18 6
 21 3 -3 30.22 20.8 4
 -21 -3 3 19.62 15.01 7
 -21 -3 3 57.22 21.55 6
 22 3 -3 16.98 20.33 4
 -22 -3 3 16.19 15.45 7
 -22 -3 3 4.01 18 6
 21 -4 3 147.76 35.05 4
 21 -4 3 134.59 32.98 3
 -21 4 -3 156.03 32.62 8
 -21 4 -3 109.96 29.93 6
 -20 4 -3 199.16 37.67 8
 20 -4 3 209.65 37.4 3
 -20 4 -3 221.48 37.59 6
 20 -4 3 109.73 27.53 4
 -19 4 -3 385.43 46.82 8
 -19 4 -3 369.41 46.42 6
 19 -4 3 379.65 47.84 3
 19 -4 3 282.98 42.87 4
 18 -4 3 444.07 50.8 4
 -18 4 -3 466.88 50.07 8
 18 -4 3 381.99 47.94 3
 -18 4 -3 555.9 53.77 6
 -17 4 -3 679.57 58.73 8
 17 -4 3 574.56 56.4 4
 -17 4 -3 709.31 59.33 6
 17 -4 3 623.45 57.08 3
 -16 4 -3 964.88 68.05 8
 16 -4 3 795.24 65.31 4
 -16 4 -3 919.66 65.03 6
 16 -4 3 906.72 67.69 3
 15 -4 3 1185.41 75.09 3
 -15 4 -3 1181.38 72.63 6
 15 -4 3 1070.98 73.51 4
 -15 4 -3 1325.99 76.88 8
 14 -4 3 1214.31 75.43 3
 -14 4 -3 1415.57 76.73 6
 14 -4 3 1274.05 78.28 4
 -14 4 -3 1401.69 79.67 8
 -13 4 -3 1429 78.49 8
 13 -4 3 1245.73 74.97 3
 -13 4 -3 1520.58 77.06 6
 13 -4 3 1335.95 76.31 4
 -12 4 -3 2264.9 94.53 6
 12 -4 3 2107.96 96.38 4
 12 -4 3 2255.45 98.52 3
 -12 4 -3 2356.68 98.63 8
 -11 4 -3 4093.91 129.68 8
 11 -4 3 3671.37 129.43 3
 -11 4 -3 3933.58 127.63 6
 11 -4 3 3615.13 128.39 4
 -10 4 -3 5292.72 152.49 8
 -10 4 -3 5139.71 147.4 6
 10 -4 3 4904.6 150.33 4
 10 -4 3 5057.46 152.74 3
 9 -4 3 6321.51 170.81 4
 -9 4 -3 6588.16 169.46 8
 9 -4 3 6294.5 172.56 3
 -9 4 -3 6298.96 165.68 6
 9 -4 3 6312.22 139.39 9
 8 -4 3 7907.42 198.37 3
 8 -4 3 7949.59 167.56 9
 -8 4 -3 7989.63 188.78 6
 -8 4 -3 8081.08 193.76 8
 7 -4 3 10160.01 204.06 9
 -7 4 -3 10154.71 221.25 6
 7 -4 3 10078.31 232.28 3
 -7 4 -3 10397.41 227.29 8
 -6 4 -3 13755.08 281.81 8
 6 -4 3 13933.37 289.2 3
 6 -4 3 13802.38 264.13 9
 -6 4 -3 13660.98 274.54 6
 -5 4 -3 21637.91 408.95 8
 5 -4 3 22054.8 415.03 3
 -5 4 -3 21839.8 400.04 6
 5 -4 3 21660.41 395.09 9
 -4 4 -3 16140.65 315.87 8
 4 -4 3 16249.55 306.39 9
 -4 4 -3 16569.85 306.18 6
 4 -4 3 16681.45 320.2 3
 3 -4 3 16557.55 316.42 3
 -3 4 -3 16385.35 301.97 6
 3 -4 3 16748.35 311.06 9
 -3 4 -3 16424.35 313.45 8
 2 -4 3 19514.32 330.13 11
 -2 4 -3 19216.43 351.48 8
 2 -4 3 19517.52 353.11 3
 -2 4 -3 18218.64 336.46 6
 2 -4 3 19158.13 351.5 9
 -1 4 -3 19134.73 344.63 8
 1 -4 3 18480.13 331.03 11
 1 -4 3 18674.33 346.58 9
 1 -4 3 20008.02 344.62 3
 -1 4 -3 18420.83 327.3 6
 -1 4 -3 19489.52 346.2 5
 0 4 -3 15493.46 294.04 8
 0 -4 3 16406.35 291.04 3
 0 4 -3 15418.26 295.05 5
 0 -4 3 15614.66 298.24 9
 0 -4 3 15502.36 288.38 11
 1 4 -3 17828.54 323.44 5
 1 4 -3 18290.44 309.39 4
 -1 -4 3 17461.64 321.76 11
 1 4 -3 17438.94 321.17 8
 -1 -4 3 17484.64 325.87 9
 2 4 -3 15451.96 282.73 8
 -2 -4 3 15767.06 290.19 11
 2 4 -3 16076.56 275.97 4
 2 4 -3 15344.06 286.2 5
 -2 -4 3 15263.36 287.67 9
 3 4 -3 19395.53 346.94 8
 -3 -4 3 19225.23 351.05 9
 3 4 -3 19895.62 352.09 5
 -3 -4 3 19767.62 358.53 11
 3 4 -3 20213.42 343.92 4
 -4 -4 3 17244.64 329.65 11
 4 4 -3 17055.25 315.98 8
 -4 -4 3 16200.55 316.45 9
 4 4 -3 17411.94 316.66 4
 4 4 -3 17579.54 322.04 5
 -5 -4 3 14873.37 285.73 11
 5 4 -3 14347.17 274.51 5
 5 4 -3 14497.17 272.87 4
 -5 -4 3 14255.27 267.03 9
 -5 -4 3 13841.58 260.76 6
 -6 -4 3 11413 223.6 9
 -6 -4 3 11558.2 224.25 6
 6 4 -3 11780.09 236.44 4
 -6 -4 3 12083.29 246.27 11
 6 4 -3 11818.29 235.91 5
 -7 -4 3 15805.66 287.75 9
 7 4 -3 15663.16 309.55 4
 -7 -4 3 15323.56 294.82 6
 -7 -4 3 15351.36 313.13 11
 7 4 -3 16396.65 271.29 3
 7 4 -3 15815.66 305.52 5
 8 4 -3 14661.87 292.24 5
 -8 -4 3 14831.97 271.76 9
 8 4 -3 14667.67 300.92 4
 -8 -4 3 14535.47 286.13 6
 -8 -4 3 14442.17 301.13 11
 9 4 -3 11023.5 242.65 5
 -9 -4 3 11597.4 251.6 11
 9 4 -3 11478 254.34 4
 -9 -4 3 11326 238.26 6
 -9 -4 3 11104.9 217.64 9
 9 4 -3 11942.09 214.07 3
 -10 -4 3 8374 200.44 11
 10 4 -3 8365.42 195.85 5
 -10 -4 3 7819.99 188.4 6
 10 4 -3 8803.95 168.52 3
 -10 -4 3 8104.59 165.35 9
 10 4 -3 8334.55 208.57 4
 -11 -4 3 5683.37 155.35 11
 11 4 -3 5733.97 166.89 4
 -11 -4 3 5604.75 148.73 6
 11 4 -3 5691.06 153.38 5
 12 4 -3 4285.91 128.43 5
 -12 -4 3 4038.54 127.54 11
 12 4 -3 4195.3 144.39 4
 -12 -4 3 4075.02 124.91 6
 13 4 -3 3336.08 128.48 4
 -13 -4 3 3172.1 110.58 6
 -13 -4 3 3302.87 112.92 11
 13 4 -3 3338.51 114.4 5
 14 4 -3 2577.2 98.99 5
 14 4 -3 2324.23 106.62 4
 -14 -4 3 2273.72 92.79 6
 -14 -4 3 2277.1 92.76 11
 15 4 -3 1588.42 79.52 5
 15 4 -3 1578.2 89.37 4
 -15 -4 3 1646.13 78.68 6
 -15 -4 3 1532.35 75.94 11
 16 4 -3 1800.32 85.96 5
 16 4 -3 1616.15 91.51 4
 -16 -4 3 1593.33 80.31 6
 -16 -4 3 1511.31 75.68 11
 -17 -4 3 1055.32 66.28 6
 17 4 -3 930.26 74.31 4
 -17 -4 3 1100.42 64.35 11
 18 4 -3 873.11 69.61 4
 -18 -4 3 751.15 57.07 6
 -18 -4 3 743.34 53.92 11
 -19 -4 3 532.97 50.03 6
 19 4 -3 533.9 58.7 4
 20 4 -3 532.92 59.25 4
 -20 -4 3 506.11 50.23 6
 21 4 -3 227.12 43.06 4
 -21 -4 3 235.45 36.68 6
 -22 -4 3 218.79 36.88 6
 22 4 -3 189.8 40.34 4
 21 -5 3 21.9 18.66 3
 -21 5 -3 14.82 22.51 8
 -21 5 -3 44.23 22.68 6
 21 -5 3 27.22 22.42 4
 20 -5 3 50.84 25.87 4
 -20 5 -3 6.21 20.83 8
 20 -5 3 20.71 19.34 3
 -20 5 -3 38.89 21.68 6
 -19 5 -3 20.74 19.26 8
 19 -5 3 48.57 21.16 3
 19 -5 3 39.27 22.51 4
 -19 5 -3 31.53 21.12 6
 -18 5 -3 139.14 31.45 8
 -18 5 -3 99.7 29.37 6
 18 -5 3 95.71 28.87 3
 18 -5 3 126.93 31.57 4
 -17 5 -3 97.9 28.88 8
 -17 5 -3 84.49 26.86 6
 17 -5 3 73.44 24.56 3
 17 -5 3 59.47 23.35 4
 -16 5 -3 107.56 28.81 8
 16 -5 3 88.62 26.18 4
 16 -5 3 81.07 24.79 3
 -16 5 -3 102.87 28.09 6
 15 -5 3 197.11 33.94 3
 -15 5 -3 210.21 32.6 6
 15 -5 3 192.69 32.92 4
 -15 5 -3 267.8 37.55 8
 -14 5 -3 229.93 33.43 8
 14 -5 3 309.23 39.49 3
 -14 5 -3 257.64 35.98 6
 14 -5 3 291.17 37.85 4
 -13 5 -3 139.26 25.43 6
 13 -5 3 64.54 18.58 3
 13 -5 3 92.5 23.26 4
 -13 5 -3 126.33 25.55 8
 12 -5 3 259.72 34.33 4
 -12 5 -3 299.13 35.48 8
 -12 5 -3 298.32 35 6
 12 -5 3 219.01 32.84 3
 -11 5 -3 34.28 18.59 8
 11 -5 3 34.6 19.71 3
 11 -5 3 35.38 11.36 10
 -11 5 -3 29.97 15.07 6
 11 -5 3 13.78 13.81 4
 -10 5 -3 251.65 33.4 8
 -10 5 -3 316.53 33.81 6
 10 -5 3 288.47 35.66 3
 10 -5 3 279.87 26.69 10
 -9 5 -3 308.3 33.94 8
 9 -5 3 302.33 34.91 3
 9 -5 3 299.17 23.89 9
 -9 5 -3 310.17 31.54 6
 9 -5 3 303.58 27.43 10
 -8 5 -3 66 19.35 8
 8 -5 3 89.13 15.98 10
 8 -5 3 81.87 13.54 9
 -8 5 -3 74.96 17.82 6
 8 -5 3 120.04 23.03 3
 7 -5 3 282.73 30.96 3
 7 -5 3 270.38 25.04 10
 -7 5 -3 211.83 25.58 8
 -7 5 -3 268.01 26.4 6
 7 -5 3 238.66 21.62 9
 -6 5 -3 999.67 50.2 8
 6 -5 3 872.23 50.83 3
 6 -5 3 871.41 44.5 10
 -6 5 -3 834.27 43.6 6
 6 -5 3 843.51 41.13 9
 -5 5 -3 1173.11 53.35 8
 5 -5 3 1072.89 53.84 3
 -5 5 -3 1128.84 49.36 6
 5 -5 3 1131.24 47.3 9
 5 -5 3 1034.41 48 10
 -4 5 -3 2108.86 72.83 8
 4 -5 3 2147.52 76.31 3
 -4 5 -3 2043.12 66.14 6
 4 -5 3 2026.01 67.69 9
 4 -5 3 2000.08 68.73 10
 3 -5 3 1733.74 64.73 3
 3 -5 3 1769.44 62.14 9
 -3 5 -3 1710.17 62.82 8
 -3 5 -3 1727.42 56.17 6
 -2 5 -3 1493.61 48.75 6
 -2 5 -3 1527.98 57.41 8
 2 -5 3 1600.16 57.91 9
 2 -5 3 1573.21 58.3 3
 2 -5 3 1599.41 43.44 11
 -1 5 -3 1775.44 60.29 8
 1 -5 3 1835.94 61.67 9
 1 -5 3 1774.73 50.73 11
 -1 5 -3 1714.27 50.1 6
 -1 5 -3 1758.28 59.3 5
 0 -5 3 1274.34 44.71 11
 0 5 -3 1397.16 50.61 8
 0 5 -3 1428.93 43.82 4
 0 5 -3 1306.27 48.66 5
 0 -5 3 1265.82 50.3 9
 1 5 -3 958.88 40.37 5
 1 5 -3 995.22 41.64 8
 -1 -5 3 1004.98 41.21 11
 1 5 -3 1012.35 35.96 4
 -1 -5 3 1006.47 42.93 9
 2 5 -3 1351.35 49.35 8
 2 5 -3 1444.17 46.32 4
 -2 -5 3 1456.94 52.55 9
 2 5 -3 1452.37 50.48 5
 -2 -5 3 1539.22 54.86 11
 -3 -5 3 2906.69 84.01 11
 3 5 -3 2695.47 76.53 5
 -3 -5 3 2741.59 77.76 9
 3 5 -3 2737.76 73.17 4
 3 5 -3 2594.3 74.89 8
 4 5 -3 2447.46 73.71 5
 4 5 -3 2534.56 72.13 4
 -4 -5 3 2549.8 81.25 11
 4 5 -3 2503.6 73.12 8
 -4 -5 3 2522.41 72.83 9
 -5 -5 3 1056.68 50.29 11
 5 5 -3 1057.02 44.53 8
 5 5 -3 1041.77 44.71 4
 -5 -5 3 1082.78 42.77 9
 5 5 -3 1067.23 45.31 5
 6 5 -3 1110.67 30.82 2
 6 5 -3 1118.15 49.49 4
 -6 -5 3 1106.1 53.34 11
 -6 -5 3 1086.74 42.63 6
 -6 -5 3 1111.96 43.48 9
 6 5 -3 1235.55 49.97 5
 -7 -5 3 703.01 42.67 11
 7 5 -3 694.35 40.31 4
 7 5 -3 650.62 21.48 2
 -7 -5 3 680.12 34.65 6
 7 5 -3 653.95 37.38 5
 -7 -5 3 650.23 31.46 9
 8 5 -3 2149.45 75.58 5
 -8 -5 3 2099.35 82.26 11
 8 5 -3 2283.28 57.33 3
 -8 -5 3 2177.7 63.34 9
 8 5 -3 2240.22 80.88 4
 -8 -5 3 2135.86 71.22 6
 8 5 -3 1999.4 46.95 2
 -9 -5 3 1143.9 60.47 11
 -9 -5 3 1141.24 42.7 9
 9 5 -3 1254.16 57.78 5
 9 5 -3 1269.98 62.01 4
 9 5 -3 1248.41 41.43 3
 -9 -5 3 1225.99 53.65 6
 10 5 -3 752.43 45.43 5
 -10 -5 3 726.64 42.93 6
 -10 -5 3 746.17 48.85 11
 -10 -5 3 784.53 33.35 9
 10 5 -3 730.9 49.58 4
 -11 -5 3 531.64 41.11 11
 11 5 -3 524.35 39.74 5
 11 5 -3 490.86 42.12 4
 -11 -5 3 463.06 36.1 6
 -12 -5 3 299.29 32.26 11
 12 5 -3 320.32 36.24 4
 -12 -5 3 291.86 31.1 6
 12 5 -3 308.35 31.74 5
 13 5 -3 247.59 30.68 5
 -13 -5 3 244.44 29.24 6
 -13 -5 3 235.17 29.75 11
 13 5 -3 307.85 36.59 4
 14 5 -3 36.55 19.15 4
 14 5 -3 64.38 18.09 5
 -14 -5 3 79.26 21.59 6
 -14 -5 3 62.08 18.86 11
 -15 -5 3 181.29 26.97 11
 15 5 -3 176.47 25.94 5
 15 5 -3 182.42 32.54 4
 -15 -5 3 142.65 24.94 6
 -16 -5 3 79.13 22.46 6
 16 5 -3 67.02 21.82 5
 16 5 -3 64.95 22.71 4
 -16 -5 3 105.81 22.78 11
 -17 -5 3 79.72 20.8 6
 17 5 -3 115.29 29.21 4
 -17 -5 3 108.5 23.62 11
 -18 -5 3 103.76 23.58 11
 18 5 -3 105.39 28.95 4
 -18 -5 3 102.77 25.51 6
 -19 -5 3 43.41 19.2 6
 -19 -5 3 52.68 18.26 11
 19 5 -3 50.64 24.58 4
 20 5 -3 73.68 25.09 4
 -20 -5 3 48.4 21.39 6
 -21 -5 3 22.46 16.18 6
 21 5 -3 26.48 19.63 4
 22 5 -3 15.82 22.74 4
 -22 -5 3 3.83 16.55 6
 20 -6 3 -21.81 17.4 3
 -20 6 -3 2.2 19.57 6
 -20 6 -3 7.11 18.34 8
 20 -6 3 30.35 18.73 4
 -19 6 -3 -11.91 20.21 6
 -19 6 -3 4.41 19.3 8
 19 -6 3 2.31 16.96 3
 19 -6 3 29.88 20.53 4
 18 -6 3 -10.09 15.88 4
 -18 6 -3 3.19 16.92 8
 18 -6 3 -2.87 15.19 3
 -18 6 -3 -28.66 21.67 6
 -17 6 -3 27.92 21.03 6
 -17 6 -3 -5.87 18.9 8
 17 -6 3 7.6 16.16 3
 17 -6 3 -1.06 15.94 4
 -16 6 -3 24.33 18.46 8
 -16 6 -3 -13.98 19.71 6
 16 -6 3 -25.85 19.1 4
 16 -6 3 1.73 14.55 3
 -15 6 -3 -5.88 17.32 8
 -15 6 -3 -3.48 16.5 6
 15 -6 3 -13.26 15.95 4
 15 -6 3 18.59 17.92 3
 14 -6 3 12.33 14.96 3
 -14 6 -3 18.8 18.77 8
 14 -6 3 43.8 19.56 4
 -14 6 -3 21.88 16.56 6
 13 -6 3 12.67 13.58 4
 13 -6 3 31.53 17.26 3
 -13 6 -3 9.34 14.28 6
 -13 6 -3 22.73 16.2 8
 12 -6 3 166.94 27.94 3
 -12 6 -3 194.51 29.92 8
 -12 6 -3 155.79 25.7 6
 12 -6 3 162.45 28.76 4
 -11 6 -3 -0.85 14.18 8
 -11 6 -3 -4.09 13.89 6
 11 -6 3 35 22.14 3
 11 -6 3 -6.11 10.67 10
 -10 6 -3 6.66 14.41 8
 10 -6 3 15.07 7.95 9
 10 -6 3 -0.12 8.74 10
 -10 6 -3 11.51 14.55 6
 10 -6 3 27.55 19.25 3
 9 -6 3 37.99 10.91 9
 9 -6 3 37.64 12.96 10
 9 -6 3 62.99 20.68 3
 -9 6 -3 28.57 12.71 6
 -9 6 -3 39.51 14.93 8
 8 -6 3 86.6 15.21 9
 -8 6 -3 66.74 18.62 8
 -8 6 -3 95.62 18.41 6
 8 -6 3 65.97 18.22 3
 8 -6 3 93.31 17.61 10
 7 -6 3 227.98 21.96 9
 -7 6 -3 195.23 23.87 6
 -7 6 -3 184.16 23.44 8
 7 -6 3 197.31 26.67 3
 7 -6 3 213.57 23.94 10
 -6 6 -3 521.68 36.15 6
 -6 6 -3 560.57 39.19 8
 6 -6 3 537.73 37.49 10
 6 -6 3 536.39 34.35 9
 6 -6 3 578.7 41.15 3
 -5 6 -3 1030.72 52.4 8
 5 -6 3 1100.46 51.63 10
 5 -6 3 948.77 52.41 3
 -5 6 -3 1002.04 47.84 6
 5 -6 3 987.42 47.03 9
 4 -6 3 121.31 17.47 10
 4 -6 3 111.36 16.57 9
 4 -6 3 129.15 18.82 3
 -4 6 -3 127.54 15.69 6
 -4 6 -3 113.84 17.25 8
 3 -6 3 13.17 4.42 11
 -3 6 -3 2.44 6.02 6
 3 -6 3 6.05 8.22 10
 -3 6 -3 29.41 11.03 8
 3 -6 3 17.44 9.87 9
 2 -6 3 36.72 6.79 11
 2 -6 3 58.71 12.09 9
 2 -6 3 42.58 10.45 10
 -2 6 -3 53.69 10.87 8
 -2 6 -3 61.49 10.65 6
 1 -6 3 6.94 4.64 11
 1 -6 3 7.41 6.87 9
 -1 6 -3 -6.11 7.9 8
 -1 6 -3 6.31 4.93 6
 -1 6 -3 10.47 6.63 5
 0 6 -3 599.83 34.33 8
 0 6 -3 611.61 30.09 4
 0 -6 3 596.29 30.98 11
 0 6 -3 553.68 31.66 5
 0 -6 3 597.6 34.3 9
 1 6 -3 474.49 30 8
 1 6 -3 483.45 26.33 4
 -1 -6 3 456.83 29.51 9
 1 6 -3 462.47 28.36 5
 2 6 -3 1563.35 52.33 4
 2 6 -3 1586.87 55.54 5
 2 6 -3 1571.65 57.45 8
 -2 -6 3 1547.91 57.77 9
 3 6 -3 1411.69 54.09 8
 3 6 -3 1521.73 52.9 4
 -3 -6 3 1563.28 56.22 9
 3 6 -3 1428.33 52.93 5
 4 6 -3 940.87 42.22 4
 4 6 -3 886.13 41.68 8
 -4 -6 3 888.8 41.8 9
 4 6 -3 926.96 41.77 5
 5 6 -3 827.8 41.54 8
 5 6 -3 871.17 42.43 4
 -5 -6 3 867.99 40.32 9
 5 6 -3 869.63 41.58 5
 6 6 -3 18.38 8.49 5
 -6 -6 3 18.99 7.8 9
 6 6 -3 14.23 9.25 4
 6 6 -3 6.73 3.8 2
 7 6 -3 339.96 27.68 5
 -7 -6 3 342.14 24.12 9
 7 6 -3 336.51 17.52 2
 7 6 -3 353.76 30.14 4
 -7 -6 3 371.72 32.05 11
 -8 -6 3 -0.22 11.71 11
 8 6 -3 8.3 3.77 2
 -8 -6 3 4.96 8.22 6
 8 6 -3 19.49 11.93 4
 8 6 -3 4.75 9.69 5
 -8 -6 3 14.79 6.93 9
 9 6 -3 9.71 10.69 5
 -9 -6 3 9.47 8.31 6
 9 6 -3 9.06 13.68 4
 -9 -6 3 -15.09 12.23 11
 -9 -6 3 9.43 6.37 9
 9 6 -3 7.84 5.47 3
 10 6 -3 99.18 19.84 4
 10 6 -3 111.61 19.31 5
 -10 -6 3 117.84 21.56 11
 -10 -6 3 84.4 15.94 6
 -10 -6 3 107.31 13.33 9
 11 6 -3 123.18 24.84 4
 11 6 -3 159.76 22.79 5
 -11 -6 3 139.42 21.24 6
 -11 -6 3 178.62 27.06 11
 -12 -6 3 86.5 20.37 11
 12 6 -3 83.91 19 5
 -12 -6 3 71.43 17.9 6
 12 6 -3 74.77 20.53 4
 -13 -6 3 247.37 30.37 6
 -13 -6 3 264.06 31.87 11
 13 6 -3 310.97 33.44 5
 13 6 -3 196.91 32.26 4
 -14 -6 3 176.34 27.33 11
 14 6 -3 187.86 32.7 4
 -14 -6 3 123.06 23.96 6
 14 6 -3 202.5 28.88 5
 15 6 -3 438.13 41.32 5
 -15 -6 3 351.71 37.26 6
 15 6 -3 349.54 45.01 4
 -15 -6 3 330.45 38.43 11
 -16 -6 3 199.29 31.18 11
 16 6 -3 238.51 32.11 5
 -16 -6 3 215.15 31.18 6
 16 6 -3 170.1 33.02 4
 17 6 -3 133.36 32.52 4
 -17 -6 3 121.8 25.77 6
 -17 -6 3 132.83 25.72 11
 18 6 -3 121.44 29.38 4
 -18 -6 3 95.47 24.58 6
 -18 -6 3 90.79 21.73 11
 -19 -6 3 32.01 17.7 11
 19 6 -3 14.77 19.47 4
 -19 -6 3 37.37 19.39 6
 -20 -6 3 72.23 23.62 6
 20 6 -3 80.07 28.94 4
 -21 -6 3 27.2 18.51 6
 21 6 -3 42.98 28.53 4
 -22 -6 3 38.21 19.16 6
 22 6 -3 43.84 23.5 4
 -20 7 -3 -11.02 19.05 8
 20 -7 3 4.24 19.19 3
 20 -7 3 26.63 19.78 4
 -20 7 -3 46.79 21.23 6
 -19 7 -3 12.54 19.34 8
 19 -7 3 48.15 22.95 3
 -19 7 -3 32.26 20.8 6
 19 -7 3 27.29 21.67 4
 -18 7 -3 -36.46 23.15 8
 -18 7 -3 7.62 16.19 6
 18 -7 3 19.35 19.77 4
 18 -7 3 5.16 18.74 3
 17 -7 3 5.34 16.63 3
 -17 7 -3 -11.01 19.71 8
 -17 7 -3 -2.28 18.5 6
 17 -7 3 34.46 20.86 4
 -16 7 -3 18.84 16.6 8
 -16 7 -3 5.8 17.73 6
 16 -7 3 -1.44 16.62 4
 16 -7 3 32.73 19.5 3
 15 -7 3 -19.58 20.49 3
 -15 7 -3 1.72 16.93 8
 15 -7 3 -3.65 19.54 4
 -15 7 -3 5.98 16.09 6
 -14 7 -3 -38.06 23.46 8
 -14 7 -3 -10.06 17.53 6
 14 -7 3 -6.49 18.54 3
 14 -7 3 -12.72 16.88 4
 -13 7 -3 23.69 15.87 8
 13 -7 3 50.82 21.47 3
 -13 7 -3 55.33 19.58 6
 13 -7 3 37.04 17.03 4
 12 -7 3 7.48 15.6 3
 -12 7 -3 1.85 15.94 8
 12 -7 3 2.93 11.11 10
 -12 7 -3 -20.48 17.35 6
 -11 7 -3 126.06 24.15 8
 11 -7 3 121.6 20.6 10
 -11 7 -3 145.65 23.82 6
 11 -7 3 121.4 24.19 3
 10 -7 3 155.62 20.35 9
 -10 7 -3 118.06 23.39 8
 -10 7 -3 151.87 23.86 6
 10 -7 3 162.38 23.21 10
 10 -7 3 116.73 24.43 3
 -9 7 -3 174.34 26.44 8
 -9 7 -3 193.75 26.64 6
 9 -7 3 174.29 21.39 9
 9 -7 3 227.15 30.38 3
 9 -7 3 245.55 27.32 10
 -8 7 -3 420.19 36.92 8
 8 -7 3 484.78 38.14 10
 8 -7 3 437.53 33.19 9
 8 -7 3 377.6 39.1 3
 -8 7 -3 411.73 35.45 6
 -7 7 -3 136.28 19.67 8
 -7 7 -3 170.34 21.87 6
 7 -7 3 215.04 25.4 10
 7 -7 3 215.52 28.59 3
 7 -7 3 184.99 22.18 9
 -6 7 -3 871.24 51.12 8
 -6 7 -3 988.39 50.8 6
 6 -7 3 986.66 53.13 10
 6 -7 3 889.95 47.88 9
 6 -7 3 894.56 54.19 3
 5 -7 3 56.83 14.03 9
 -5 7 -3 22.67 7.83 6
 -5 7 -3 41.73 14.71 8
 5 -7 3 62.16 15.56 10
 5 -7 3 34.1 13.64 3
 4 -7 3 27.12 10.97 9
 4 -7 3 29.62 5.14 11
 4 -7 3 26.24 11.74 10
 -4 7 -3 36.61 12.4 8
 -4 7 -3 28.77 9.11 6
 -3 7 -3 11.09 7.48 6
 -3 7 -3 12.68 8.93 8
 3 -7 3 4.65 8.34 9
 3 -7 3 12.82 9.17 10
 3 -7 3 13.69 5.1 11
 -2 7 -3 32.26 11.21 8
 -2 7 -3 36.03 10.3 5
 2 -7 3 12.96 9.56 10
 2 -7 3 41.92 13.15 9
 -2 7 -3 24.95 8.24 6
 -1 7 -3 114.41 16.6 8
 -1 7 -3 171.44 19.07 5
 1 -7 3 128.19 17.97 9
 1 -7 3 121.33 17.2 10
 0 -7 3 477.02 33.26 9
 0 7 -3 490.02 32.73 8
 0 7 -3 474.61 28.71 4
 0 7 -3 501.43 31.59 5
 1 7 -3 5.18 7.38 8
 1 7 -3 3.36 5.86 4
 1 7 -3 -3.59 5.93 5
 -1 -7 3 -4.26 6.56 9
 2 7 -3 549.73 32.2 5
 2 7 -3 561.76 34.77 8
 2 7 -3 562.07 31.9 4
 -2 -7 3 537.03 34.23 9
 3 7 -3 1.08 6.41 5
 3 7 -3 10.05 7.01 8
 3 7 -3 13.81 7.55 4
 -3 -7 3 12.77 9.35 9
 4 7 -3 5.51 6.66 4
 4 7 -3 17.37 10.22 8
 -4 -7 3 1.45 6.29 9
 4 7 -3 -1 7.03 5
 5 7 -3 71.98 13.59 5
 5 7 -3 61.56 11.92 8
 -5 -7 3 43.33 10 9
 5 7 -3 46.76 11.45 4
 5 7 -3 65.18 9.46 2
 6 7 -3 692.69 30.45 2
 6 7 -3 678.85 40.47 8
 6 7 -3 750.46 42.77 4
 6 7 -3 707.47 39.33 5
 -6 -7 3 732.49 38.71 9
 7 7 -3 200.34 21.56 5
 -7 -7 3 202.91 20.21 9
 7 7 -3 223.51 16.1 2
 7 7 -3 204.88 23.87 4
 8 7 -3 668.2 28.36 2
 -8 -7 3 657.06 35.63 9
 8 7 -3 627.31 42.1 4
 8 7 -3 655.77 40.77 5
 9 7 -3 52.26 12.98 5
 -9 -7 3 69.24 13.56 6
 9 7 -3 82.63 18.52 4
 -9 -7 3 85.39 12.85 9
 10 7 -3 42.22 13.36 5
 -10 -7 3 65.76 19.54 11
 -10 -7 3 33.12 11.18 6
 10 7 -3 42.12 12.6 4
 -10 -7 3 51.42 10.42 9
 -11 -7 3 53.35 18.53 11
 11 7 -3 18.34 11.11 5
 -11 -7 3 25.16 11.3 6
 11 7 -3 19.88 13.62 4
 -12 -7 3 16.09 13.39 11
 12 7 -3 37.95 14.96 5
 -12 -7 3 20.22 11.73 6
 12 7 -3 -7.22 18.36 4
 -13 -7 3 -7 15.19 11
 -13 -7 3 -2.56 12.62 6
 13 7 -3 -22.96 21.02 4
 13 7 -3 -0.13 13.09 5
 -14 -7 3 -3.26 14.95 11
 14 7 -3 2.69 12.98 5
 -14 -7 3 8.07 13.24 6
 14 7 -3 2.56 18.99 4
 -15 -7 3 29.47 15.49 11
 15 7 -3 7.4 13.17 5
 15 7 -3 -5.53 20.89 4
 -15 -7 3 -3 14.76 6
 16 7 -3 -55.45 27.18 4
 16 7 -3 -15.78 18.1 5
 -16 -7 3 -0.23 14.74 11
 -16 -7 3 -20.83 19.12 6
 17 7 -3 2.6 13.78 5
 -17 -7 3 -12.77 16.19 6
 17 7 -3 -30.11 26.7 4
 -17 -7 3 -18.72 16.37 11
 -18 -7 3 20.84 17.76 11
 -18 -7 3 -20.8 18.3 6
 18 7 -3 -1.91 19.09 4
 19 7 -3 29.69 19.45 4
 -19 -7 3 47.09 20.44 11
 -19 -7 3 46.01 17.94 6
 -20 -7 3 -5.87 16.76 11
 20 7 -3 28.61 23.13 4
 -20 -7 3 3.32 17.21 6
 21 7 -3 -6.7 20.24 4
 -21 -7 3 62.42 24.86 6
 22 7 -3 30.19 25.58 4
 -22 -7 3 -0.58 19.19 6
 19 -8 3 86.57 27.19 3
 -19 8 -3 34.15 19.13 8
 -19 8 -3 84.98 26.55 6
 19 -8 3 56.13 25.3 4
 -18 8 -3 112.02 29.75 8
 18 -8 3 108.19 28.41 3
 18 -8 3 99.68 29.72 4
 -18 8 -3 115.18 28.64 6
 -17 8 -3 155.94 31.78 8
 17 -8 3 87.5 27.69 3
 -17 8 -3 151.81 31.18 6
 17 -8 3 158.57 35.26 4
 -16 8 -3 180.06 32.72 8
 16 -8 3 209.6 37.39 3
 16 -8 3 167.49 32.6 4
 -16 8 -3 244.27 36.54 6
 -15 8 -3 257.19 37.58 8
 15 -8 3 222.34 35.85 4
 -15 8 -3 235.52 34.85 6
 15 -8 3 233.27 37.44 3
 -14 8 -3 254.06 34.67 6
 14 -8 3 273.42 41.49 3
 13 -8 3 726.03 60.34 3
 -13 8 -3 636.03 53.02 6
 -13 8 -3 709.45 58.47 8
 -12 8 -3 701.84 56.41 8
 12 -8 3 629.48 47.1 10
 -12 8 -3 733.12 55.47 6
 11 -8 3 680.51 56.41 3
 11 -8 3 798.62 52.61 10
 -11 8 -3 786.15 55.43 6
 -11 8 -3 801.25 58.52 8
 -10 8 -3 1023.84 62.76 8
 10 -8 3 1033.24 54.98 9
 10 -8 3 985.43 58.43 10
 -10 8 -3 898.45 57.94 6
 10 -8 3 897.88 64.98 3
 -9 8 -3 1233.77 67.96 8
 9 -8 3 1241.83 73.8 3
 9 -8 3 1279.23 65.91 10
 9 -8 3 1186.58 59.98 9
 -9 8 -3 1239.85 65.99 6
 -8 8 -3 1277.58 67.84 8
 8 -8 3 1197.09 69.26 3
 8 -8 3 1234.97 61.41 9
 -8 8 -3 1255.18 65.12 6
 8 -8 3 1249.97 66.46 10
 7 -8 3 1490.52 67.46 9
 -7 8 -3 1423.28 70.2 8
 7 -8 3 1407.4 74.63 3
 -7 8 -3 1413.51 67.41 6
 7 -8 3 1507.85 71.65 10
 6 -8 3 2654.57 97.19 10
 -6 8 -3 2679.32 98.16 8
 -6 8 -3 2566.51 92.09 6
 6 -8 3 2591.85 92.96 9
 5 -8 3 2593.01 92.05 9
 -5 8 -3 2527.4 93.42 8
 5 -8 3 2547.53 93.46 10
 -5 8 -3 2334.84 86.2 6
 -4 8 -3 3796.39 117.22 8
 4 -8 3 4006.89 119.6 9
 4 -8 3 3834.43 119.44 10
 -4 8 -3 3695.37 110.49 6
 3 -8 3 4556.36 131.82 10
 -3 8 -3 4495.09 123.24 6
 3 -8 3 4972.16 135.57 9
 -3 8 -3 4677.07 133.73 8
 -2 8 -3 3838.32 115.2 8
 2 -8 3 4047.68 118.36 10
 -2 8 -3 3639.21 103.45 6
 -2 8 -3 3751.63 106.97 5
 2 -8 3 4077 119.09 9
 1 -8 3 3436.52 107.82 10
 -1 8 -3 3391.56 104.72 8
 -1 8 -3 3356.8 99.07 5
 0 8 -3 6027.9 155.96 8
 0 8 -3 6292.52 148.71 4
 0 -8 3 6410.76 159.41 9
 0 -8 3 6093.01 156.64 10
 0 8 -3 6401.54 150.92 5
 1 8 -3 4549.44 126.4 8
 1 8 -3 4428.92 117.44 4
 1 8 -3 4632.46 118.73 5
 -1 -8 3 4436.88 124.64 9
 2 8 -3 4575.91 119.44 4
 2 8 -3 4573.56 117.66 5
 -2 -8 3 4563.96 124.93 9
 2 8 -3 4488.73 124.92 8
 3 8 -3 2442.98 82.84 8
 3 8 -3 2424.7 79.86 4
 3 8 -3 2335.71 76.19 5
 -3 -8 3 2385.18 81.48 9
 4 8 -3 2267.82 79.37 8
 4 8 -3 2228.67 74.23 5
 -4 -8 3 2134.79 76.31 9
 4 8 -3 2158.57 76.81 4
 5 8 -3 2626.06 88.89 8
 -5 -8 3 2589.3 84.83 9
 5 8 -3 2610.18 75.44 2
 5 8 -3 2662.57 83.5 5
 5 8 -3 2664.87 88.56 4
 6 8 -3 2791.15 88.76 5
 6 8 -3 2847 77.91 2
 6 8 -3 2789.42 94.07 4
 6 8 -3 2831.64 93.6 8
 -6 -8 3 2907.57 89.63 9
 7 8 -3 3192.22 83.92 2
 7 8 -3 3210.84 106.1 4
 -7 -8 3 3284.73 96.71 9
 7 8 -3 3251.11 98.83 5
 8 8 -3 2444.27 69.16 2
 -8 -8 3 2500.21 80.24 9
 8 8 -3 2370.97 91.51 4
 8 8 -3 2462.05 85.92 5
 9 8 -3 2411.55 95.83 4
 -9 -8 3 2532.16 80.17 9
 9 8 -3 2523.33 88.95 5
 10 8 -3 2485.18 98.5 4
 -10 -8 3 2370.91 75.97 9
 10 8 -3 2502.09 89.79 5
 -10 -8 3 2238.44 86.36 6
 11 8 -3 1963.53 81.05 5
 11 8 -3 2057.22 92.79 4
 -11 -8 3 2030.15 81.85 6
 12 8 -3 1661.35 76.92 5
 -12 -8 3 1790.03 79.33 6
 12 8 -3 1661.31 85.88 4
 -12 -8 3 1651.18 82.93 11
 13 8 -3 1341.18 69.24 5
 13 8 -3 1262.97 77.22 4
 -13 -8 3 1314.66 69.12 6
 -13 -8 3 1354.98 75.19 11
 14 8 -3 825.54 55.54 5
 14 8 -3 841.57 64.78 4
 -14 -8 3 948.37 60.66 6
 -14 -8 3 871.89 63.95 11
 15 8 -3 692.55 52.52 5
 -15 -8 3 767.35 57.84 11
 -15 -8 3 768.89 55.21 6
 15 8 -3 678.28 61.24 4
 16 8 -3 312.79 36.26 5
 -16 -8 3 240.14 32.68 6
 16 8 -3 292.18 41.33 4
 -16 -8 3 318.95 39.9 11
 17 8 -3 189.67 30.94 5
 -17 -8 3 212.42 33.23 6
 17 8 -3 228.55 41.42 4
 -17 -8 3 173 29.87 11
 -18 -8 3 189.46 31.98 11
 18 8 -3 142.02 35.85 4
 -18 -8 3 202.99 32.58 6
 19 8 -3 154.32 35.05 4
 -19 -8 3 163.95 33.37 6
 -19 -8 3 128.91 27.6 11
 -20 -8 3 112.92 27.81 6
 20 8 -3 98.66 29.5 4
 -21 -8 3 126.59 28.38 11
 21 8 -3 177.92 40.98 4
 -21 -8 3 88.09 25.3 6
 -19 9 -3 41.18 23.59 8
 19 -9 3 64.39 24.29 3
 -19 9 -3 14.55 20.01 6
 19 -9 3 31.87 18.58 4
 -18 9 -3 20.12 20.93 8
 18 -9 3 56.64 24.67 3
 -18 9 -3 19.99 18.61 6
 18 -9 3 62.59 26.28 4
 17 -9 3 126.08 31.04 4
 -17 9 -3 103.76 27.86 8
 17 -9 3 109.7 29.22 3
 -17 9 -3 84.7 25.88 6
 -16 9 -3 126.72 29.88 8
 16 -9 3 161.59 33.88 3
 16 -9 3 161.52 32.29 4
 -16 9 -3 155.91 30.07 6
 -15 9 -3 264.21 39.54 8
 15 -9 3 193.82 38.35 3
 -15 9 -3 193.29 32.33 6
 14 -9 3 291.85 43.12 3
 -14 9 -3 295.48 39.5 8
 -14 9 -3 262.32 36.5 6
 -13 9 -3 828.57 62.66 8
 13 -9 3 789.01 65.36 3
 -13 9 -3 740.31 57.91 6
 13 -9 3 730.73 53.8 10
 12 -9 3 364.97 37.42 10
 12 -9 3 395.43 45.56 3
 -12 9 -3 387.58 42.19 6
 -11 9 -3 1079.26 67.63 8
 11 -9 3 1041.21 72.01 3
 -11 9 -3 1008.97 64.57 6
 11 -9 3 1013.46 62.87 10
 -10 9 -3 773.66 55.7 6
 10 -9 3 839.58 52.88 9
 -10 9 -3 811.12 60.02 8
 10 -9 3 707.74 58.16 3
 10 -9 3 754.97 53.97 10
 -9 9 -3 786.67 55.43 8
 9 -9 3 665.99 54.95 3
 9 -9 3 737.4 52.97 10
 9 -9 3 713.37 49.29 9
 -9 9 -3 712.69 52.33 6
 -8 9 -3 1031.49 61.58 6
 -8 9 -3 1180.19 66.91 8
 8 -9 3 1147.86 64.71 10
 8 -9 3 1109.19 59.84 9
 -7 9 -3 967.68 58.79 8
 -7 9 -3 890.84 55.86 6
 7 -9 3 925.33 57.67 10
 7 -9 3 857.12 53.02 9
 -6 9 -3 1416.09 73.08 8
 6 -9 3 1368.73 66.3 9
 6 -9 3 1413.26 70.25 10
 -6 9 -3 1387.9 67.65 6
 -5 9 -3 1369.61 69.45 8
 5 -9 3 1506.94 70.76 9
 5 -9 3 1552.58 72.72 10
 -5 9 -3 1448.74 67.15 6
 -4 9 -3 2317.31 91.55 8
 4 -9 3 2173.3 86.2 9
 -4 9 -3 2158.94 82.55 6
 4 -9 3 2123.7 87.41 10
 -3 9 -3 2585.92 96.37 8
 -3 9 -3 2471.42 87.62 6
 3 -9 3 2745.83 98.67 10
 -3 9 -3 2677.97 89.69 5
 -2 9 -3 2938.22 99.63 8
 2 -9 3 2906.46 101.72 10
 -2 9 -3 2851.58 92.43 5
 -1 9 -3 3225.84 104.46 8
 1 -9 3 3091.64 105.06 10
 -1 9 -3 3011.22 94.82 5
 0 9 -3 4982.89 137.11 8
 0 9 -3 4772.7 128.79 4
 0 9 -3 4693.65 126.14 5
 0 -9 3 4827.17 138.27 10
 -1 -9 3 5064.69 141.66 10
 1 9 -3 5216.66 144.93 8
 1 9 -3 4874.85 132.48 4
 1 9 -3 5208.36 131.91 5
 -1 -9 3 5303.02 144.17 9
 2 9 -3 4082.73 118.55 4
 2 9 -3 4338.49 126.97 8
 -2 -9 3 4500.94 127.61 9
 2 9 -3 4346.12 116.67 5
 3 9 -3 2685.27 89.72 4
 3 9 -3 2723.08 95.39 8
 -3 -9 3 2704.33 93 9
 3 9 -3 2678.7 84.93 5
 4 9 -3 1884.11 74.45 4
 4 9 -3 2012.62 78.92 8
 -4 -9 3 1928.9 75.08 9
 4 9 -3 1976.14 71.04 5
 -5 -9 3 2328.26 83.39 9
 5 9 -3 2388.62 87.76 8
 5 9 -3 2250.04 73.35 2
 5 9 -3 2347.7 79.39 5
 5 9 -3 2298.1 84.89 4
 6 9 -3 1792.22 75.91 8
 6 9 -3 1810.9 62.51 2
 6 9 -3 1882.08 77.41 4
 -6 -9 3 1852.73 71.84 9
 6 9 -3 1799.48 69.21 5
 7 9 -3 3245.84 89.6 2
 7 9 -3 3276.56 110.63 4
 -7 -9 3 3127.47 99.65 9
 7 9 -3 3360.86 101.87 5
 8 9 -3 1504.81 64.99 5
 8 9 -3 1482.85 54.04 2
 -8 -9 3 1504.92 62.76 9
 8 9 -3 1553.38 73.76 4
 9 9 -3 2193.39 81.82 5
 9 9 -3 1964.09 89.15 4
 -9 -9 3 2054.67 74.78 9
 10 9 -3 1910 77.74 5
 10 9 -3 1860.26 86.77 4
 -10 -9 3 1891.87 69.54 9
 11 9 -3 1458.86 69.24 5
 11 9 -3 1436.96 79.01 4
 -11 -9 3 1382.27 68.55 6
 12 9 -3 1075.35 60.66 5
 -12 -9 3 1087.74 63.64 6
 12 9 -3 1104.01 70.57 4
 13 9 -3 727.67 60.89 4
 -13 -9 3 737.79 53.48 6
 13 9 -3 671.86 48.72 5
 -13 -9 3 636.41 54.7 11
 14 9 -3 819.58 66.97 4
 -14 -9 3 870.1 59.17 6
 -14 -9 3 824.14 63.13 11
 14 9 -3 803.05 54.83 5
 15 9 -3 434.97 42.14 5
 -15 -9 3 449.44 44.42 6
 15 9 -3 447.35 50.36 4
 -15 -9 3 415.17 44.51 11
 16 9 -3 342.26 39.15 5
 -16 -9 3 270.69 37.3 11
 16 9 -3 270.97 41.65 4
 -16 -9 3 298.86 38.36 6
 17 9 -3 149.73 26.56 5
 17 9 -3 155.85 34.01 4
 -17 -9 3 185.87 30.64 6
 -17 -9 3 89.23 26.2 11
 -18 -9 3 180.37 33.05 11
 18 9 -3 174.53 37.49 4
 -18 -9 3 179.33 32.69 6
 19 9 -3 112.94 34.36 4
 -19 -9 3 100.07 25.4 6
 -19 -9 3 113.56 27.06 11
 20 9 -3 91.24 30.56 4
 -20 -9 3 120.35 28.41 6
 -20 -9 3 142.23 29.57 11
 -21 -9 3 72.02 26.9 6
 21 9 -3 106.57 33.37 4
 -21 -9 3 69.8 22.85 11
 -18 10 -3 -22.21 20.99 6
 18 -10 3 -16.02 24.19 3
 18 -10 3 -15.89 19.67 4
 -18 10 -3 -7.52 20.04 8
 -17 10 -3 4.62 18.98 8
 17 -10 3 -47.8 26.22 4
 -17 10 -3 10.92 18.93 6
 17 -10 3 -0.13 18.15 3
 -16 10 -3 -35.48 23.27 8
 16 -10 3 8.11 16.54 3
 -16 10 -3 7.67 17.84 6
 16 -10 3 -7.05 18.97 4
 -15 10 -3 12.94 16.6 8
 -15 10 -3 -25.23 20.18 6
 15 -10 3 -29.2 19.54 3
 14 -10 3 62.36 27.9 3
 -14 10 -3 40.56 22.92 8
 -14 10 -3 -11.59 20.2 6
 -13 10 -3 1.97 17.33 8
 13 -10 3 27.31 18 3
 -13 10 -3 -3.6 15.9 6
 13 -10 3 28.32 17.06 10
 -12 10 -3 73.69 23.54 6
 12 -10 3 71.18 19.92 10
 12 -10 3 59.97 23.9 3
 -12 10 -3 83.68 25.01 8
 -11 10 -3 18.68 20.42 8
 11 -10 3 11.17 17.89 3
 -11 10 -3 11.76 14.63 6
 11 -10 3 -27.88 19.51 10
 -10 10 -3 1.95 15.51 8
 -10 10 -3 2.25 15.45 6
 10 -10 3 -6.94 17.66 3
 10 -10 3 0.73 10.81 9
 10 -10 3 5.66 14.73 10
 -9 10 -3 43.68 18.12 6
 -9 10 -3 17.85 17.99 8
 9 -10 3 6.7 13.72 9
 9 -10 3 -30.95 21.76 3
 9 -10 3 20.46 17.84 10
 -8 10 -3 21.67 15.51 8
 8 -10 3 11.21 15.51 10
 8 -10 3 1.81 10.85 9
 -8 10 -3 9.41 14.86 6
 8 -10 3 -2.64 18.05 3
 7 -10 3 292.07 34.62 10
 -7 10 -3 265.17 31.91 6
 7 -10 3 281.18 31.04 9
 -7 10 -3 264 32.93 8
 -6 10 -3 67.65 19.08 8
 6 -10 3 76.31 21.45 10
 6 -10 3 47.11 15.64 9
 -6 10 -3 35.33 13.9 6
 -5 10 -3 125.06 23.98 8
 -5 10 -3 117.13 19.96 6
 5 -10 3 153.17 26.78 10
 4 -10 3 -6.56 14.73 10
 -4 10 -3 23.32 15.22 8
 -4 10 -3 -6.35 11.96 6
 3 -10 3 0.42 15.05 10
 -3 10 -3 25.53 16.94 8
 -3 10 -3 31.66 11.76 5
 -2 10 -3 60.06 15.85 5
 -2 10 -3 41.77 16.19 8
 2 -10 3 40.97 18.07 10
 1 -10 3 75.14 18.12 10
 -1 10 -3 79.32 16.51 5
 -1 10 -3 54.61 17.62 8
 0 10 -3 23.9 15.24 8
 0 -10 3 -8.22 16.09 10
 0 10 -3 10.93 9.53 5
 1 10 -3 15.82 14.08 8
 1 10 -3 12.37 9.04 4
 -1 -10 3 15.17 14.18 10
 1 10 -3 27.44 11.4 5
 2 10 -3 19.97 15.21 8
 2 10 -3 42.65 15.38 4
 2 10 -3 24.24 9.23 5
 -3 -10 3 267.7 28.87 9
 3 10 -3 266.48 31.34 8
 3 10 -3 246.33 27.52 4
 3 10 -3 270.18 25.79 5
 4 10 -3 484.35 33.85 5
 4 10 -3 453.55 38.75 8
 -4 -10 3 395.78 34.76 9
 4 10 -3 415.23 35.45 4
 -5 -10 3 205.39 24.86 9
 5 10 -3 199.75 27.27 8
 5 10 -3 176.78 23.62 4
 5 10 -3 236.5 24.3 5
 5 10 -3 187.2 21.07 2
 6 10 -3 314.42 26.49 2
 6 10 -3 317.56 32.88 4
 6 10 -3 289.39 27.23 5
 -6 -10 3 285.96 29.5 9
 6 10 -3 378.68 36.62 8
 7 10 -3 81.71 14.61 2
 7 10 -3 67.73 15.43 5
 7 10 -3 57.54 18.32 4
 -7 -10 3 62.38 14.39 9
 8 10 -3 52.66 15.12 5
 8 10 -3 69.48 19.94 4
 8 10 -3 55.9 11.96 2
 -8 -10 3 50.78 13.13 9
 9 10 -3 184.33 25.33 5
 -9 -10 3 150.58 20.86 9
 9 10 -3 183.36 27.85 4
 -10 -10 3 24.78 10.3 9
 10 10 -3 32.32 17.51 4
 10 10 -3 41.18 14.25 5
 11 10 -3 28.76 20.5 4
 -11 -10 3 5.53 12.97 6
 11 10 -3 -10.89 12.52 5
 12 10 -3 45.25 21.54 4
 -12 -10 3 42.47 17.13 6
 12 10 -3 37.18 15.41 5
 13 10 -3 59.56 16.71 5
 13 10 -3 68.48 24.71 4
 -13 -10 3 92.67 22.57 6
 -14 -10 3 94.41 26.7 11
 14 10 -3 59.27 26.35 4
 -14 -10 3 102.65 25.6 6
 14 10 -3 66.25 20.33 5
 -15 -10 3 47.61 21.38 11
 15 10 -3 62.18 19.79 5
 15 10 -3 38.66 23.24 4
 -15 -10 3 28.65 17.61 6
 16 10 -3 56.79 24.35 4
 -16 -10 3 41.14 21.8 6
 -16 -10 3 43.21 19.51 11
 16 10 -3 73.65 22.18 5
 17 10 -3 61.26 20.18 5
 17 10 -3 97.93 31.98 4
 -17 -10 3 62.59 21.53 6
 -17 -10 3 34.31 21.04 11
 18 10 -3 35.6 26.36 4
 -18 -10 3 37.66 22.69 11
 -18 -10 3 21.63 18.28 6
 19 10 -3 14.69 21.27 4
 -19 -10 3 10.98 17.69 6
 -19 -10 3 67.21 24.85 11
 -20 -10 3 15.23 18.7 11
 20 10 -3 25.12 22.75 4
 -20 -10 3 -7.76 17.31 6
 -18 11 -3 10.65 16.28 8
 18 -11 3 2.87 16.48 3
 -18 11 -3 17.67 19.56 6
 18 -11 3 5.88 19.42 4
 -17 11 -3 -19.13 17.98 8
 -17 11 -3 -4.98 15.57 6
 17 -11 3 24.43 21.12 3
 17 -11 3 18.89 20.53 4
 -16 11 -3 -7.18 18.53 8
 16 -11 3 14.33 17.99 3
 -16 11 -3 15.34 18.58 6
 -15 11 -3 -15.9 18.36 6
 15 -11 3 -8.84 18.42 3
 -15 11 -3 -32.83 20.07 8
 -14 11 -3 9.54 17.31 8
 -14 11 -3 26.46 21.93 6
 14 -11 3 5.77 19.07 3
 -13 11 -3 30.96 18.92 6
 -13 11 -3 22.49 18.18 8
 13 -11 3 13.45 17.93 3
 13 -11 3 46.2 20.23 10
 -12 11 -3 26.84 19.37 8
 12 -11 3 29.96 18.57 10
 -12 11 -3 -4.14 15.45 6
 12 -11 3 -18.34 20.98 3
 -11 11 -3 13.64 17.5 6
 11 -11 3 -1.55 18.46 3
 11 -11 3 23.73 17.29 10
 -11 11 -3 -3.5 16.21 8
 10 -11 3 7.37 17.38 3
 -10 11 -3 -17.38 20.13 8
 10 -11 3 -6.79 12.95 9
 -10 11 -3 -10.21 17.41 6
 10 -11 3 4.72 14.99 10
 9 -11 3 24.53 17.02 10
 -9 11 -3 54.44 21.74 8
 9 -11 3 26.63 17.77 3
 -9 11 -3 16.24 14.51 6
 9 -11 3 23.21 16.18 9
 8 -11 3 7.89 13.87 9
 -8 11 -3 49.01 20 8
 -8 11 -3 40.19 17.93 6
 8 -11 3 17.66 17.3 10
 -7 11 -3 97.68 20.06 8
 -7 11 -3 111.06 23.17 6
 7 -11 3 105.69 24.03 10
 7 -11 3 108.9 22.85 9
 -6 11 -3 -12.18 14.53 6
 -6 11 -3 -15.66 18.46 8
 6 -11 3 3.71 14.63 10
 -5 11 -3 37.28 15.77 8
 -5 11 -3 43.25 16.03 6
 5 -11 3 66.07 20.47 10
 -4 11 -3 21 12.76 8
 4 -11 3 -0.31 13.42 10
 -4 11 -3 30.3 12.95 5
 -3 11 -3 1.66 8.76 5
 -3 11 -3 9.06 13.56 8
 3 -11 3 -5.23 15.3 10
 -2 11 -3 8.39 16.4 8
 2 -11 3 -24.37 16.11 10
 -2 11 -3 6.67 9.39 5
 -1 11 -3 172.35 25.9 8
 1 -11 3 147.94 24.25 10
 -1 11 -3 183.79 23.05 5
 0 11 -3 -2.35 12.73 8
 0 -11 3 35.13 17.39 10
 0 11 -3 10.73 9.9 5
 1 11 -3 14.3 10.79 4
 1 11 -3 0.42 13.12 8
 1 11 -3 6.21 9.66 5
 -1 -11 3 -17 14.65 10
 2 11 -3 49.14 17.73 8
 2 11 -3 67.45 17.63 4
 -2 -11 3 95.22 19.91 10
 2 11 -3 70.95 15.21 5
 3 11 -3 8.16 13.85 8
 3 11 -3 14.35 12.15 4
 3 11 -3 19.11 11.02 5
 4 11 -3 26.35 12.92 4
 4 11 -3 50.08 13.18 5
 4 11 -3 27.02 11.45 2
 4 11 -3 60.26 16.58 8
 -4 -11 3 24.91 12.24 9
 -5 -11 3 -10.96 12.42 9
 5 11 -3 4.22 9.98 5
 5 11 -3 -5.46 13.49 8
 5 11 -3 -14.9 12.44 4
 5 11 -3 -3.62 8.09 2
 -6 -11 3 393.02 36.07 9
 6 11 -3 351.33 36.99 4
 6 11 -3 385.91 31.19 2
 6 11 -3 431.4 40.73 8
 6 11 -3 328.5 29.6 5
 7 11 -3 63.29 15.28 5
 7 11 -3 74.89 14.25 2
 7 11 -3 65.49 18.49 4
 -7 -11 3 101.64 20.46 9
 8 11 -3 146.77 21.64 5
 8 11 -3 195.55 28.72 4
 -8 -11 3 204.11 26.09 9
 8 11 -3 167.13 20.12 2
 9 11 -3 48.22 15.32 5
 9 11 -3 48.16 19.03 4
 -9 -11 3 50.98 14.8 9
 10 11 -3 1.62 9.83 5
 10 11 -3 -3.28 16.74 4
 11 11 -3 5.07 12.02 5
 11 11 -3 -2.23 14.67 4
 12 11 -3 10.12 15.38 4
 12 11 -3 -1.97 11.3 5
 -12 -11 3 -12.54 14.8 6
 13 11 -3 -3.17 13.18 5
 -13 -11 3 -16.16 16.89 6
 14 11 -3 -6.3 15.7 5
 -14 -11 3 17.65 17.14 6
 15 11 -3 1.45 13.04 5
 15 11 -3 -18.03 17.95 4
 -15 -11 3 -17.35 20.59 6
 -15 -11 3 7.7 17.69 11
 16 11 -3 -7.05 13.6 5
 -16 -11 3 -6.88 18.35 11
 16 11 -3 11.49 20.12 4
 -16 -11 3 19.16 18.11 6
 17 11 -3 20.37 14.6 5
 17 11 -3 12.43 21.69 4
 -17 -11 3 12.07 16.25 6
 -17 -11 3 -20.26 19.84 11
 -18 -11 3 35.48 20.65 11
 18 11 -3 13.24 19.79 4
 -18 -11 3 -4.87 16.2 6
 -19 -11 3 22.18 20.11 6
 19 11 -3 38.49 23.63 4
 -19 -11 3 -3.33 16.82 11
 20 11 -3 -29.86 24.1 4
 -20 -11 3 -17.04 18.61 6
 -20 -11 3 -5.9 17.16 11
 -17 12 -3 18.05 20.57 8
 -17 12 -3 30.33 23.34 6
 17 -12 3 -1.81 18.12 3
 -16 12 -3 -27.28 21.77 8
 16 -12 3 40.15 26.44 3
 -16 12 -3 4.12 16.1 6
 -15 12 -3 12.15 20.66 8
 -15 12 -3 10.92 17.81 6
 15 -12 3 38.61 24.79 3
 14 -12 3 51.43 19.76 10
 -14 12 -3 70.84 25.45 8
 14 -12 3 38.43 22.61 3
 -14 12 -3 13.99 17.97 6
 13 -12 3 43.89 20.38 10
 -13 12 -3 20.21 20.08 8
 -13 12 -3 30.28 19.24 6
 13 -12 3 -0.5 20.09 3
 -12 12 -3 43.95 20.55 6
 -12 12 -3 38.49 22.25 8
 12 -12 3 71.32 24.48 10
 12 -12 3 38.51 24.18 3
 -11 12 -3 87.41 24.62 8
 11 -12 3 115.24 24.4 9
 11 -12 3 92.55 28.9 3
 -11 12 -3 105.37 27.4 6
 11 -12 3 75.31 23.63 10
 10 -12 3 58.89 19.8 3
 10 -12 3 73.86 21.97 9
 -10 12 -3 85.31 26.06 8
 -10 12 -3 108.07 27.96 6
 10 -12 3 71.86 23.84 10
 -9 12 -3 77.77 23.87 8
 9 -12 3 53.48 19.3 9
 -9 12 -3 70.01 21.86 6
 9 -12 3 34.05 19.31 10
 9 -12 3 55.15 19.4 3
 -8 12 -3 48.42 19.78 8
 8 -12 3 56.7 17.94 9
 -8 12 -3 42.25 17.84 6
 8 -12 3 44.91 20.43 10
 -7 12 -3 141.86 26.32 8
 -7 12 -3 157.52 28.91 6
 7 -12 3 167.07 30.41 10
 -6 12 -3 28.5 15.2 8
 -6 12 -3 69.13 19.52 6
 6 -12 3 60.17 21.59 10
 -5 12 -3 58.16 15.85 8
 -5 12 -3 47.29 15.03 5
 5 -12 3 53.46 21.98 10
 -4 12 -3 78.47 18.38 5
 -4 12 -3 80.5 19.44 8
 3 -12 3 156.78 28.03 10
 -3 12 -3 157.6 26.83 8
 -3 12 -3 165.71 22.92 5
 -2 12 -3 366.72 39.32 8
 -2 12 -3 266.74 29.06 5
 2 -12 3 268.12 34.51 10
 1 -12 3 675.73 53.36 10
 -1 12 -3 630.06 52.3 8
 -1 12 -3 699.34 45.19 5
 0 12 -3 355.59 31.77 5
 0 12 -3 354.11 38.35 8
 0 -12 3 439.24 41 10
 -1 -12 3 344.62 36.23 10
 1 12 -3 334.54 34.54 4
 1 12 -3 378.39 41.3 8
 1 12 -3 360.69 31.62 5
 2 12 -3 341.68 39.08 8
 2 12 -3 314.1 34.67 4
 -2 -12 3 325.17 34.3 10
 2 12 -3 357.2 31.02 5
 3 12 -3 327.53 36.83 8
 3 12 -3 297.47 34.6 4
 3 12 -3 348.68 30.24 5
 4 12 -3 120.91 18.96 5
 4 12 -3 129.39 24.96 8
 4 12 -3 141.03 22.1 2
 -4 -12 3 159.56 25.42 9
 4 12 -3 135.63 24.97 4
 5 12 -3 50.83 12.09 5
 5 12 -3 25.62 16.25 8
 5 12 -3 45.24 18.06 4
 5 12 -3 62.55 15.97 2
 -5 -12 3 73.7 19.99 9
 -6 -12 3 185.28 26.56 9
 6 12 -3 204.95 24.19 5
 6 12 -3 198.68 24.55 2
 6 12 -3 159.3 26.7 4
 6 12 -3 244.02 32.2 8
 7 12 -3 92.08 17.42 2
 7 12 -3 66.32 13.64 5
 7 12 -3 67.12 21.07 4
 -7 -12 3 82.7 18.99 9
 8 12 -3 196.8 30.27 4
 8 12 -3 166.95 22.95 5
 -8 -12 3 173.43 26.45 9
 8 12 -3 136.42 20.4 2
 -9 -12 3 188.6 25.98 9
 9 12 -3 149.04 27.28 4
 9 12 -3 185.61 23.76 5
 10 12 -3 239.64 28.45 5
 10 12 -3 227.45 33.89 4
 11 12 -3 340.51 34.56 5
 11 12 -3 301.72 38.41 4
 12 12 -3 318.08 42.46 4
 13 12 -3 212.31 35.17 4
 -13 -12 3 200.56 32.77 6
 14 12 -3 123.1 30.5 4
 -14 -12 3 189.33 31.54 6
 -15 -12 3 88.39 26.66 11
 15 12 -3 78.19 27.2 4
 -15 -12 3 132.17 28.75 6
 -16 -12 3 81.66 27.23 11
 16 12 -3 46.31 23.58 4
 -16 -12 3 46.82 21.55 6
 -17 -12 3 47.87 22.93 6
 -17 -12 3 13.13 18.87 11
 18 12 -3 40.92 26.44 4
 -18 -12 3 38.77 20.46 6
 -18 -12 3 13.3 16.94 11
 19 12 -3 57.67 30.34 4
 -19 -12 3 40.82 23.3 6
 -19 -12 3 47.66 23.71 11
 -16 13 -3 56.3 22.75 8
 16 -13 3 43.92 25.65 3
 -16 13 -3 47.56 22.74 6
 -15 13 -3 77.04 27.83 6
 15 -13 3 74.88 27.78 3
 -15 13 -3 99.12 29.28 8
 -14 13 -3 224.67 38.13 8
 14 -13 3 131.95 27.91 10
 -14 13 -3 215.8 38.66 6
 14 -13 3 131.41 33.24 3
 -13 13 -3 148.08 32.2 8
 13 -13 3 149.29 31.07 10
 13 -13 3 102.76 30.78 3
 -13 13 -3 127.11 31.12 6
 -12 13 -3 447.81 49.09 8
 12 -13 3 316.81 45.09 3
 12 -13 3 388.79 47.72 10
 -12 13 -3 408.59 48.19 6
 11 -13 3 334.73 38.93 9
 -11 13 -3 364.48 45.79 8
 11 -13 3 278.51 42.6 3
 -11 13 -3 347.35 45.12 6
 11 -13 3 373.63 45.57 10
 -10 13 -3 475.56 50.83 8
 -10 13 -3 412.36 47.71 6
 10 -13 3 484.87 51.19 10
 10 -13 3 444.63 43.54 9
 10 -13 3 445.81 49.66 3
 -9 13 -3 465.78 49.22 6
 -9 13 -3 473.16 49.84 8
 9 -13 3 383.11 41.58 9
 9 -13 3 417.78 47.42 10
 -8 13 -3 417.5 46.14 8
 8 -13 3 355.7 39.37 9
 -8 13 -3 334.76 41.21 6
 8 -13 3 390.71 46.39 10
 -7 13 -3 603.32 52.86 8
 7 -13 3 601.21 56.39 10
 -7 13 -3 548.43 50.92 6
 -6 13 -3 468.54 47.07 8
 -6 13 -3 408.9 40.26 5
 6 -13 3 408.41 45.99 10
 5 -13 3 661.28 56.58 10
 -5 13 -3 603.63 52.5 8
 -5 13 -3 582.03 45.97 5
 -4 13 -3 619.78 52.76 8
 4 -13 3 650.76 54.97 10
 -4 13 -3 616.51 45.75 5
 -3 13 -3 838.92 59.07 8
 3 -13 3 716.06 57.13 10
 -3 13 -3 687.34 48.26 5
 -2 13 -3 1074.55 70.54 8
 2 -13 3 1103.23 70.24 10
 -2 13 -3 1029.86 57.34 5
 1 -13 3 1731.04 89.98 10
 -1 13 -3 1939.28 91.41 8
 -1 13 -3 1742.46 75.04 5
 0 13 -3 1606.12 84.94 8
 0 -13 3 1522.55 80.6 10
 0 13 -3 1483.33 67.97 5
 1 13 -3 1421.42 66.23 5
 -1 -13 3 1390.98 78.59 10
 1 13 -3 1573.47 84.27 8
 2 13 -3 1555.94 82.68 8
 2 13 -3 1375.63 74.07 4
 2 13 -3 1485.92 66.87 5
 -2 -13 3 1467.91 78.58 10
 3 13 -3 1232.54 70.42 4
 3 13 -3 1110.13 64.14 2
 4 13 -3 1050.23 60.94 2
 4 13 -3 1032.66 67.2 8
 4 13 -3 985.25 63.57 4
 -4 -13 3 973.24 61.66 9
 5 13 -3 779.53 51.23 2
 5 13 -3 766.9 56.91 4
 -5 -13 3 715.43 52.63 9
 5 13 -3 869.08 61 8
 6 13 -3 1134.52 70.59 8
 6 13 -3 1000.76 65.65 4
 6 13 -3 1019.22 58.23 2
 -6 -13 3 1018.07 63.5 9
 7 13 -3 431.12 36.47 2
 7 13 -3 413.38 43.56 4
 -7 -13 3 432.09 41.02 9
 -8 -13 3 846.15 56.79 9
 8 13 -3 795.04 60.34 4
 9 13 -3 454.77 48.28 4
 -9 -13 3 458.08 41.31 9
 10 13 -3 463.22 49.08 4
 11 13 -3 499.58 51.72 4
 12 13 -3 401.93 49.32 4
 13 13 -3 481.06 54.38 4
 -13 -13 3 626.92 53.99 6
 14 13 -3 248 42.26 4
 -14 -13 3 245.7 36.9 6
 15 13 -3 240.04 41.27 4
 -15 -13 3 215.02 37.21 6
 16 13 -3 143.16 36.09 4
 -16 -13 3 166.87 32.71 6
 -16 -13 3 112.56 32.67 11
 -17 -13 3 126.79 32.88 11
 17 13 -3 74.43 30.11 4
 -17 -13 3 124.25 31.01 6
 -18 -13 3 62.74 25.2 11
 18 13 -3 73.95 30.7 4
 -18 -13 3 84.81 28.27 6
 -15 14 -3 20.28 21.46 8
 -15 14 -3 17.27 19.27 6
 15 -14 3 5.81 17.05 3
 -14 14 -3 -16.12 16.04 8
 14 -14 3 6.62 20.12 10
 14 -14 3 5.4 20.36 3
 -14 14 -3 11.61 22.14 6
 13 -14 3 39.3 22.88 10
 -13 14 -3 54.52 22.09 8
 -13 14 -3 20.5 19.13 6
 13 -14 3 41.47 25.78 3
 12 -14 3 1.22 15.62 10
 -12 14 -3 28.48 21.27 8
 12 -14 3 -16.5 17.97 3
 -12 14 -3 3.78 17.33 6
 -11 14 -3 78.03 25.86 8
 11 -14 3 34.94 18.13 9
 -11 14 -3 42.07 23.3 6
 11 -14 3 45.75 23.17 10
 11 -14 3 24.64 23.81 3
 10 -14 3 52 23.34 3
 -10 14 -3 82.15 28.36 8
 -10 14 -3 36.6 21.45 6
 10 -14 3 59.33 26.7 10
 10 -14 3 60.8 21.25 9
 9 -14 3 33.96 17.12 9
 9 -14 3 73.58 24.31 10
 -9 14 -3 91.67 29.5 8
 -9 14 -3 71.75 25.91 6
 -8 14 -3 23.95 23.56 8
 8 -14 3 50.07 20.68 9
 -8 14 -3 14.24 19.88 6
 8 -14 3 21.36 21.82 10
 -7 14 -3 76.38 24.44 8
 7 -14 3 51.16 24.06 10
 -7 14 -3 110.84 26.02 5
 -6 14 -3 2.33 21.73 8
 -6 14 -3 1.64 12.59 5
 6 -14 3 -16.61 21.04 10
 -5 14 -3 29.66 21.07 8
 5 -14 3 39.3 22.6 10
 4 -14 3 7.71 17.32 10
 -4 14 -3 45.64 20.83 8
 3 -14 3 26.79 19.35 10
 -3 14 -3 15.94 18.51 8
 -2 14 -3 -5.82 16.28 8
 2 -14 3 36.73 22.14 10
 -1 14 -3 74.66 25.82 8
 1 -14 3 36.54 21.02 10
 0 -14 3 93.87 25.46 10
 0 14 -3 75.46 24.95 8
 1 14 -3 54.57 23.6 8
 -1 -14 3 71.59 23.78 10
 2 14 -3 64.76 25.62 8
 2 14 -3 55.32 21.6 4
 -2 -14 3 9.35 16.14 10
 3 14 -3 32.32 19.73 8
 3 14 -3 32.87 19.4 4
 3 14 -3 13.77 15.35 2
 4 14 -3 10.85 21.23 8
 4 14 -3 -2.36 17.42 4
 4 14 -3 2.97 14.53 2
 -4 -14 3 10.98 16.99 9
 5 14 -3 -5.64 13.21 2
 5 14 -3 7.59 18.79 4
 5 14 -3 -20.37 20.44 8
 -5 -14 3 -5.47 15.94 9
 6 14 -3 3.83 11.45 2
 6 14 -3 -5.67 15.03 4
 6 14 -3 28.94 20.12 8
 -6 -14 3 10.22 14.78 9
 7 14 -3 13.5 12.71 2
 -7 -14 3 -5.29 14.6 9
 7 14 -3 1.17 16.29 4
 -8 -14 3 -3.74 13.26 9
 8 14 -3 24.08 17.36 4
 9 14 -3 -15.96 20.86 4
 -9 -14 3 7.89 12.72 9
 10 14 -3 -6.6 17.29 4
 11 14 -3 12.04 18.38 4
 12 14 -3 22.88 20.93 4
 13 14 -3 40.89 27.09 4
 -13 -14 3 53.72 22.62 6
 -14 -14 3 41.21 24.31 6
 14 14 -3 -7.3 17.96 4
 15 14 -3 15.7 19.36 4
 -15 -14 3 -5.38 18.2 6
 16 14 -3 -19.94 21.35 4
 -16 -14 3 4.92 18.8 6
 -16 -14 3 28.31 23.47 11
 -17 -14 3 57.95 30.28 11
 17 14 -3 24.76 23.04 4
 -17 -14 3 11.25 18.69 6
 14 -15 3 -21.03 19.93 10
 -14 15 -3 -3.76 18.56 8
 -14 15 -3 -2.18 18.44 6
 14 -15 3 42.87 23.97 3
 13 -15 3 5.27 19.74 3
 -13 15 -3 -15.64 21.3 6
 13 -15 3 -10.92 18.89 10
 -13 15 -3 11.3 18.9 8
 -12 15 -3 12.14 20.95 8
 -12 15 -3 22.84 23.59 6
 12 -15 3 4.39 16.8 3
 12 -15 3 36.16 23.2 10
 11 -15 3 23.71 18.62 9
 11 -15 3 -2.7 18.26 3
 -11 15 -3 -0.03 15.9 8
 -11 15 -3 30.54 22.21 6
 11 -15 3 59.64 25.81 10
 -10 15 -3 9.05 17.27 8
 10 -15 3 11.01 16.01 9
 -10 15 -3 -59.16 25.93 6
 10 -15 3 -23.19 23.25 10
 10 -15 3 10.84 17.91 3
 9 -15 3 58.58 26.3 10
 -9 15 -3 7.69 20.35 8
 9 -15 3 10.19 16.6 9
 -8 15 -3 17.49 18.57 8
 8 -15 3 -0.53 20.37 10
 8 -15 3 -3.28 14.98 9
 -7 15 -3 29.77 21.5 8
 7 -15 3 25.2 21.19 10
 -6 15 -3 -2.56 16.84 8
 6 -15 3 -5.27 20.15 10
 -5 15 -3 3.52 17.25 8
 5 -15 3 2.05 18.12 10
 -4 15 -3 18.02 18.25 8
 4 -15 3 28.94 21.23 10
 -3 15 -3 33.43 20.7 8
 3 -15 3 64.73 23.96 10
 -2 15 -3 76.2 24.83 8
 2 -15 3 62.69 24.78 10
 -1 15 -3 3.99 17.31 8
 1 -15 3 -16.48 21.33 10
 0 -15 3 11.04 18.26 10
 0 15 -3 -44.43 22.89 8
 1 15 -3 -3.88 17.58 8
 -1 -15 3 -16.34 19.25 10
 -2 -15 3 -5.09 16.75 10
 2 15 -3 -0.03 19.26 8
 2 15 -3 -5 13.49 2
 3 15 -3 4.17 18.16 8
 3 15 -3 -20.07 18 2
 3 15 -3 -6.68 16.68 4
 4 15 -3 -4.91 19.65 8
 4 15 -3 -6.72 16.73 4
 4 15 -3 -3.33 12.63 2
 -4 -15 3 4.34 17.21 9
 5 15 -3 62.97 18.41 2
 5 15 -3 43.31 21.96 4
 -5 -15 3 69.91 22.83 9
 5 15 -3 64.35 26.78 8
 6 15 -3 9.09 12.88 2
 6 15 -3 5.48 18.92 8
 -6 -15 3 7.37 16.14 9
 6 15 -3 -3.8 17.57 4
 7 15 -3 143.01 26.6 2
 7 15 -3 132.87 29.19 4
 -7 -15 3 146.36 28.1 9
 8 15 -3 -17.12 16.79 4
 -8 -15 3 26.65 18.94 9
 9 15 -3 52.94 21.83 4
 -9 -15 3 50.82 19.07 9
 10 15 -3 74.59 25.17 4
 11 15 -3 79.36 28.31 4
 12 15 -3 73.47 27.46 4
 13 15 -3 -0.66 20.82 4
 -14 -15 3 13.7 19.2 6
 14 15 -3 0.47 21.01 4
 15 15 -3 11.15 22.97 4
 -15 -15 3 3.77 18.27 6
 -16 -15 3 43.93 26.84 11
 16 15 -3 -15.31 25.12 4
 -16 -15 3 26.05 24.24 6
 -12 16 -3 6.51 17.92 8
 12 -16 3 1.81 17.59 3
 12 -16 3 -0.45 20.08 10
 -12 16 -3 4.72 21.1 6
 11 -16 3 47.53 21.01 9
 -11 16 -3 -31.85 22.58 8
 11 -16 3 54.61 28.08 3
 11 -16 3 -8.31 19.04 10
 -10 16 -3 -19.73 18.87 8
 10 -16 3 17.84 22.01 10
 10 -16 3 -1.06 15.06 9
 9 -16 3 2.84 18.1 9
 9 -16 3 -4.55 20.82 10
 -9 16 -3 7.44 18.72 8
 -8 16 -3 -8.9 18.25 8
 8 -16 3 32.04 23.2 10
 8 -16 3 21.96 19.24 9
 7 -16 3 1.41 18.42 9
 -7 16 -3 39.25 20.24 8
 7 -16 3 32.29 21.99 10
 -6 16 -3 -19.62 19.52 8
 6 -16 3 29.11 23.73 10
 -5 16 -3 5.75 17.29 8
 5 -16 3 -6.57 19.6 10
 -4 16 -3 -10.18 21.42 8
 4 -16 3 3.7 17.74 10
 -3 16 -3 9.15 17.11 8
 3 -16 3 11.06 17.68 10
 -2 16 -3 -26.23 18.97 8
 2 -16 3 -21.19 17.24 10
 -1 16 -3 27.84 19.92 8
 1 -16 3 1.95 17.96 10
 0 -16 3 21.48 17.63 10
 0 16 -3 -19.62 18.43 8
 1 16 -3 53.65 21.43 8
 1 16 -3 69.33 21.41 2
 -1 -16 3 76.21 25.08 10
 2 16 -3 31.54 20.49 8
 2 16 -3 22.91 15.92 2
 3 16 -3 29.16 22.28 8
 3 16 -3 -7.98 16.27 4
 3 16 -3 -7.21 14.61 2
 4 16 -3 -10.4 19.2 8
 4 16 -3 -4.53 12.83 2
 -4 -16 3 12.22 15.44 9
 5 16 -3 11.71 14.94 2
 5 16 -3 -5.98 20.62 8
 5 16 -3 40.96 21.81 4
 -5 -16 3 21.59 18.65 9
 6 16 -3 1.99 13.96 2
 6 16 -3 -11.62 20.19 8
 6 16 -3 4.25 16.1 4
 -6 -16 3 6.72 17.79 9
 7 16 -3 -7.71 18.65 4
 -7 -16 3 6.25 16.86 9
 7 16 -3 15.67 16.47 2
 -8 -16 3 21.42 17.12 9
 8 16 -3 -44.58 22.93 4
 -9 -16 3 3.27 13.17 9
 9 16 -3 14.22 17.05 4
 10 16 -3 9.78 19.42 4
 11 16 -3 5.44 18.98 4
 12 16 -3 -1.64 20.04 4
 13 16 -3 13.4 21.26 4
 14 16 -3 26.68 21.26 4
 -14 -16 3 54.27 24.72 6
 15 16 -3 -17.8 25.83 4
 -15 -16 3 -2.46 20.43 6
 -11 17 -3 32.78 20.12 8
 11 -17 3 -4.36 16.98 10
 11 -17 3 26.61 19.82 3
 11 -17 3 24.3 21.11 9
 -10 17 -3 37.15 23.5 8
 10 -17 3 8.7 17.99 9
 10 -17 3 78.44 31.5 10
 -9 17 -3 32.55 18.77 8
 9 -17 3 87.75 32.41 10
 9 -17 3 121.06 28.87 9
 -8 17 -3 35.71 20.16 8
 8 -17 3 90.09 25.23 9
 7 -17 3 32.75 25.61 10
 -7 17 -3 31.94 23.24 8
 7 -17 3 67.27 24.25 9
 6 -17 3 117.47 30.47 9
 -6 17 -3 63.33 25.47 8
 6 -17 3 122.21 33.95 10
 -5 17 -3 53.59 23.39 8
 5 -17 3 120.38 31.91 10
 -4 17 -3 25.83 20.3 8
 4 -17 3 28.11 23.06 10
 -3 17 -3 88.99 28.21 8
 3 -17 3 47.56 23.34 10
 -2 17 -3 61.24 24.31 8
 2 -17 3 153.08 32.62 10
 -1 17 -3 81.33 26.7 8
 1 -17 3 40.42 23.77 10
 0 17 -3 101.89 30.19 8
 0 -17 3 150.95 33.57 10
 0 17 -3 150.92 30.74 2
 -1 -17 3 197.92 37.19 10
 1 17 -3 179.7 34.72 8
 1 17 -3 132.23 27.54 2
 2 17 -3 122.95 32.51 8
 2 17 -3 99.03 26.62 2
 3 17 -3 132.15 29.52 2
 -3 -17 3 138.39 32.03 9
 3 17 -3 80.82 27.58 8
 4 17 -3 153.7 29.49 2
 -4 -17 3 182.78 33.8 9
 4 17 -3 132.83 32.4 8
 4 17 -3 195.58 38.81 4
 -5 -17 3 207.25 35.89 9
 5 17 -3 135.48 27.54 2
 5 17 -3 186.92 36.38 8
 5 17 -3 197.15 36.19 4
 6 17 -3 46.66 17.9 2
 6 17 -3 23.58 19.88 4
 7 17 -3 209.98 40.89 4
 -7 -17 3 113.18 27.04 9
 8 17 -3 37.67 23.09 4
 -8 -17 3 30.63 19.23 9
 9 17 -3 70.7 28.65 4
 10 17 -3 50.18 22.62 4
 11 17 -3 63.26 28.63 4
 12 17 -3 128.91 35.09 4
 13 17 -3 29.1 24.37 4
 -9 18 -3 45.04 26.44 8
 9 -18 3 21.42 19.52 9
 9 -18 3 25.08 24.15 10
 -8 18 -3 15.7 17.61 8
 8 -18 3 38.49 29.22 10
 8 -18 3 56.33 23.47 9
 7 -18 3 8.15 16.98 9
 -7 18 -3 5.14 16.58 8
 7 -18 3 45.6 30.41 10
 -6 18 -3 75.74 26.25 8
 6 -18 3 4.59 18.91 9
 6 -18 3 89.31 31.96 10
 -5 18 -3 5.53 16.02 8
 5 -18 3 -4.49 18.95 9
 5 -18 3 54.72 28.3 10
 4 -18 3 4.43 21.8 10
 -4 18 -3 46.86 26 8
 4 -18 3 33.96 19.9 9
 -3 18 -3 53.26 26.05 8
 3 -18 3 25.94 24.56 10
 -2 18 -3 44.26 24 8
 2 -18 3 27.72 21.62 10
 -1 18 -3 53.9 26.45 8
 -1 18 -3 57.68 22.35 2
 1 -18 3 74.08 28.77 10
 0 -18 3 41.69 22.74 10
 0 18 -3 24.4 21.51 8
 0 18 -3 40.85 19.48 2
 1 18 -3 87.78 31.96 8
 1 18 -3 38.47 21.07 2
 -1 -18 3 61.99 25.08 9
 2 18 -3 51.6 23.62 2
 2 18 -3 99.42 29.84 8
 -2 -18 3 76.26 25.69 9
 3 18 -3 21.43 16.49 2
 -3 -18 3 6.76 19.11 9
 4 18 -3 26.14 20.32 2
 -4 -18 3 36.86 21.85 9
 5 18 -3 77.51 25.29 2
 5 18 -3 50.98 27.39 8
 5 18 -3 91.98 29.61 4
 -5 -18 3 65.43 25.37 9
 6 18 -3 52.37 22.14 2
 6 18 -3 31.61 23.95 4
 -6 -18 3 34.35 20.56 9
 -7 -18 3 -19.99 20.53 9
 7 18 -3 4.88 19.52 4
 8 18 -3 -0.78 18.1 4
 -8 -18 3 -2.56 15.65 9
 9 18 -3 54.54 28.54 4
 10 18 -3 21.56 19.65 4
 11 18 -3 40.89 26.96 4
 -6 19 -3 -3.91 16.69 8
 6 -19 3 22.24 23.48 10
 6 -19 3 -21.05 20.31 9
 -5 19 -3 25.73 20.1 8
 5 -19 3 -20.57 22.21 10
 5 -19 3 45.82 27.78 9
 -4 19 -3 26.5 21.52 8
 4 -19 3 0.63 21.29 9
 4 -19 3 -23.1 25.03 10
 3 -19 3 1.25 19.79 10
 -3 19 -3 40.86 25.28 8
 -3 19 -3 26.8 19.18 2
 3 -19 3 26.1 18.85 9
 -2 19 -3 3 22.01 8
 -2 19 -3 41.1 24.52 2
 2 -19 3 22.31 20.47 10
 2 -19 3 40.69 23.24 9
 -1 19 -3 14.51 19.35 8
 -1 19 -3 -6.57 17.16 2
 1 -19 3 17.19 21.99 10
[truncated: 1,241,318 more chars]
